# Supplementary material for: YeeD is an essential partner for YeeE-mediated thiosulfate uptake in bacteria and regulates thiosulfate ion decomposition
Source: PLoS Biol. 2024 Apr 24;22(4):e3002601. doi: 10.1371/journal.pbio.3002601 (PMC11073785; doi:10.1371/journal.pbio.3002601)
Supplement: S2 Data — The initial models (PDB file format) and the MD simulation results (DCD file format). (ZIP) [file pbio.3002601.s008.zip]

Archive with 8 entries (5 files):
- 20240320_YeeE-YeeD_Data/
- 20240320_YeeE-YeeD_Data/YeeE_S-S2O3-/
- 20240320_YeeE-YeeD_Data/YeeE-SH/
- 20240320_YeeE-YeeD_Data/YeeE_S-S2O3-/md.dcd
- 20240320_YeeE-YeeD_Data/YeeE_S-S2O3-/initial.pdb
- __MACOSX/20240320_YeeE-YeeD_Data/YeeE_S-S2O3-/._initial.pdb
- 20240320_YeeE-YeeD_Data/YeeE-SH/md.dcd
- 20240320_YeeE-YeeD_Data/YeeE-SH/initial.pdb
