# Supplementary material for: YeeD is an essential partner for YeeE-mediated thiosulfate uptake in bacteria and regulates thiosulfate ion decomposition
Source: PLoS Biol. 2024 Apr 24;22(4):e3002601. doi: 10.1371/journal.pbio.3002601 (PMC11073785; doi:10.1371/journal.pbio.3002601)
Supplement: S2 Data — The initial models (PDB file format) and the MD simulation results (DCD file format). (ZIP) [file pbio.3002601.s008.zip › 20240320_YeeE-YeeD_Data/YeeE_S-S2O3-/initial.pdb]

CRYST1   96.099   96.099  116.969  90.00  90.00  90.00 P 1           1     
ATOM      1  N   MET X   1       7.289  18.352 -15.709  1.00  0.00      PROA
ATOM      2  CA  MET X   1       6.313  18.011 -14.622  1.00  0.00      PROA
ATOM      3  CB  MET X   1       4.917  17.742 -15.276  1.00  0.00      PROA
ATOM      4  CG  MET X   1       3.920  18.907 -15.102  1.00  0.00      PROA
ATOM      5  SD  MET X   1       3.497  19.285 -13.372  1.00  0.00      PROA
ATOM      6  CE  MET X   1       2.611  17.744 -13.006  1.00  0.00      PROA
ATOM      7  C   MET X   1       6.651  16.911 -13.594  1.00  0.00      PROA
ATOM      8  O   MET X   1       6.007  16.840 -12.546  1.00  0.00      PROA
ATOM      9  N   ILE X   2       7.653  16.024 -13.823  1.00  0.00      PROA
ATOM     10  CA  ILE X   2       7.935  14.835 -13.001  1.00  0.00      PROA
ATOM     11  CB  ILE X   2       9.096  14.016 -13.586  1.00  0.00      PROA
ATOM     12  CG2 ILE X   2       9.259  12.697 -12.797  1.00  0.00      PROA
ATOM     13  CG1 ILE X   2       8.851  13.724 -15.089  1.00  0.00      PROA
ATOM     14  CD  ILE X   2       9.818  12.702 -15.704  1.00  0.00      PROA
ATOM     15  C   ILE X   2       8.185  15.116 -11.512  1.00  0.00      PROA
ATOM     16  O   ILE X   2       7.693  14.404 -10.636  1.00  0.00      PROA
ATOM     17  N   TRP X   3       8.923  16.207 -11.202  1.00  0.00      PROA
ATOM     18  CA  TRP X   3       9.287  16.722  -9.879  1.00  0.00      PROA
ATOM     19  CB  TRP X   3       9.898  18.149 -10.040  1.00  0.00      PROA
ATOM     20  CG  TRP X   3       8.982  19.183 -10.628  1.00  0.00      PROA
ATOM     21  CD1 TRP X   3       8.865  19.505 -11.955  1.00  0.00      PROA
ATOM     22  NE1 TRP X   3       7.832  20.394 -12.121  1.00  0.00      PROA
ATOM     23  CE2 TRP X   3       7.278  20.687 -10.915  1.00  0.00      PROA
ATOM     24  CD2 TRP X   3       7.986  19.959  -9.932  1.00  0.00      PROA
ATOM     25  CE3 TRP X   3       7.626  20.094  -8.588  1.00  0.00      PROA
ATOM     26  CZ3 TRP X   3       6.551  20.926  -8.262  1.00  0.00      PROA
ATOM     27  CZ2 TRP X   3       6.205  21.499 -10.595  1.00  0.00      PROA
ATOM     28  CH2 TRP X   3       5.846  21.608  -9.251  1.00  0.00      PROA
ATOM     29  C   TRP X   3       8.174  16.745  -8.824  1.00  0.00      PROA
ATOM     30  O   TRP X   3       8.420  16.604  -7.625  1.00  0.00      PROA
ATOM     31  N   THR X   4       6.908  16.871  -9.270  1.00  0.00      PROA
ATOM     32  CA  THR X   4       5.701  16.788  -8.454  1.00  0.00      PROA
ATOM     33  CB  THR X   4       4.402  16.968  -9.239  1.00  0.00      PROA
ATOM     34  OG1 THR X   4       4.328  16.132 -10.388  1.00  0.00      PROA
ATOM     35  CG2 THR X   4       4.289  18.417  -9.727  1.00  0.00      PROA
ATOM     36  C   THR X   4       5.597  15.502  -7.649  1.00  0.00      PROA
ATOM     37  O   THR X   4       5.104  15.513  -6.526  1.00  0.00      PROA
ATOM     38  N   GLY X   5       6.096  14.364  -8.182  1.00  0.00      PROA
ATOM     39  CA  GLY X   5       6.123  13.067  -7.503  1.00  0.00      PROA
ATOM     40  C   GLY X   5       6.909  13.050  -6.218  1.00  0.00      PROA
ATOM     41  O   GLY X   5       6.542  12.373  -5.264  1.00  0.00      PROA
ATOM     42  N   LEU X   6       8.017  13.816  -6.140  1.00  0.00      PROA
ATOM     43  CA  LEU X   6       8.786  13.940  -4.913  1.00  0.00      PROA
ATOM     44  CB  LEU X   6      10.178  14.575  -5.174  1.00  0.00      PROA
ATOM     45  CG  LEU X   6      11.209  14.303  -4.052  1.00  0.00      PROA
ATOM     46  CD1 LEU X   6      11.841  12.917  -4.221  1.00  0.00      PROA
ATOM     47  CD2 LEU X   6      12.321  15.360  -3.998  1.00  0.00      PROA
ATOM     48  C   LEU X   6       8.033  14.758  -3.872  1.00  0.00      PROA
ATOM     49  O   LEU X   6       8.077  14.480  -2.678  1.00  0.00      PROA
ATOM     50  N   LEU X   7       7.300  15.798  -4.319  1.00  0.00      PROA
ATOM     51  CA  LEU X   7       6.408  16.585  -3.487  1.00  0.00      PROA
ATOM     52  CB  LEU X   7       6.010  17.878  -4.249  1.00  0.00      PROA
ATOM     53  CG  LEU X   7       5.054  18.855  -3.529  1.00  0.00      PROA
ATOM     54  CD1 LEU X   7       5.538  19.232  -2.121  1.00  0.00      PROA
ATOM     55  CD2 LEU X   7       4.885  20.130  -4.372  1.00  0.00      PROA
ATOM     56  C   LEU X   7       5.191  15.828  -2.957  1.00  0.00      PROA
ATOM     57  O   LEU X   7       4.905  15.857  -1.760  1.00  0.00      PROA
ATOM     58  N   VAL X   8       4.467  15.075  -3.816  1.00  0.00      PROA
ATOM     59  CA  VAL X   8       3.385  14.196  -3.384  1.00  0.00      PROA
ATOM     60  CB  VAL X   8       2.611  13.621  -4.567  1.00  0.00      PROA
ATOM     61  CG1 VAL X   8       1.582  12.559  -4.118  1.00  0.00      PROA
ATOM     62  CG2 VAL X   8       1.885  14.790  -5.257  1.00  0.00      PROA
ATOM     63  C   VAL X   8       3.886  13.105  -2.455  1.00  0.00      PROA
ATOM     64  O   VAL X   8       3.324  12.863  -1.386  1.00  0.00      PROA
ATOM     65  N   GLY X   9       5.033  12.485  -2.811  1.00  0.00      PROA
ATOM     66  CA  GLY X   9       5.734  11.517  -1.982  1.00  0.00      PROA
ATOM     67  C   GLY X   9       6.123  12.030  -0.621  1.00  0.00      PROA
ATOM     68  O   GLY X   9       5.925  11.347   0.379  1.00  0.00      PROA
ATOM     69  N   PHE X  10       6.666  13.260  -0.530  1.00  0.00      PROA
ATOM     70  CA  PHE X  10       7.033  13.884   0.729  1.00  0.00      PROA
ATOM     71  CB  PHE X  10       7.701  15.249   0.400  1.00  0.00      PROA
ATOM     72  CG  PHE X  10       8.209  15.996   1.602  1.00  0.00      PROA
ATOM     73  CD1 PHE X  10       9.245  15.444   2.369  1.00  0.00      PROA
ATOM     74  CE1 PHE X  10       9.804  16.161   3.431  1.00  0.00      PROA
ATOM     75  CZ  PHE X  10       9.330  17.444   3.735  1.00  0.00      PROA
ATOM     76  CD2 PHE X  10       7.742  17.285   1.911  1.00  0.00      PROA
ATOM     77  CE2 PHE X  10       8.297  18.007   2.975  1.00  0.00      PROA
ATOM     78  C   PHE X  10       5.854  14.033   1.698  1.00  0.00      PROA
ATOM     79  O   PHE X  10       5.923  13.610   2.852  1.00  0.00      PROA
ATOM     80  N   LEU X  11       4.701  14.549   1.220  1.00  0.00      PROA
ATOM     81  CA  LEU X  11       3.461  14.601   1.980  1.00  0.00      PROA
ATOM     82  CB  LEU X  11       2.391  15.425   1.220  1.00  0.00      PROA
ATOM     83  CG  LEU X  11       2.726  16.931   1.117  1.00  0.00      PROA
ATOM     84  CD1 LEU X  11       1.820  17.625   0.090  1.00  0.00      PROA
ATOM     85  CD2 LEU X  11       2.610  17.632   2.482  1.00  0.00      PROA
ATOM     86  C   LEU X  11       2.907  13.236   2.370  1.00  0.00      PROA
ATOM     87  O   LEU X  11       2.498  13.022   3.509  1.00  0.00      PROA
ATOM     88  N   PHE X  12       2.917  12.259   1.441  1.00  0.00      PROA
ATOM     89  CA  PHE X  12       2.490  10.893   1.686  1.00  0.00      PROA
ATOM     90  CB  PHE X  12       2.540  10.121   0.334  1.00  0.00      PROA
ATOM     91  CG  PHE X  12       1.870   8.766   0.297  1.00  0.00      PROA
ATOM     92  CD1 PHE X  12       1.010   8.281   1.302  1.00  0.00      PROA
ATOM     93  CE1 PHE X  12       0.400   7.025   1.180  1.00  0.00      PROA
ATOM     94  CZ  PHE X  12       0.627   6.245   0.041  1.00  0.00      PROA
ATOM     95  CD2 PHE X  12       2.063   7.978  -0.850  1.00  0.00      PROA
ATOM     96  CE2 PHE X  12       1.451   6.728  -0.982  1.00  0.00      PROA
ATOM     97  C   PHE X  12       3.325  10.208   2.774  1.00  0.00      PROA
ATOM     98  O   PHE X  12       2.786   9.591   3.689  1.00  0.00      PROA
ATOM     99  N   GLY X  13       4.668  10.374   2.755  1.00  0.00      PROA
ATOM    100  CA  GLY X  13       5.552   9.905   3.823  1.00  0.00      PROA
ATOM    101  C   GLY X  13       5.279  10.514   5.176  1.00  0.00      PROA
ATOM    102  O   GLY X  13       5.247   9.814   6.188  1.00  0.00      PROA
ATOM    103  N   ILE X  14       5.047  11.843   5.222  1.00  0.00      PROA
ATOM    104  CA  ILE X  14       4.655  12.551   6.435  1.00  0.00      PROA
ATOM    105  CB  ILE X  14       4.634  14.073   6.231  1.00  0.00      PROA
ATOM    106  CG2 ILE X  14       3.979  14.802   7.430  1.00  0.00      PROA
ATOM    107  CG1 ILE X  14       6.071  14.603   5.994  1.00  0.00      PROA
ATOM    108  CD  ILE X  14       6.119  16.023   5.417  1.00  0.00      PROA
ATOM    109  C   ILE X  14       3.334  12.043   6.996  1.00  0.00      PROA
ATOM    110  O   ILE X  14       3.231  11.736   8.183  1.00  0.00      PROA
ATOM    111  N   VAL X  15       2.299  11.854   6.150  1.00  0.00      PROA
ATOM    112  CA  VAL X  15       1.039  11.245   6.567  1.00  0.00      PROA
ATOM    113  CB  VAL X  15       0.005  11.271   5.436  1.00  0.00      PROA
ATOM    114  CG1 VAL X  15      -1.256  10.435   5.754  1.00  0.00      PROA
ATOM    115  CG2 VAL X  15      -0.413  12.731   5.194  1.00  0.00      PROA
ATOM    116  C   VAL X  15       1.203   9.826   7.094  1.00  0.00      PROA
ATOM    117  O   VAL X  15       0.712   9.492   8.176  1.00  0.00      PROA
ATOM    118  N   LEU X  16       1.959   8.974   6.363  1.00  0.00      PROA
ATOM    119  CA  LEU X  16       2.215   7.592   6.729  1.00  0.00      PROA
ATOM    120  CB  LEU X  16       3.090   6.881   5.656  1.00  0.00      PROA
ATOM    121  CG  LEU X  16       2.379   6.504   4.337  1.00  0.00      PROA
ATOM    122  CD1 LEU X  16       3.409   6.168   3.245  1.00  0.00      PROA
ATOM    123  CD2 LEU X  16       1.413   5.326   4.519  1.00  0.00      PROA
ATOM    124  C   LEU X  16       2.898   7.442   8.076  1.00  0.00      PROA
ATOM    125  O   LEU X  16       2.434   6.684   8.923  1.00  0.00      PROA
ATOM    126  N   GLN X  17       3.980   8.201   8.332  1.00  0.00      PROA
ATOM    127  CA  GLN X  17       4.673   8.205   9.608  1.00  0.00      PROA
ATOM    128  CB  GLN X  17       6.001   8.988   9.444  1.00  0.00      PROA
ATOM    129  CG  GLN X  17       7.152   8.561  10.392  1.00  0.00      PROA
ATOM    130  CD  GLN X  17       6.992   9.014  11.846  1.00  0.00      PROA
ATOM    131  OE1 GLN X  17       6.604  10.151  12.136  1.00  0.00      PROA
ATOM    132  NE2 GLN X  17       7.342   8.125  12.798  1.00  0.00      PROA
ATOM    133  C   GLN X  17       3.819   8.769  10.745  1.00  0.00      PROA
ATOM    134  O   GLN X  17       3.789   8.222  11.848  1.00  0.00      PROA
ATOM    135  N   ARG X  18       3.075   9.880  10.520  1.00  0.00      PROA
ATOM    136  CA  ARG X  18       2.319  10.515  11.593  1.00  0.00      PROA
ATOM    137  CB  ARG X  18       2.001  12.018  11.337  1.00  0.00      PROA
ATOM    138  CG  ARG X  18       3.223  12.970  11.270  1.00  0.00      PROA
ATOM    139  CD  ARG X  18       4.412  12.632  12.183  1.00  0.00      PROA
ATOM    140  NE  ARG X  18       3.957  12.672  13.605  1.00  0.00      PROA
ATOM    141  CZ  ARG X  18       4.613  12.121  14.619  1.00  0.00      PROA
ATOM    142  NH1 ARG X  18       5.693  11.400  14.479  1.00  0.00      PROA
ATOM    143  NH2 ARG X  18       4.131  12.334  15.826  1.00  0.00      PROA
ATOM    144  C   ARG X  18       1.060   9.781  12.032  1.00  0.00      PROA
ATOM    145  O   ARG X  18       0.693   9.838  13.206  1.00  0.00      PROA
ATOM    146  N   GLY X  19       0.391   9.037  11.127  1.00  0.00      PROA
ATOM    147  CA  GLY X  19      -0.731   8.169  11.495  1.00  0.00      PROA
ATOM    148  C   GLY X  19      -0.267   6.784  11.851  1.00  0.00      PROA
ATOM    149  O   GLY X  19      -0.972   6.023  12.506  1.00  0.00      PROA
ATOM    150  N   ARG X  20       0.947   6.433  11.383  1.00  0.00      PROA
ATOM    151  CA  ARG X  20       1.601   5.154  11.559  1.00  0.00      PROA
ATOM    152  CB  ARG X  20       1.874   4.742  13.023  1.00  0.00      PROA
ATOM    153  CG  ARG X  20       2.753   5.701  13.860  1.00  0.00      PROA
ATOM    154  CD  ARG X  20       2.006   6.948  14.357  1.00  0.00      PROA
ATOM    155  NE  ARG X  20       2.652   7.454  15.606  1.00  0.00      PROA
ATOM    156  CZ  ARG X  20       3.780   8.146  15.655  1.00  0.00      PROA
ATOM    157  NH1 ARG X  20       4.524   8.423  14.612  1.00  0.00      PROA
ATOM    158  NH2 ARG X  20       4.196   8.567  16.829  1.00  0.00      PROA
ATOM    159  C   ARG X  20       0.935   4.081  10.703  1.00  0.00      PROA
ATOM    160  O   ARG X  20       0.648   2.958  11.124  1.00  0.00      PROA
ATOM    161  N   ILE X  21       0.610   4.453   9.453  1.00  0.00      PROA
ATOM    162  CA  ILE X  21      -0.369   3.752   8.649  1.00  0.00      PROA
ATOM    163  CB  ILE X  21      -1.149   4.683   7.715  1.00  0.00      PROA
ATOM    164  CG2 ILE X  21      -2.367   3.912   7.148  1.00  0.00      PROA
ATOM    165  CG1 ILE X  21      -1.575   5.994   8.432  1.00  0.00      PROA
ATOM    166  CD  ILE X  21      -2.285   6.999   7.516  1.00  0.00      PROA
ATOM    167  C   ILE X  21       0.266   2.606   7.877  1.00  0.00      PROA
ATOM    168  O   ILE X  21       0.781   2.750   6.767  1.00  0.00      PROA
ATOM    169  N   CYS X  22       0.221   1.395   8.454  1.00  0.00      PROA
ATOM    170  CA  CYS X  22       0.579   0.191   7.744  1.00  0.00      PROA
ATOM    171  CB  CYS X  22       1.951  -0.382   8.187  1.00  0.00      PROA
ATOM    172  SG  CYS X  22       2.405  -2.012   7.495  1.00  0.00      PROA
ATOM    173  C   CYS X  22      -0.579  -0.782   7.803  1.00  0.00      PROA
ATOM    174  O   CYS X  22      -1.180  -1.064   8.838  1.00  0.00      PROA
ATOM    175  N   PHE X  23      -0.965  -1.307   6.628  1.00  0.00      PROA
ATOM    176  CA  PHE X  23      -2.191  -2.061   6.475  1.00  0.00      PROA
ATOM    177  CB  PHE X  23      -2.730  -1.979   5.022  1.00  0.00      PROA
ATOM    178  CG  PHE X  23      -2.905  -0.538   4.614  1.00  0.00      PROA
ATOM    179  CD1 PHE X  23      -1.984   0.071   3.747  1.00  0.00      PROA
ATOM    180  CE1 PHE X  23      -2.135   1.406   3.355  1.00  0.00      PROA
ATOM    181  CZ  PHE X  23      -3.224   2.148   3.823  1.00  0.00      PROA
ATOM    182  CD2 PHE X  23      -3.995   0.219   5.079  1.00  0.00      PROA
ATOM    183  CE2 PHE X  23      -4.152   1.556   4.687  1.00  0.00      PROA
ATOM    184  C   PHE X  23      -2.032  -3.521   6.869  1.00  0.00      PROA
ATOM    185  O   PHE X  23      -3.017  -4.238   7.004  1.00  0.00      PROA
ATOM    186  N   ASN X  24      -0.791  -3.997   7.125  1.00  0.00      PROA
ATOM    187  CA  ASN X  24      -0.554  -5.314   7.709  1.00  0.00      PROA
ATOM    188  CB  ASN X  24       0.981  -5.617   7.716  1.00  0.00      PROA
ATOM    189  CG  ASN X  24       1.483  -6.720   8.657  1.00  0.00      PROA
ATOM    190  OD1 ASN X  24       2.425  -6.481   9.415  1.00  0.00      PROA
ATOM    191  ND2 ASN X  24       0.855  -7.913   8.656  1.00  0.00      PROA
ATOM    192  C   ASN X  24      -1.230  -5.453   9.075  1.00  0.00      PROA
ATOM    193  O   ASN X  24      -1.961  -6.408   9.321  1.00  0.00      PROA
ATOM    194  N   SER X  25      -1.085  -4.445   9.951  1.00  0.00      PROA
ATOM    195  CA  SER X  25      -1.857  -4.351  11.177  1.00  0.00      PROA
ATOM    196  CB  SER X  25      -1.224  -3.357  12.151  1.00  0.00      PROA
ATOM    197  OG  SER X  25       0.069  -3.866  12.466  1.00  0.00      PROA
ATOM    198  C   SER X  25      -3.329  -4.069  10.980  1.00  0.00      PROA
ATOM    199  O   SER X  25      -4.172  -4.622  11.674  1.00  0.00      PROA
ATOM    200  N   ALA X  26      -3.716  -3.256   9.976  1.00  0.00      PROA
ATOM    201  CA  ALA X  26      -5.122  -3.051   9.657  1.00  0.00      PROA
ATOM    202  CB  ALA X  26      -5.267  -2.053   8.490  1.00  0.00      PROA
ATOM    203  C   ALA X  26      -5.869  -4.337   9.303  1.00  0.00      PROA
ATOM    204  O   ALA X  26      -6.987  -4.565   9.747  1.00  0.00      PROA
ATOM    205  N   PHE X  27      -5.260  -5.227   8.503  1.00  0.00      PROA
ATOM    206  CA  PHE X  27      -5.854  -6.506   8.167  1.00  0.00      PROA
ATOM    207  CB  PHE X  27      -5.179  -7.060   6.879  1.00  0.00      PROA
ATOM    208  CG  PHE X  27      -5.241  -6.109   5.700  1.00  0.00      PROA
ATOM    209  CD1 PHE X  27      -6.290  -5.186   5.510  1.00  0.00      PROA
ATOM    210  CE1 PHE X  27      -6.323  -4.357   4.381  1.00  0.00      PROA
ATOM    211  CZ  PHE X  27      -5.308  -4.443   3.421  1.00  0.00      PROA
ATOM    212  CD2 PHE X  27      -4.230  -6.179   4.723  1.00  0.00      PROA
ATOM    213  CE2 PHE X  27      -4.258  -5.351   3.594  1.00  0.00      PROA
ATOM    214  C   PHE X  27      -5.752  -7.549   9.285  1.00  0.00      PROA
ATOM    215  O   PHE X  27      -6.666  -8.344   9.499  1.00  0.00      PROA
ATOM    216  N   ARG X  28      -4.630  -7.573  10.034  1.00  0.00      PROA
ATOM    217  CA  ARG X  28      -4.320  -8.629  10.989  1.00  0.00      PROA
ATOM    218  CB  ARG X  28      -2.780  -8.848  11.035  1.00  0.00      PROA
ATOM    219  CG  ARG X  28      -2.275  -9.945  12.007  1.00  0.00      PROA
ATOM    220  CD  ARG X  28      -0.746 -10.019  12.133  1.00  0.00      PROA
ATOM    221  NE  ARG X  28      -0.318  -8.717  12.727  1.00  0.00      PROA
ATOM    222  CZ  ARG X  28       0.777  -8.051  12.404  1.00  0.00      PROA
ATOM    223  NH1 ARG X  28       1.807  -8.638  11.846  1.00  0.00      PROA
ATOM    224  NH2 ARG X  28       0.836  -6.773  12.706  1.00  0.00      PROA
ATOM    225  C   ARG X  28      -4.763  -8.316  12.406  1.00  0.00      PROA
ATOM    226  O   ARG X  28      -5.332  -9.161  13.099  1.00  0.00      PROA
ATOM    227  N   ASP X  29      -4.505  -7.088  12.888  1.00  0.00      PROA
ATOM    228  CA  ASP X  29      -4.643  -6.744  14.288  1.00  0.00      PROA
ATOM    229  CB  ASP X  29      -3.730  -5.557  14.701  1.00  0.00      PROA
ATOM    230  CG  ASP X  29      -2.256  -5.848  14.481  1.00  0.00      PROA
ATOM    231  OD1 ASP X  29      -1.885  -6.924  13.955  1.00  0.00      PROA
ATOM    232  OD2 ASP X  29      -1.445  -4.962  14.843  1.00  0.00      PROA
ATOM    233  C   ASP X  29      -6.088  -6.438  14.620  1.00  0.00      PROA
ATOM    234  O   ASP X  29      -6.504  -6.529  15.771  1.00  0.00      PROA
ATOM    235  N   VAL X  30      -6.918  -6.135  13.602  1.00  0.00      PROA
ATOM    236  CA  VAL X  30      -8.365  -6.144  13.738  1.00  0.00      PROA
ATOM    237  CB  VAL X  30      -9.029  -5.491  12.515  1.00  0.00      PROA
ATOM    238  CG1 VAL X  30      -8.941  -6.331  11.225  1.00  0.00      PROA
ATOM    239  CG2 VAL X  30     -10.494  -5.148  12.825  1.00  0.00      PROA
ATOM    240  C   VAL X  30      -8.901  -7.545  14.034  1.00  0.00      PROA
ATOM    241  O   VAL X  30      -9.622  -7.769  15.003  1.00  0.00      PROA
ATOM    242  N   LEU X  31      -8.484  -8.564  13.247  1.00  0.00      PROA
ATOM    243  CA  LEU X  31      -8.920  -9.931  13.438  1.00  0.00      PROA
ATOM    244  CB  LEU X  31      -8.517 -10.814  12.224  1.00  0.00      PROA
ATOM    245  CG  LEU X  31      -8.998 -12.286  12.288  1.00  0.00      PROA
ATOM    246  CD1 LEU X  31     -10.526 -12.390  12.160  1.00  0.00      PROA
ATOM    247  CD2 LEU X  31      -8.321 -13.134  11.203  1.00  0.00      PROA
ATOM    248  C   LEU X  31      -8.384 -10.552  14.714  1.00  0.00      PROA
ATOM    249  O   LEU X  31      -9.126 -11.139  15.502  1.00  0.00      PROA
ATOM    250  N   LEU X  32      -7.068 -10.421  14.969  1.00  0.00      PROA
ATOM    251  CA  LEU X  32      -6.454 -11.096  16.098  1.00  0.00      PROA
ATOM    252  CB  LEU X  32      -4.958 -11.409  15.831  1.00  0.00      PROA
ATOM    253  CG  LEU X  32      -4.696 -12.282  14.586  1.00  0.00      PROA
ATOM    254  CD1 LEU X  32      -3.206 -12.642  14.490  1.00  0.00      PROA
ATOM    255  CD2 LEU X  32      -5.550 -13.560  14.578  1.00  0.00      PROA
ATOM    256  C   LEU X  32      -6.557 -10.314  17.389  1.00  0.00      PROA
ATOM    257  O   LEU X  32      -6.797 -10.882  18.454  1.00  0.00      PROA
ATOM    258  N   PHE X  33      -6.386  -8.982  17.341  1.00  0.00      PROA
ATOM    259  CA  PHE X  33      -6.163  -8.194  18.542  1.00  0.00      PROA
ATOM    260  CB  PHE X  33      -4.781  -7.485  18.465  1.00  0.00      PROA
ATOM    261  CG  PHE X  33      -3.666  -8.491  18.265  1.00  0.00      PROA
ATOM    262  CD1 PHE X  33      -3.502  -9.577  19.144  1.00  0.00      PROA
ATOM    263  CE1 PHE X  33      -2.452 -10.489  18.978  1.00  0.00      PROA
ATOM    264  CZ  PHE X  33      -1.554 -10.332  17.916  1.00  0.00      PROA
ATOM    265  CD2 PHE X  33      -2.745  -8.343  17.214  1.00  0.00      PROA
ATOM    266  CE2 PHE X  33      -1.704  -9.260  17.029  1.00  0.00      PROA
ATOM    267  C   PHE X  33      -7.278  -7.185  18.796  1.00  0.00      PROA
ATOM    268  O   PHE X  33      -7.215  -6.400  19.742  1.00  0.00      PROA
ATOM    269  N   LYS X  34      -8.359  -7.199  17.984  1.00  0.00      PROA
ATOM    270  CA  LYS X  34      -9.576  -6.421  18.194  1.00  0.00      PROA
ATOM    271  CB  LYS X  34     -10.342  -6.744  19.518  1.00  0.00      PROA
ATOM    272  CG  LYS X  34     -10.951  -8.159  19.637  1.00  0.00      PROA
ATOM    273  CD  LYS X  34      -9.912  -9.285  19.808  1.00  0.00      PROA
ATOM    274  CE  LYS X  34     -10.464 -10.615  20.338  1.00  0.00      PROA
ATOM    275  NZ  LYS X  34     -11.492 -11.153  19.440  1.00  0.00      PROA
ATOM    276  C   LYS X  34      -9.368  -4.920  17.978  1.00  0.00      PROA
ATOM    277  O   LYS X  34     -10.148  -4.067  18.408  1.00  0.00      PROA
ATOM    278  N   ASP X  35      -8.269  -4.567  17.291  1.00  0.00      PROA
ATOM    279  CA  ASP X  35      -7.882  -3.214  17.006  1.00  0.00      PROA
ATOM    280  CB  ASP X  35      -6.334  -3.091  17.106  1.00  0.00      PROA
ATOM    281  CG  ASP X  35      -5.837  -1.710  16.749  1.00  0.00      PROA
ATOM    282  OD1 ASP X  35      -6.608  -0.726  16.886  1.00  0.00      PROA
ATOM    283  OD2 ASP X  35      -4.645  -1.579  16.364  1.00  0.00      PROA
ATOM    284  C   ASP X  35      -8.405  -2.818  15.634  1.00  0.00      PROA
ATOM    285  O   ASP X  35      -7.831  -3.165  14.602  1.00  0.00      PROA
ATOM    286  N   ASN X  36      -9.489  -2.026  15.569  1.00  0.00      PROA
ATOM    287  CA  ASN X  36     -10.018  -1.612  14.287  1.00  0.00      PROA
ATOM    288  CB  ASN X  36     -11.573  -1.707  14.267  1.00  0.00      PROA
ATOM    289  CG  ASN X  36     -12.294  -0.755  15.217  1.00  0.00      PROA
ATOM    290  OD1 ASN X  36     -11.728   0.082  15.923  1.00  0.00      PROA
ATOM    291  ND2 ASN X  36     -13.640  -0.888  15.244  1.00  0.00      PROA
ATOM    292  C   ASN X  36      -9.495  -0.245  13.870  1.00  0.00      PROA
ATOM    293  O   ASN X  36      -9.929   0.288  12.852  1.00  0.00      PROA
ATOM    294  N   TYR X  37      -8.534   0.356  14.608  1.00  0.00      PROA
ATOM    295  CA  TYR X  37      -8.112   1.729  14.380  1.00  0.00      PROA
ATOM    296  CB  TYR X  37      -7.093   2.124  15.484  1.00  0.00      PROA
ATOM    297  CG  TYR X  37      -6.783   3.602  15.509  1.00  0.00      PROA
ATOM    298  CD1 TYR X  37      -7.421   4.423  16.454  1.00  0.00      PROA
ATOM    299  CE1 TYR X  37      -7.090   5.777  16.571  1.00  0.00      PROA
ATOM    300  CZ  TYR X  37      -6.136   6.333  15.716  1.00  0.00      PROA
ATOM    301  OH  TYR X  37      -5.817   7.696  15.816  1.00  0.00      PROA
ATOM    302  CD2 TYR X  37      -5.811   4.172  14.666  1.00  0.00      PROA
ATOM    303  CE2 TYR X  37      -5.500   5.537  14.758  1.00  0.00      PROA
ATOM    304  C   TYR X  37      -7.542   1.989  12.981  1.00  0.00      PROA
ATOM    305  O   TYR X  37      -7.933   2.931  12.292  1.00  0.00      PROA
ATOM    306  N   LEU X  38      -6.638   1.118  12.489  1.00  0.00      PROA
ATOM    307  CA  LEU X  38      -6.021   1.288  11.185  1.00  0.00      PROA
ATOM    308  CB  LEU X  38      -4.623   0.620  11.151  1.00  0.00      PROA
ATOM    309  CG  LEU X  38      -3.595   1.253  12.118  1.00  0.00      PROA
ATOM    310  CD1 LEU X  38      -2.354   0.356  12.233  1.00  0.00      PROA
ATOM    311  CD2 LEU X  38      -3.191   2.671  11.684  1.00  0.00      PROA
ATOM    312  C   LEU X  38      -6.885   0.754  10.052  1.00  0.00      PROA
ATOM    313  O   LEU X  38      -6.764   1.182   8.904  1.00  0.00      PROA
ATOM    314  N   PHE X  39      -7.811  -0.183  10.348  1.00  0.00      PROA
ATOM    315  CA  PHE X  39      -8.830  -0.614   9.405  1.00  0.00      PROA
ATOM    316  CB  PHE X  39      -9.454  -1.971   9.845  1.00  0.00      PROA
ATOM    317  CG  PHE X  39     -10.381  -2.527   8.787  1.00  0.00      PROA
ATOM    318  CD1 PHE X  39      -9.895  -2.795   7.495  1.00  0.00      PROA
ATOM    319  CE1 PHE X  39     -10.753  -3.256   6.489  1.00  0.00      PROA
ATOM    320  CZ  PHE X  39     -12.108  -3.471   6.773  1.00  0.00      PROA
ATOM    321  CD2 PHE X  39     -11.733  -2.780   9.065  1.00  0.00      PROA
ATOM    322  CE2 PHE X  39     -12.598  -3.242   8.064  1.00  0.00      PROA
ATOM    323  C   PHE X  39      -9.893   0.458   9.158  1.00  0.00      PROA
ATOM    324  O   PHE X  39     -10.258   0.735   8.018  1.00  0.00      PROA
ATOM    325  N   LYS X  40     -10.370   1.142  10.226  1.00  0.00      PROA
ATOM    326  CA  LYS X  40     -11.269   2.283  10.130  1.00  0.00      PROA
ATOM    327  CB  LYS X  40     -11.619   2.884  11.518  1.00  0.00      PROA
ATOM    328  CG  LYS X  40     -12.746   2.184  12.286  1.00  0.00      PROA
ATOM    329  CD  LYS X  40     -13.296   3.140  13.358  1.00  0.00      PROA
ATOM    330  CE  LYS X  40     -14.519   2.612  14.102  1.00  0.00      PROA
ATOM    331  NZ  LYS X  40     -15.131   3.710  14.858  1.00  0.00      PROA
ATOM    332  C   LYS X  40     -10.708   3.424   9.321  1.00  0.00      PROA
ATOM    333  O   LYS X  40     -11.391   3.986   8.465  1.00  0.00      PROA
ATOM    334  N   LEU X  41      -9.425   3.763   9.572  1.00  0.00      PROA
ATOM    335  CA  LEU X  41      -8.719   4.817   8.871  1.00  0.00      PROA
ATOM    336  CB  LEU X  41      -7.275   4.924   9.444  1.00  0.00      PROA
ATOM    337  CG  LEU X  41      -6.502   6.237   9.162  1.00  0.00      PROA
ATOM    338  CD1 LEU X  41      -5.288   6.332  10.103  1.00  0.00      PROA
ATOM    339  CD2 LEU X  41      -6.021   6.399   7.711  1.00  0.00      PROA
ATOM    340  C   LEU X  41      -8.684   4.534   7.379  1.00  0.00      PROA
ATOM    341  O   LEU X  41      -9.073   5.371   6.563  1.00  0.00      PROA
ATOM    342  N   ALA X  42      -8.311   3.289   7.003  1.00  0.00      PROA
ATOM    343  CA  ALA X  42      -8.324   2.831   5.633  1.00  0.00      PROA
ATOM    344  CB  ALA X  42      -7.781   1.387   5.583  1.00  0.00      PROA
ATOM    345  C   ALA X  42      -9.707   2.881   4.993  1.00  0.00      PROA
ATOM    346  O   ALA X  42      -9.870   3.478   3.934  1.00  0.00      PROA
ATOM    347  N   VAL X  43     -10.746   2.333   5.664  1.00  0.00      PROA
ATOM    348  CA  VAL X  43     -12.131   2.305   5.197  1.00  0.00      PROA
ATOM    349  CB  VAL X  43     -13.008   1.442   6.111  1.00  0.00      PROA
ATOM    350  CG1 VAL X  43     -14.521   1.603   5.832  1.00  0.00      PROA
ATOM    351  CG2 VAL X  43     -12.615  -0.034   5.904  1.00  0.00      PROA
ATOM    352  C   VAL X  43     -12.746   3.681   4.977  1.00  0.00      PROA
ATOM    353  O   VAL X  43     -13.424   3.922   3.977  1.00  0.00      PROA
ATOM    354  N   PHE X  44     -12.514   4.636   5.904  1.00  0.00      PROA
ATOM    355  CA  PHE X  44     -12.978   6.010   5.796  1.00  0.00      PROA
ATOM    356  CB  PHE X  44     -12.760   6.743   7.157  1.00  0.00      PROA
ATOM    357  CG  PHE X  44     -13.251   8.177   7.237  1.00  0.00      PROA
ATOM    358  CD1 PHE X  44     -14.340   8.651   6.480  1.00  0.00      PROA
ATOM    359  CE1 PHE X  44     -14.767   9.982   6.588  1.00  0.00      PROA
ATOM    360  CZ  PHE X  44     -14.117  10.855   7.468  1.00  0.00      PROA
ATOM    361  CD2 PHE X  44     -12.632   9.061   8.138  1.00  0.00      PROA
ATOM    362  CE2 PHE X  44     -13.050  10.393   8.246  1.00  0.00      PROA
ATOM    363  C   PHE X  44     -12.369   6.745   4.601  1.00  0.00      PROA
ATOM    364  O   PHE X  44     -13.063   7.420   3.841  1.00  0.00      PROA
ATOM    365  N   THR X  45     -11.054   6.563   4.359  1.00  0.00      PROA
ATOM    366  CA  THR X  45     -10.382   7.055   3.155  1.00  0.00      PROA
ATOM    367  CB  THR X  45      -8.868   6.873   3.183  1.00  0.00      PROA
ATOM    368  OG1 THR X  45      -8.309   7.686   4.203  1.00  0.00      PROA
ATOM    369  CG2 THR X  45      -8.188   7.315   1.880  1.00  0.00      PROA
ATOM    370  C   THR X  45     -10.963   6.486   1.874  1.00  0.00      PROA
ATOM    371  O   THR X  45     -11.210   7.240   0.937  1.00  0.00      PROA
ATOM    372  N   LEU X  46     -11.295   5.169   1.812  1.00  0.00      PROA
ATOM    373  CA  LEU X  46     -11.945   4.584   0.637  1.00  0.00      PROA
ATOM    374  CB  LEU X  46     -12.292   3.068   0.788  1.00  0.00      PROA
ATOM    375  CG  LEU X  46     -11.139   2.109   1.150  1.00  0.00      PROA
ATOM    376  CD1 LEU X  46     -11.650   0.663   1.263  1.00  0.00      PROA
ATOM    377  CD2 LEU X  46      -9.954   2.191   0.181  1.00  0.00      PROA
ATOM    378  C   LEU X  46     -13.259   5.284   0.278  1.00  0.00      PROA
ATOM    379  O   LEU X  46     -13.529   5.605  -0.877  1.00  0.00      PROA
ATOM    380  N   ALA X  47     -14.094   5.578   1.294  1.00  0.00      PROA
ATOM    381  CA  ALA X  47     -15.308   6.356   1.148  1.00  0.00      PROA
ATOM    382  CB  ALA X  47     -16.030   6.391   2.505  1.00  0.00      PROA
ATOM    383  C   ALA X  47     -15.108   7.795   0.665  1.00  0.00      PROA
ATOM    384  O   ALA X  47     -15.812   8.275  -0.223  1.00  0.00      PROA
ATOM    385  N   LEU X  48     -14.121   8.513   1.234  1.00  0.00      PROA
ATOM    386  CA  LEU X  48     -13.699   9.836   0.802  1.00  0.00      PROA
ATOM    387  CB  LEU X  48     -12.641  10.384   1.790  1.00  0.00      PROA
ATOM    388  CG  LEU X  48     -13.174  10.672   3.210  1.00  0.00      PROA
ATOM    389  CD1 LEU X  48     -12.004  10.748   4.199  1.00  0.00      PROA
ATOM    390  CD2 LEU X  48     -14.004  11.964   3.253  1.00  0.00      PROA
ATOM    391  C   LEU X  48     -13.142   9.902  -0.620  1.00  0.00      PROA
ATOM    392  O   LEU X  48     -13.490  10.797  -1.391  1.00  0.00      PROA
ATOM    393  N   GLU X  49     -12.277   8.944  -1.018  1.00  0.00      PROA
ATOM    394  CA  GLU X  49     -11.771   8.810  -2.375  1.00  0.00      PROA
ATOM    395  CB  GLU X  49     -10.573   7.824  -2.486  1.00  0.00      PROA
ATOM    396  CG  GLU X  49      -9.209   8.414  -2.028  1.00  0.00      PROA
ATOM    397  CD  GLU X  49      -8.014   7.472  -2.239  1.00  0.00      PROA
ATOM    398  OE1 GLU X  49      -7.265   7.257  -1.253  1.00  0.00      PROA
ATOM    399  OE2 GLU X  49      -7.793   7.004  -3.390  1.00  0.00      PROA
ATOM    400  C   GLU X  49     -12.863   8.533  -3.405  1.00  0.00      PROA
ATOM    401  O   GLU X  49     -12.834   9.075  -4.509  1.00  0.00      PROA
ATOM    402  N   MET X  50     -13.897   7.726  -3.068  1.00  0.00      PROA
ATOM    403  CA  MET X  50     -15.055   7.563  -3.937  1.00  0.00      PROA
ATOM    404  CB  MET X  50     -16.054   6.513  -3.382  1.00  0.00      PROA
ATOM    405  CG  MET X  50     -15.580   5.064  -3.568  1.00  0.00      PROA
ATOM    406  SD  MET X  50     -16.819   3.833  -3.075  1.00  0.00      PROA
ATOM    407  CE  MET X  50     -15.753   2.399  -3.391  1.00  0.00      PROA
ATOM    408  C   MET X  50     -15.825   8.839  -4.262  1.00  0.00      PROA
ATOM    409  O   MET X  50     -16.112   9.112  -5.427  1.00  0.00      PROA
ATOM    410  N   ILE X  51     -16.131   9.681  -3.244  1.00  0.00      PROA
ATOM    411  CA  ILE X  51     -16.744  10.995  -3.437  1.00  0.00      PROA
ATOM    412  CB  ILE X  51     -17.047  11.682  -2.092  1.00  0.00      PROA
ATOM    413  CG2 ILE X  51     -17.562  13.130  -2.308  1.00  0.00      PROA
ATOM    414  CG1 ILE X  51     -18.056  10.850  -1.259  1.00  0.00      PROA
ATOM    415  CD  ILE X  51     -18.221  11.342   0.187  1.00  0.00      PROA
ATOM    416  C   ILE X  51     -15.852  11.890  -4.286  1.00  0.00      PROA
ATOM    417  O   ILE X  51     -16.280  12.540  -5.242  1.00  0.00      PROA
ATOM    418  N   LEU X  52     -14.550  11.908  -3.949  1.00  0.00      PROA
ATOM    419  CA  LEU X  52     -13.573  12.740  -4.604  1.00  0.00      PROA
ATOM    420  CB  LEU X  52     -12.252  12.652  -3.795  1.00  0.00      PROA
ATOM    421  CG  LEU X  52     -11.147  13.654  -4.181  1.00  0.00      PROA
ATOM    422  CD1 LEU X  52     -11.561  15.107  -3.893  1.00  0.00      PROA
ATOM    423  CD2 LEU X  52      -9.844  13.321  -3.437  1.00  0.00      PROA
ATOM    424  C   LEU X  52     -13.324  12.432  -6.077  1.00  0.00      PROA
ATOM    425  O   LEU X  52     -13.384  13.322  -6.920  1.00  0.00      PROA
ATOM    426  N   PHE X  53     -13.061  11.163  -6.449  1.00  0.00      PROA
ATOM    427  CA  PHE X  53     -12.674  10.788  -7.803  1.00  0.00      PROA
ATOM    428  CB  PHE X  53     -12.130   9.338  -7.872  1.00  0.00      PROA
ATOM    429  CG  PHE X  53     -10.807   9.158  -7.163  1.00  0.00      PROA
ATOM    430  CD1 PHE X  53     -10.004  10.227  -6.709  1.00  0.00      PROA
ATOM    431  CE1 PHE X  53      -8.784   9.987  -6.071  1.00  0.00      PROA
ATOM    432  CZ  PHE X  53      -8.341   8.677  -5.894  1.00  0.00      PROA
ATOM    433  CD2 PHE X  53     -10.345   7.844  -6.967  1.00  0.00      PROA
ATOM    434  CE2 PHE X  53      -9.119   7.602  -6.339  1.00  0.00      PROA
ATOM    435  C   PHE X  53     -13.730  11.016  -8.859  1.00  0.00      PROA
ATOM    436  O   PHE X  53     -13.439  11.492  -9.960  1.00  0.00      PROA
ATOM    437  N   VAL X  54     -15.007  10.725  -8.543  1.00  0.00      PROA
ATOM    438  CA  VAL X  54     -16.107  11.102  -9.413  1.00  0.00      PROA
ATOM    439  CB  VAL X  54     -17.402  10.381  -9.050  1.00  0.00      PROA
ATOM    440  CG1 VAL X  54     -18.010  10.883  -7.728  1.00  0.00      PROA
ATOM    441  CG2 VAL X  54     -18.397  10.496 -10.220  1.00  0.00      PROA
ATOM    442  C   VAL X  54     -16.245  12.625  -9.572  1.00  0.00      PROA
ATOM    443  O   VAL X  54     -16.368  13.132 -10.686  1.00  0.00      PROA
ATOM    444  N   LEU X  55     -16.135  13.410  -8.475  1.00  0.00      PROA
ATOM    445  CA  LEU X  55     -16.128  14.869  -8.483  1.00  0.00      PROA
ATOM    446  CB  LEU X  55     -16.181  15.358  -7.008  1.00  0.00      PROA
ATOM    447  CG  LEU X  55     -16.209  16.885  -6.755  1.00  0.00      PROA
ATOM    448  CD1 LEU X  55     -17.030  17.188  -5.490  1.00  0.00      PROA
ATOM    449  CD2 LEU X  55     -14.807  17.499  -6.589  1.00  0.00      PROA
ATOM    450  C   LEU X  55     -14.967  15.510  -9.246  1.00  0.00      PROA
ATOM    451  O   LEU X  55     -15.155  16.398 -10.079  1.00  0.00      PROA
ATOM    452  N   LEU X  56     -13.723  15.037  -9.022  1.00  0.00      PROA
ATOM    453  CA  LEU X  56     -12.530  15.468  -9.732  1.00  0.00      PROA
ATOM    454  CB  LEU X  56     -11.228  14.870  -9.142  1.00  0.00      PROA
ATOM    455  CG  LEU X  56     -10.819  15.351  -7.734  1.00  0.00      PROA
ATOM    456  CD1 LEU X  56      -9.512  14.654  -7.319  1.00  0.00      PROA
ATOM    457  CD2 LEU X  56     -10.643  16.874  -7.662  1.00  0.00      PROA
ATOM    458  C   LEU X  56     -12.596  15.157 -11.216  1.00  0.00      PROA
ATOM    459  O   LEU X  56     -12.172  15.948 -12.060  1.00  0.00      PROA
ATOM    460  N   SER X  57     -13.152  13.987 -11.577  1.00  0.00      PROA
ATOM    461  CA  SER X  57     -13.489  13.673 -12.957  1.00  0.00      PROA
ATOM    462  CB  SER X  57     -13.951  12.206 -13.140  1.00  0.00      PROA
ATOM    463  OG  SER X  57     -12.970  11.291 -12.654  1.00  0.00      PROA
ATOM    464  C   SER X  57     -14.547  14.587 -13.551  1.00  0.00      PROA
ATOM    465  O   SER X  57     -14.389  15.130 -14.641  1.00  0.00      PROA
ATOM    466  N   GLN X  58     -15.643  14.839 -12.812  1.00  0.00      PROA
ATOM    467  CA  GLN X  58     -16.762  15.662 -13.238  1.00  0.00      PROA
ATOM    468  CB  GLN X  58     -17.876  15.659 -12.153  1.00  0.00      PROA
ATOM    469  CG  GLN X  58     -19.194  16.373 -12.544  1.00  0.00      PROA
ATOM    470  CD  GLN X  58     -19.828  15.720 -13.774  1.00  0.00      PROA
ATOM    471  OE1 GLN X  58     -20.435  14.649 -13.671  1.00  0.00      PROA
ATOM    472  NE2 GLN X  58     -19.663  16.355 -14.956  1.00  0.00      PROA
ATOM    473  C   GLN X  58     -16.383  17.102 -13.569  1.00  0.00      PROA
ATOM    474  O   GLN X  58     -16.873  17.675 -14.541  1.00  0.00      PROA
ATOM    475  N   VAL X  59     -15.481  17.726 -12.782  1.00  0.00      PROA
ATOM    476  CA  VAL X  59     -14.942  19.039 -13.123  1.00  0.00      PROA
ATOM    477  CB  VAL X  59     -14.401  19.798 -11.908  1.00  0.00      PROA
ATOM    478  CG1 VAL X  59     -15.540  19.985 -10.885  1.00  0.00      PROA
ATOM    479  CG2 VAL X  59     -13.196  19.086 -11.263  1.00  0.00      PROA
ATOM    480  C   VAL X  59     -13.885  18.980 -14.229  1.00  0.00      PROA
ATOM    481  O   VAL X  59     -13.690  19.945 -14.966  1.00  0.00      PROA
ATOM    482  N   GLY X  60     -13.199  17.827 -14.401  1.00  0.00      PROA
ATOM    483  CA  GLY X  60     -12.218  17.613 -15.461  1.00  0.00      PROA
ATOM    484  C   GLY X  60     -10.778  17.709 -15.042  1.00  0.00      PROA
ATOM    485  O   GLY X  60      -9.901  17.892 -15.880  1.00  0.00      PROA
ATOM    486  N   LEU X  61     -10.456  17.553 -13.750  1.00  0.00      PROA
ATOM    487  CA  LEU X  61      -9.070  17.527 -13.307  1.00  0.00      PROA
ATOM    488  CB  LEU X  61      -8.957  17.962 -11.827  1.00  0.00      PROA
ATOM    489  CG  LEU X  61      -9.243  19.460 -11.588  1.00  0.00      PROA
ATOM    490  CD1 LEU X  61      -9.382  19.741 -10.087  1.00  0.00      PROA
ATOM    491  CD2 LEU X  61      -8.144  20.353 -12.188  1.00  0.00      PROA
ATOM    492  C   LEU X  61      -8.412  16.165 -13.506  1.00  0.00      PROA
ATOM    493  O   LEU X  61      -7.189  16.052 -13.546  1.00  0.00      PROA
ATOM    494  N   MET X  62      -9.207  15.099 -13.693  1.00  0.00      PROA
ATOM    495  CA  MET X  62      -8.696  13.765 -13.916  1.00  0.00      PROA
ATOM    496  CB  MET X  62      -8.355  13.029 -12.589  1.00  0.00      PROA
ATOM    497  CG  MET X  62      -9.561  12.846 -11.645  1.00  0.00      PROA
ATOM    498  SD  MET X  62      -9.171  11.976 -10.097  1.00  0.00      PROA
ATOM    499  CE  MET X  62      -9.492  10.323 -10.770  1.00  0.00      PROA
ATOM    500  C   MET X  62      -9.738  12.966 -14.670  1.00  0.00      PROA
ATOM    501  O   MET X  62     -10.857  13.421 -14.907  1.00  0.00      PROA
ATOM    502  N   GLN X  63      -9.362  11.755 -15.092  1.00  0.00      PROA
ATOM    503  CA  GLN X  63     -10.236  10.668 -15.470  1.00  0.00      PROA
ATOM    504  CB  GLN X  63     -10.221  10.404 -16.992  1.00  0.00      PROA
ATOM    505  CG  GLN X  63     -10.834  11.567 -17.795  1.00  0.00      PROA
ATOM    506  CD  GLN X  63     -10.414  11.507 -19.258  1.00  0.00      PROA
ATOM    507  OE1 GLN X  63      -9.215  11.568 -19.554  1.00  0.00      PROA
ATOM    508  NE2 GLN X  63     -11.397  11.436 -20.178  1.00  0.00      PROA
ATOM    509  C   GLN X  63      -9.740   9.428 -14.745  1.00  0.00      PROA
ATOM    510  O   GLN X  63      -8.536   9.210 -14.617  1.00  0.00      PROA
ATOM    511  N   MET X  64     -10.655   8.600 -14.222  1.00  0.00      PROA
ATOM    512  CA  MET X  64     -10.365   7.333 -13.571  1.00  0.00      PROA
ATOM    513  CB  MET X  64     -11.600   6.828 -12.788  1.00  0.00      PROA
ATOM    514  CG  MET X  64     -11.978   7.712 -11.584  1.00  0.00      PROA
ATOM    515  SD  MET X  64     -13.501   7.190 -10.733  1.00  0.00      PROA
ATOM    516  CE  MET X  64     -14.654   7.920 -11.934  1.00  0.00      PROA
ATOM    517  C   MET X  64      -9.844   6.240 -14.510  1.00  0.00      PROA
ATOM    518  O   MET X  64     -10.181   6.204 -15.692  1.00  0.00      PROA
ATOM    519  N   ASN X  65      -9.012   5.293 -14.022  1.00  0.00      PROA
ATOM    520  CA  ASN X  65      -8.412   4.287 -14.897  1.00  0.00      PROA
ATOM    521  CB  ASN X  65      -7.095   4.906 -15.441  1.00  0.00      PROA
ATOM    522  CG  ASN X  65      -6.439   4.142 -16.588  1.00  0.00      PROA
ATOM    523  OD1 ASN X  65      -7.048   3.306 -17.258  1.00  0.00      PROA
ATOM    524  ND2 ASN X  65      -5.133   4.422 -16.808  1.00  0.00      PROA
ATOM    525  C   ASN X  65      -8.130   2.919 -14.228  1.00  0.00      PROA
ATOM    526  O   ASN X  65      -6.964   2.524 -14.131  1.00  0.00      PROA
ATOM    527  N   PRO X  66      -9.136   2.158 -13.773  1.00  0.00      PROA
ATOM    528  CD  PRO X  66     -10.522   2.628 -13.731  1.00  0.00      PROA
ATOM    529  CA  PRO X  66      -9.042   0.768 -13.309  1.00  0.00      PROA
ATOM    530  CB  PRO X  66     -10.473   0.253 -13.505  1.00  0.00      PROA
ATOM    531  CG  PRO X  66     -11.335   1.466 -13.177  1.00  0.00      PROA
ATOM    532  C   PRO X  66      -8.061  -0.186 -13.973  1.00  0.00      PROA
ATOM    533  O   PRO X  66      -8.043  -0.285 -15.202  1.00  0.00      PROA
ATOM    534  N   LYS X  67      -7.282  -0.959 -13.188  1.00  0.00      PROA
ATOM    535  CA  LYS X  67      -6.476  -2.057 -13.697  1.00  0.00      PROA
ATOM    536  CB  LYS X  67      -5.638  -2.700 -12.562  1.00  0.00      PROA
ATOM    537  CG  LYS X  67      -4.577  -1.785 -11.923  1.00  0.00      PROA
ATOM    538  CD  LYS X  67      -3.573  -1.217 -12.940  1.00  0.00      PROA
ATOM    539  CE  LYS X  67      -2.318  -0.579 -12.324  1.00  0.00      PROA
ATOM    540  NZ  LYS X  67      -1.371  -1.609 -11.856  1.00  0.00      PROA
ATOM    541  C   LYS X  67      -7.305  -3.153 -14.386  1.00  0.00      PROA
ATOM    542  O   LYS X  67      -8.431  -3.405 -13.945  1.00  0.00      PROA
ATOM    543  N   PRO X  68      -6.834  -3.815 -15.452  1.00  0.00      PROA
ATOM    544  CD  PRO X  68      -5.465  -3.664 -15.971  1.00  0.00      PROA
ATOM    545  CA  PRO X  68      -7.500  -4.981 -16.044  1.00  0.00      PROA
ATOM    546  CB  PRO X  68      -6.542  -5.418 -17.166  1.00  0.00      PROA
ATOM    547  CG  PRO X  68      -5.164  -4.991 -16.665  1.00  0.00      PROA
ATOM    548  C   PRO X  68      -7.763  -6.107 -15.057  1.00  0.00      PROA
ATOM    549  O   PRO X  68      -7.137  -6.163 -13.998  1.00  0.00      PROA
ATOM    550  N   LEU X  69      -8.693  -7.019 -15.377  1.00  0.00      PROA
ATOM    551  CA  LEU X  69      -8.999  -8.153 -14.526  1.00  0.00      PROA
ATOM    552  CB  LEU X  69     -10.531  -8.403 -14.520  1.00  0.00      PROA
ATOM    553  CG  LEU X  69     -11.066  -9.641 -13.766  1.00  0.00      PROA
ATOM    554  CD1 LEU X  69     -10.876  -9.508 -12.249  1.00  0.00      PROA
ATOM    555  CD2 LEU X  69     -12.557  -9.850 -14.080  1.00  0.00      PROA
ATOM    556  C   LEU X  69      -8.201  -9.375 -14.942  1.00  0.00      PROA
ATOM    557  O   LEU X  69      -8.069  -9.690 -16.119  1.00  0.00      PROA
ATOM    558  N   ASN X  70      -7.612 -10.098 -13.980  1.00  0.00      PROA
ATOM    559  CA  ASN X  70      -7.009 -11.382 -14.250  1.00  0.00      PROA
ATOM    560  CB  ASN X  70      -5.481 -11.187 -14.491  1.00  0.00      PROA
ATOM    561  CG  ASN X  70      -4.733 -12.475 -14.821  1.00  0.00      PROA
ATOM    562  OD1 ASN X  70      -5.133 -13.592 -14.485  1.00  0.00      PROA
ATOM    563  ND2 ASN X  70      -3.601 -12.328 -15.543  1.00  0.00      PROA
ATOM    564  C   ASN X  70      -7.330 -12.272 -13.065  1.00  0.00      PROA
ATOM    565  O   ASN X  70      -6.768 -12.097 -11.987  1.00  0.00      PROA
ATOM    566  N   LEU X  71      -8.242 -13.257 -13.216  1.00  0.00      PROA
ATOM    567  CA  LEU X  71      -8.619 -14.123 -12.107  1.00  0.00      PROA
ATOM    568  CB  LEU X  71      -9.772 -15.089 -12.497  1.00  0.00      PROA
ATOM    569  CG  LEU X  71     -11.096 -14.409 -12.923  1.00  0.00      PROA
ATOM    570  CD1 LEU X  71     -12.148 -15.464 -13.302  1.00  0.00      PROA
ATOM    571  CD2 LEU X  71     -11.659 -13.479 -11.838  1.00  0.00      PROA
ATOM    572  C   LEU X  71      -7.456 -14.926 -11.528  1.00  0.00      PROA
ATOM    573  O   LEU X  71      -7.245 -14.946 -10.319  1.00  0.00      PROA
ATOM    574  N   VAL X  72      -6.624 -15.555 -12.384  1.00  0.00      PROA
ATOM    575  CA  VAL X  72      -5.460 -16.320 -11.960  1.00  0.00      PROA
ATOM    576  CB  VAL X  72      -4.825 -17.018 -13.163  1.00  0.00      PROA
ATOM    577  CG1 VAL X  72      -3.623 -17.886 -12.733  1.00  0.00      PROA
ATOM    578  CG2 VAL X  72      -5.892 -17.896 -13.849  1.00  0.00      PROA
ATOM    579  C   VAL X  72      -4.433 -15.457 -11.239  1.00  0.00      PROA
ATOM    580  O   VAL X  72      -3.969 -15.781 -10.146  1.00  0.00      PROA
ATOM    581  N   GLY X  73      -4.109 -14.282 -11.819  1.00  0.00      PROA
ATOM    582  CA  GLY X  73      -3.109 -13.374 -11.269  1.00  0.00      PROA
ATOM    583  C   GLY X  73      -3.537 -12.636 -10.032  1.00  0.00      PROA
ATOM    584  O   GLY X  73      -2.837 -12.638  -9.023  1.00  0.00      PROA
ATOM    585  N   ASN X  74      -4.723 -11.989 -10.070  1.00  0.00      PROA
ATOM    586  CA  ASN X  74      -5.262 -11.170  -8.991  1.00  0.00      PROA
ATOM    587  CB  ASN X  74      -6.579 -10.413  -9.375  1.00  0.00      PROA
ATOM    588  CG  ASN X  74      -6.493  -9.459 -10.576  1.00  0.00      PROA
ATOM    589  OD1 ASN X  74      -7.491  -9.226 -11.263  1.00  0.00      PROA
ATOM    590  ND2 ASN X  74      -5.307  -8.899 -10.887  1.00  0.00      PROA
ATOM    591  C   ASN X  74      -5.509 -11.972  -7.718  1.00  0.00      PROA
ATOM    592  O   ASN X  74      -5.319 -11.472  -6.613  1.00  0.00      PROA
ATOM    593  N   ILE X  75      -5.926 -13.249  -7.850  1.00  0.00      PROA
ATOM    594  CA  ILE X  75      -6.118 -14.145  -6.722  1.00  0.00      PROA
ATOM    595  CB  ILE X  75      -7.093 -15.277  -7.083  1.00  0.00      PROA
ATOM    596  CG2 ILE X  75      -7.132 -16.358  -5.979  1.00  0.00      PROA
ATOM    597  CG1 ILE X  75      -8.505 -14.692  -7.352  1.00  0.00      PROA
ATOM    598  CD  ILE X  75      -9.519 -15.711  -7.892  1.00  0.00      PROA
ATOM    599  C   ILE X  75      -4.794 -14.707  -6.217  1.00  0.00      PROA
ATOM    600  O   ILE X  75      -4.399 -14.471  -5.075  1.00  0.00      PROA
ATOM    601  N   ILE X  76      -4.059 -15.480  -7.054  1.00  0.00      PROA
ATOM    602  CA  ILE X  76      -2.845 -16.171  -6.627  1.00  0.00      PROA
ATOM    603  CB  ILE X  76      -2.379 -17.234  -7.627  1.00  0.00      PROA
ATOM    604  CG2 ILE X  76      -1.126 -17.963  -7.077  1.00  0.00      PROA
ATOM    605  CG1 ILE X  76      -3.531 -18.236  -7.913  1.00  0.00      PROA
ATOM    606  CD  ILE X  76      -3.192 -19.282  -8.981  1.00  0.00      PROA
ATOM    607  C   ILE X  76      -1.730 -15.214  -6.235  1.00  0.00      PROA
ATOM    608  O   ILE X  76      -1.102 -15.356  -5.185  1.00  0.00      PROA
ATOM    609  N   GLY X  77      -1.519 -14.150  -7.040  1.00  0.00      PROA
ATOM    610  CA  GLY X  77      -0.586 -13.066  -6.755  1.00  0.00      PROA
ATOM    611  C   GLY X  77      -0.970 -12.267  -5.553  1.00  0.00      PROA
ATOM    612  O   GLY X  77      -0.118 -11.873  -4.757  1.00  0.00      PROA
ATOM    613  N   GLY X  78      -2.293 -12.056  -5.374  1.00  0.00      PROA
ATOM    614  CA  GLY X  78      -2.877 -11.482  -4.169  1.00  0.00      PROA
ATOM    615  C   GLY X  78      -2.514 -12.226  -2.907  1.00  0.00      PROA
ATOM    616  O   GLY X  78      -2.040 -11.635  -1.940  1.00  0.00      PROA
ATOM    617  N   PHE X  79      -2.689 -13.560  -2.890  1.00  0.00      PROA
ATOM    618  CA  PHE X  79      -2.364 -14.394  -1.743  1.00  0.00      PROA
ATOM    619  CB  PHE X  79      -2.845 -15.836  -2.063  1.00  0.00      PROA
ATOM    620  CG  PHE X  79      -2.895 -16.720  -0.843  1.00  0.00      PROA
ATOM    621  CD1 PHE X  79      -4.008 -16.661   0.014  1.00  0.00      PROA
ATOM    622  CE1 PHE X  79      -4.119 -17.533   1.104  1.00  0.00      PROA
ATOM    623  CZ  PHE X  79      -3.111 -18.471   1.350  1.00  0.00      PROA
ATOM    624  CD2 PHE X  79      -1.890 -17.669  -0.586  1.00  0.00      PROA
ATOM    625  CE2 PHE X  79      -1.995 -18.540   0.507  1.00  0.00      PROA
ATOM    626  C   PHE X  79      -0.872 -14.359  -1.370  1.00  0.00      PROA
ATOM    627  O   PHE X  79      -0.505 -14.159  -0.213  1.00  0.00      PROA
ATOM    628  N   VAL X  80       0.019 -14.485  -2.379  1.00  0.00      PROA
ATOM    629  CA  VAL X  80       1.476 -14.470  -2.255  1.00  0.00      PROA
ATOM    630  CB  VAL X  80       2.119 -14.804  -3.604  1.00  0.00      PROA
ATOM    631  CG1 VAL X  80       3.645 -14.579  -3.604  1.00  0.00      PROA
ATOM    632  CG2 VAL X  80       1.816 -16.280  -3.937  1.00  0.00      PROA
ATOM    633  C   VAL X  80       2.017 -13.172  -1.669  1.00  0.00      PROA
ATOM    634  O   VAL X  80       2.888 -13.164  -0.796  1.00  0.00      PROA
ATOM    635  N   PHE X  81       1.448 -12.024  -2.100  1.00  0.00      PROA
ATOM    636  CA  PHE X  81       1.706 -10.724  -1.510  1.00  0.00      PROA
ATOM    637  CB  PHE X  81       0.965  -9.641  -2.348  1.00  0.00      PROA
ATOM    638  CG  PHE X  81       1.235  -8.237  -1.868  1.00  0.00      PROA
ATOM    639  CD1 PHE X  81       2.369  -7.541  -2.317  1.00  0.00      PROA
ATOM    640  CE1 PHE X  81       2.631  -6.237  -1.878  1.00  0.00      PROA
ATOM    641  CZ  PHE X  81       1.743  -5.608  -0.996  1.00  0.00      PROA
ATOM    642  CD2 PHE X  81       0.341  -7.585  -1.004  1.00  0.00      PROA
ATOM    643  CE2 PHE X  81       0.588  -6.276  -0.576  1.00  0.00      PROA
ATOM    644  C   PHE X  81       1.317 -10.682  -0.029  1.00  0.00      PROA
ATOM    645  O   PHE X  81       2.070 -10.206   0.817  1.00  0.00      PROA
ATOM    646  N   GLY X  82       0.144 -11.254   0.321  1.00  0.00      PROA
ATOM    647  CA  GLY X  82      -0.334 -11.401   1.694  1.00  0.00      PROA
ATOM    648  C   GLY X  82       0.573 -12.187   2.608  1.00  0.00      PROA
ATOM    649  O   GLY X  82       0.797 -11.797   3.752  1.00  0.00      PROA
ATOM    650  N   LEU X  83       1.154 -13.302   2.115  1.00  0.00      PROA
ATOM    651  CA  LEU X  83       2.197 -14.043   2.820  1.00  0.00      PROA
ATOM    652  CB  LEU X  83       2.659 -15.311   2.039  1.00  0.00      PROA
ATOM    653  CG  LEU X  83       1.554 -16.304   1.606  1.00  0.00      PROA
ATOM    654  CD1 LEU X  83       2.163 -17.476   0.818  1.00  0.00      PROA
ATOM    655  CD2 LEU X  83       0.721 -16.840   2.779  1.00  0.00      PROA
ATOM    656  C   LEU X  83       3.424 -13.168   3.082  1.00  0.00      PROA
ATOM    657  O   LEU X  83       3.995 -13.139   4.174  1.00  0.00      PROA
ATOM    658  N   GLY X  84       3.811 -12.382   2.056  1.00  0.00      PROA
ATOM    659  CA  GLY X  84       4.863 -11.382   2.121  1.00  0.00      PROA
ATOM    660  C   GLY X  84       4.640 -10.287   3.132  1.00  0.00      PROA
ATOM    661  O   GLY X  84       5.567  -9.899   3.836  1.00  0.00      PROA
ATOM    662  N   MET X  85       3.400  -9.771   3.251  1.00  0.00      PROA
ATOM    663  CA  MET X  85       3.054  -8.720   4.194  1.00  0.00      PROA
ATOM    664  CB  MET X  85       1.575  -8.251   4.066  1.00  0.00      PROA
ATOM    665  CG  MET X  85       1.279  -7.431   2.795  1.00  0.00      PROA
ATOM    666  SD  MET X  85      -0.282  -6.488   2.867  1.00  0.00      PROA
ATOM    667  CE  MET X  85      -1.398  -7.885   2.611  1.00  0.00      PROA
ATOM    668  C   MET X  85       3.329  -9.065   5.644  1.00  0.00      PROA
ATOM    669  O   MET X  85       3.860  -8.251   6.396  1.00  0.00      PROA
ATOM    670  N   VAL X  86       2.993 -10.291   6.081  1.00  0.00      PROA
ATOM    671  CA  VAL X  86       3.366 -10.749   7.409  1.00  0.00      PROA
ATOM    672  CB  VAL X  86       2.653 -12.047   7.758  1.00  0.00      PROA
ATOM    673  CG1 VAL X  86       2.892 -12.412   9.237  1.00  0.00      PROA
ATOM    674  CG2 VAL X  86       1.146 -11.868   7.513  1.00  0.00      PROA
ATOM    675  C   VAL X  86       4.871 -10.945   7.571  1.00  0.00      PROA
ATOM    676  O   VAL X  86       5.487 -10.465   8.522  1.00  0.00      PROA
ATOM    677  N   LEU X  87       5.512 -11.651   6.613  1.00  0.00      PROA
ATOM    678  CA  LEU X  87       6.916 -12.037   6.673  1.00  0.00      PROA
ATOM    679  CB  LEU X  87       7.258 -13.095   5.591  1.00  0.00      PROA
ATOM    680  CG  LEU X  87       6.831 -14.525   5.987  1.00  0.00      PROA
ATOM    681  CD1 LEU X  87       6.733 -15.436   4.754  1.00  0.00      PROA
ATOM    682  CD2 LEU X  87       7.798 -15.137   7.015  1.00  0.00      PROA
ATOM    683  C   LEU X  87       7.897 -10.887   6.617  1.00  0.00      PROA
ATOM    684  O   LEU X  87       8.933 -10.910   7.278  1.00  0.00      PROA
ATOM    685  N   ALA X  88       7.566  -9.831   5.854  1.00  0.00      PROA
ATOM    686  CA  ALA X  88       8.345  -8.614   5.780  1.00  0.00      PROA
ATOM    687  CB  ALA X  88       7.923  -7.805   4.537  1.00  0.00      PROA
ATOM    688  C   ALA X  88       8.160  -7.738   7.009  1.00  0.00      PROA
ATOM    689  O   ALA X  88       8.917  -6.793   7.232  1.00  0.00      PROA
ATOM    690  N   GLY X  89       7.129  -8.033   7.832  1.00  0.00      PROA
ATOM    691  CA  GLY X  89       6.732  -7.240   8.986  1.00  0.00      PROA
ATOM    692  C   GLY X  89       6.075  -5.955   8.578  1.00  0.00      PROA
ATOM    693  O   GLY X  89       6.190  -4.939   9.260  1.00  0.00      PROA
ATOM    694  N   GLY X  90       5.387  -5.949   7.426  1.00  0.00      PROA
ATOM    695  CA  GLY X  90       4.844  -4.730   6.867  1.00  0.00      PROA
ATOM    696  C   GLY X  90       4.535  -4.866   5.409  1.00  0.00      PROA
ATOM    697  O   GLY X  90       5.141  -5.631   4.666  1.00  0.00      PROA
ATOM    698  N   CYS X  91       3.555  -4.078   4.945  1.00  0.00      PROA
ATOM    699  CA  CYS X  91       3.186  -4.004   3.546  1.00  0.00      PROA
ATOM    700  CB  CYS X  91       1.684  -3.626   3.421  1.00  0.00      PROA
ATOM    701  SG  CYS X  91       1.240  -1.960   4.032  1.00  0.00      PROA
ATOM    702  C   CYS X  91       4.088  -2.998   2.846  1.00  0.00      PROA
ATOM    703  O   CYS X  91       4.823  -2.272   3.507  1.00  0.00      PROA
ATOM    704  N   ALA X  92       4.061  -2.884   1.502  1.00  0.00      PROA
ATOM    705  CA  ALA X  92       5.021  -2.079   0.754  1.00  0.00      PROA
ATOM    706  CB  ALA X  92       4.655  -2.161  -0.740  1.00  0.00      PROA
ATOM    707  C   ALA X  92       5.125  -0.603   1.177  1.00  0.00      PROA
ATOM    708  O   ALA X  92       6.212  -0.049   1.350  1.00  0.00      PROA
ATOM    709  N   SER X  93       3.979   0.065   1.419  1.00  0.00      PROA
ATOM    710  CA  SER X  93       3.912   1.408   1.998  1.00  0.00      PROA
ATOM    711  CB  SER X  93       2.460   1.963   2.009  1.00  0.00      PROA
ATOM    712  OG  SER X  93       1.553   1.104   2.707  1.00  0.00      PROA
ATOM    713  C   SER X  93       4.489   1.511   3.404  1.00  0.00      PROA
ATOM    714  O   SER X  93       5.145   2.490   3.755  1.00  0.00      PROA
ATOM    715  N   GLY X  94       4.258   0.474   4.239  1.00  0.00      PROA
ATOM    716  CA  GLY X  94       4.764   0.371   5.604  1.00  0.00      PROA
ATOM    717  C   GLY X  94       6.251   0.219   5.649  1.00  0.00      PROA
ATOM    718  O   GLY X  94       6.937   0.905   6.400  1.00  0.00      PROA
ATOM    719  N   VAL X  95       6.791  -0.654   4.779  1.00  0.00      PROA
ATOM    720  CA  VAL X  95       8.217  -0.818   4.566  1.00  0.00      PROA
ATOM    721  CB  VAL X  95       8.480  -1.949   3.566  1.00  0.00      PROA
ATOM    722  CG1 VAL X  95       9.959  -2.005   3.131  1.00  0.00      PROA
ATOM    723  CG2 VAL X  95       8.081  -3.290   4.215  1.00  0.00      PROA
ATOM    724  C   VAL X  95       8.861   0.482   4.107  1.00  0.00      PROA
ATOM    725  O   VAL X  95       9.873   0.914   4.643  1.00  0.00      PROA
ATOM    726  N   THR X  96       8.245   1.187   3.137  1.00  0.00      PROA
ATOM    727  CA  THR X  96       8.760   2.453   2.610  1.00  0.00      PROA
ATOM    728  CB  THR X  96       8.040   2.931   1.345  1.00  0.00      PROA
ATOM    729  OG1 THR X  96       7.917   1.877   0.393  1.00  0.00      PROA
ATOM    730  CG2 THR X  96       8.853   4.026   0.636  1.00  0.00      PROA
ATOM    731  C   THR X  96       8.839   3.573   3.649  1.00  0.00      PROA
ATOM    732  O   THR X  96       9.833   4.292   3.724  1.00  0.00      PROA
ATOM    733  N   TYR X  97       7.819   3.752   4.520  1.00  0.00      PROA
ATOM    734  CA  TYR X  97       7.902   4.744   5.588  1.00  0.00      PROA
ATOM    735  CB  TYR X  97       6.463   5.227   5.972  1.00  0.00      PROA
ATOM    736  CG  TYR X  97       5.843   4.655   7.214  1.00  0.00      PROA
ATOM    737  CD1 TYR X  97       6.286   5.083   8.475  1.00  0.00      PROA
ATOM    738  CE1 TYR X  97       5.664   4.625   9.639  1.00  0.00      PROA
ATOM    739  CZ  TYR X  97       4.587   3.747   9.555  1.00  0.00      PROA
ATOM    740  OH  TYR X  97       4.046   3.230  10.740  1.00  0.00      PROA
ATOM    741  CD2 TYR X  97       4.727   3.802   7.140  1.00  0.00      PROA
ATOM    742  CE2 TYR X  97       4.097   3.349   8.308  1.00  0.00      PROA
ATOM    743  C   TYR X  97       8.840   4.297   6.729  1.00  0.00      PROA
ATOM    744  O   TYR X  97       9.627   5.092   7.240  1.00  0.00      PROA
ATOM    745  N   ARG X  98       8.876   2.993   7.077  1.00  0.00      PROA
ATOM    746  CA  ARG X  98       9.857   2.425   7.995  1.00  0.00      PROA
ATOM    747  CB  ARG X  98       9.490   0.963   8.363  1.00  0.00      PROA
ATOM    748  CG  ARG X  98       8.303   0.841   9.354  1.00  0.00      PROA
ATOM    749  CD  ARG X  98       7.710  -0.578   9.383  1.00  0.00      PROA
ATOM    750  NE  ARG X  98       6.898  -0.827  10.620  1.00  0.00      PROA
ATOM    751  CZ  ARG X  98       5.634  -0.472  10.801  1.00  0.00      PROA
ATOM    752  NH1 ARG X  98       5.048   0.471  10.108  1.00  0.00      PROA
ATOM    753  NH2 ARG X  98       4.911  -1.056  11.735  1.00  0.00      PROA
ATOM    754  C   ARG X  98      11.318   2.549   7.524  1.00  0.00      PROA
ATOM    755  O   ARG X  98      12.248   2.644   8.327  1.00  0.00      PROA
ATOM    756  N   VAL X  99      11.566   2.581   6.194  1.00  0.00      PROA
ATOM    757  CA  VAL X  99      12.859   2.914   5.595  1.00  0.00      PROA
ATOM    758  CB  VAL X  99      12.888   2.706   4.071  1.00  0.00      PROA
ATOM    759  CG1 VAL X  99      14.108   3.371   3.398  1.00  0.00      PROA
ATOM    760  CG2 VAL X  99      12.919   1.204   3.733  1.00  0.00      PROA
ATOM    761  C   VAL X  99      13.362   4.306   5.971  1.00  0.00      PROA
ATOM    762  O   VAL X  99      14.535   4.477   6.309  1.00  0.00      PROA
ATOM    763  N   GLY X 100      12.471   5.324   5.984  1.00  0.00      PROA
ATOM    764  CA  GLY X 100      12.788   6.666   6.476  1.00  0.00      PROA
ATOM    765  C   GLY X 100      12.980   6.730   7.972  1.00  0.00      PROA
ATOM    766  O   GLY X 100      13.772   7.518   8.477  1.00  0.00      PROA
ATOM    767  N   GLU X 101      12.272   5.873   8.730  1.00  0.00      PROA
ATOM    768  CA  GLU X 101      12.387   5.793  10.176  1.00  0.00      PROA
ATOM    769  CB  GLU X 101      11.178   5.045  10.788  1.00  0.00      PROA
ATOM    770  CG  GLU X 101       9.839   5.799  10.634  1.00  0.00      PROA
ATOM    771  CD  GLU X 101       8.701   5.010  11.258  1.00  0.00      PROA
ATOM    772  OE1 GLU X 101       8.462   3.853  10.829  1.00  0.00      PROA
ATOM    773  OE2 GLU X 101       8.029   5.553  12.169  1.00  0.00      PROA
ATOM    774  C   GLU X 101      13.652   5.109  10.675  1.00  0.00      PROA
ATOM    775  O   GLU X 101      13.991   5.235  11.851  1.00  0.00      PROA
ATOM    776  N   GLY X 102      14.366   4.365   9.799  1.00  0.00      PROA
ATOM    777  CA  GLY X 102      15.664   3.766  10.099  1.00  0.00      PROA
ATOM    778  C   GLY X 102      15.629   2.297  10.426  1.00  0.00      PROA
ATOM    779  O   GLY X 102      16.540   1.781  11.068  1.00  0.00      PROA
ATOM    780  N   LEU X 103      14.584   1.554  10.023  1.00  0.00      PROA
ATOM    781  CA  LEU X 103      14.527   0.126  10.292  1.00  0.00      PROA
ATOM    782  CB  LEU X 103      13.070  -0.412  10.365  1.00  0.00      PROA
ATOM    783  CG  LEU X 103      12.265   0.002  11.624  1.00  0.00      PROA
ATOM    784  CD1 LEU X 103      11.787   1.464  11.613  1.00  0.00      PROA
ATOM    785  CD2 LEU X 103      11.053  -0.924  11.816  1.00  0.00      PROA
ATOM    786  C   LEU X 103      15.343  -0.663   9.268  1.00  0.00      PROA
ATOM    787  O   LEU X 103      15.001  -0.747   8.090  1.00  0.00      PROA
ATOM    788  N   THR X 104      16.459  -1.288   9.694  1.00  0.00      PROA
ATOM    789  CA  THR X 104      17.372  -2.020   8.809  1.00  0.00      PROA
ATOM    790  CB  THR X 104      18.667  -2.463   9.477  1.00  0.00      PROA
ATOM    791  OG1 THR X 104      18.442  -3.245  10.645  1.00  0.00      PROA
ATOM    792  CG2 THR X 104      19.461  -1.218   9.896  1.00  0.00      PROA
ATOM    793  C   THR X 104      16.731  -3.214   8.123  1.00  0.00      PROA
ATOM    794  O   THR X 104      17.025  -3.544   6.974  1.00  0.00      PROA
ATOM    795  N   THR X 105      15.799  -3.882   8.822  1.00  0.00      PROA
ATOM    796  CA  THR X 105      14.894  -4.883   8.268  1.00  0.00      PROA
ATOM    797  CB  THR X 105      14.037  -5.569   9.331  1.00  0.00      PROA
ATOM    798  OG1 THR X 105      13.356  -4.631  10.153  1.00  0.00      PROA
ATOM    799  CG2 THR X 105      14.957  -6.394  10.244  1.00  0.00      PROA
ATOM    800  C   THR X 105      13.987  -4.345   7.170  1.00  0.00      PROA
ATOM    801  O   THR X 105      13.771  -5.005   6.157  1.00  0.00      PROA
ATOM    802  N   ALA X 106      13.440  -3.121   7.317  1.00  0.00      PROA
ATOM    803  CA  ALA X 106      12.717  -2.428   6.265  1.00  0.00      PROA
ATOM    804  CB  ALA X 106      12.025  -1.164   6.808  1.00  0.00      PROA
ATOM    805  C   ALA X 106      13.588  -2.107   5.053  1.00  0.00      PROA
ATOM    806  O   ALA X 106      13.167  -2.284   3.913  1.00  0.00      PROA
ATOM    807  N   TRP X 107      14.854  -1.677   5.268  1.00  0.00      PROA
ATOM    808  CA  TRP X 107      15.831  -1.485   4.200  1.00  0.00      PROA
ATOM    809  CB  TRP X 107      17.196  -0.922   4.730  1.00  0.00      PROA
ATOM    810  CG  TRP X 107      17.204   0.383   5.477  1.00  0.00      PROA
ATOM    811  CD1 TRP X 107      16.142   1.165   5.847  1.00  0.00      PROA
ATOM    812  NE1 TRP X 107      16.583   2.287   6.507  1.00  0.00      PROA
ATOM    813  CE2 TRP X 107      17.941   2.241   6.611  1.00  0.00      PROA
ATOM    814  CD2 TRP X 107      18.381   1.061   5.964  1.00  0.00      PROA
ATOM    815  CE3 TRP X 107      19.750   0.783   5.910  1.00  0.00      PROA
ATOM    816  CZ3 TRP X 107      20.644   1.674   6.513  1.00  0.00      PROA
ATOM    817  CZ2 TRP X 107      18.826   3.116   7.219  1.00  0.00      PROA
ATOM    818  CH2 TRP X 107      20.190   2.819   7.160  1.00  0.00      PROA
ATOM    819  C   TRP X 107      16.113  -2.779   3.427  1.00  0.00      PROA
ATOM    820  O   TRP X 107      16.091  -2.810   2.197  1.00  0.00      PROA
ATOM    821  N   PHE X 108      16.339  -3.905   4.144  1.00  0.00      PROA
ATOM    822  CA  PHE X 108      16.542  -5.223   3.555  1.00  0.00      PROA
ATOM    823  CB  PHE X 108      16.964  -6.234   4.662  1.00  0.00      PROA
ATOM    824  CG  PHE X 108      17.598  -7.491   4.101  1.00  0.00      PROA
ATOM    825  CD1 PHE X 108      18.863  -7.423   3.490  1.00  0.00      PROA
ATOM    826  CE1 PHE X 108      19.521  -8.581   3.057  1.00  0.00      PROA
ATOM    827  CZ  PHE X 108      18.911  -9.830   3.219  1.00  0.00      PROA
ATOM    828  CD2 PHE X 108      17.001  -8.755   4.257  1.00  0.00      PROA
ATOM    829  CE2 PHE X 108      17.648  -9.915   3.811  1.00  0.00      PROA
ATOM    830  C   PHE X 108      15.306  -5.712   2.789  1.00  0.00      PROA
ATOM    831  O   PHE X 108      15.400  -6.201   1.663  1.00  0.00      PROA
ATOM    832  N   ALA X 109      14.098  -5.529   3.366  1.00  0.00      PROA
ATOM    833  CA  ALA X 109      12.839  -5.822   2.714  1.00  0.00      PROA
ATOM    834  CB  ALA X 109      11.672  -5.580   3.693  1.00  0.00      PROA
ATOM    835  C   ALA X 109      12.623  -5.022   1.437  1.00  0.00      PROA
ATOM    836  O   ALA X 109      12.247  -5.581   0.412  1.00  0.00      PROA
ATOM    837  N   ALA X 110      12.909  -3.704   1.448  1.00  0.00      PROA
ATOM    838  CA  ALA X 110      12.807  -2.832   0.294  1.00  0.00      PROA
ATOM    839  CB  ALA X 110      13.138  -1.396   0.736  1.00  0.00      PROA
ATOM    840  C   ALA X 110      13.699  -3.232  -0.876  1.00  0.00      PROA
ATOM    841  O   ALA X 110      13.275  -3.249  -2.034  1.00  0.00      PROA
ATOM    842  N   LEU X 111      14.958  -3.614  -0.580  1.00  0.00      PROA
ATOM    843  CA  LEU X 111      15.889  -4.147  -1.559  1.00  0.00      PROA
ATOM    844  CB  LEU X 111      17.243  -4.409  -0.836  1.00  0.00      PROA
ATOM    845  CG  LEU X 111      18.342  -5.167  -1.615  1.00  0.00      PROA
ATOM    846  CD1 LEU X 111      18.782  -4.414  -2.878  1.00  0.00      PROA
ATOM    847  CD2 LEU X 111      19.552  -5.424  -0.700  1.00  0.00      PROA
ATOM    848  C   LEU X 111      15.392  -5.423  -2.239  1.00  0.00      PROA
ATOM    849  O   LEU X 111      15.353  -5.528  -3.466  1.00  0.00      PROA
ATOM    850  N   PHE X 112      14.934  -6.405  -1.432  1.00  0.00      PROA
ATOM    851  CA  PHE X 112      14.325  -7.641  -1.896  1.00  0.00      PROA
ATOM    852  CB  PHE X 112      14.191  -8.674  -0.743  1.00  0.00      PROA
ATOM    853  CG  PHE X 112      15.475  -9.459  -0.619  1.00  0.00      PROA
ATOM    854  CD1 PHE X 112      15.518 -10.796  -1.050  1.00  0.00      PROA
ATOM    855  CE1 PHE X 112      16.703 -11.536  -0.982  1.00  0.00      PROA
ATOM    856  CZ  PHE X 112      17.866 -10.947  -0.470  1.00  0.00      PROA
ATOM    857  CD2 PHE X 112      16.647  -8.883  -0.098  1.00  0.00      PROA
ATOM    858  CE2 PHE X 112      17.838  -9.617  -0.034  1.00  0.00      PROA
ATOM    859  C   PHE X 112      13.013  -7.456  -2.643  1.00  0.00      PROA
ATOM    860  O   PHE X 112      12.763  -8.100  -3.661  1.00  0.00      PROA
ATOM    861  N   TYR X 113      12.147  -6.545  -2.158  1.00  0.00      PROA
ATOM    862  CA  TYR X 113      10.898  -6.172  -2.794  1.00  0.00      PROA
ATOM    863  CB  TYR X 113      10.112  -5.202  -1.850  1.00  0.00      PROA
ATOM    864  CG  TYR X 113       8.835  -4.639  -2.434  1.00  0.00      PROA
ATOM    865  CD1 TYR X 113       7.783  -5.508  -2.755  1.00  0.00      PROA
ATOM    866  CE1 TYR X 113       6.582  -5.019  -3.291  1.00  0.00      PROA
ATOM    867  CZ  TYR X 113       6.419  -3.647  -3.498  1.00  0.00      PROA
ATOM    868  OH  TYR X 113       5.201  -3.158  -4.013  1.00  0.00      PROA
ATOM    869  CD2 TYR X 113       8.658  -3.258  -2.641  1.00  0.00      PROA
ATOM    870  CE2 TYR X 113       7.456  -2.767  -3.174  1.00  0.00      PROA
ATOM    871  C   TYR X 113      11.066  -5.576  -4.181  1.00  0.00      PROA
ATOM    872  O   TYR X 113      10.437  -6.021  -5.141  1.00  0.00      PROA
ATOM    873  N   GLY X 114      11.971  -4.586  -4.335  1.00  0.00      PROA
ATOM    874  CA  GLY X 114      12.163  -3.909  -5.612  1.00  0.00      PROA
ATOM    875  C   GLY X 114      12.787  -4.784  -6.663  1.00  0.00      PROA
ATOM    876  O   GLY X 114      12.310  -4.870  -7.793  1.00  0.00      PROA
ATOM    877  N   LEU X 115      13.872  -5.495  -6.311  1.00  0.00      PROA
ATOM    878  CA  LEU X 115      14.482  -6.474  -7.190  1.00  0.00      PROA
ATOM    879  CB  LEU X 115      15.898  -6.871  -6.705  1.00  0.00      PROA
ATOM    880  CG  LEU X 115      16.910  -5.698  -6.753  1.00  0.00      PROA
ATOM    881  CD1 LEU X 115      18.270  -6.113  -6.178  1.00  0.00      PROA
ATOM    882  CD2 LEU X 115      17.108  -5.149  -8.177  1.00  0.00      PROA
ATOM    883  C   LEU X 115      13.601  -7.675  -7.518  1.00  0.00      PROA
ATOM    884  O   LEU X 115      13.547  -8.104  -8.668  1.00  0.00      PROA
ATOM    885  N   GLY X 116      12.831  -8.225  -6.550  1.00  0.00      PROA
ATOM    886  CA  GLY X 116      11.831  -9.262  -6.821  1.00  0.00      PROA
ATOM    887  C   GLY X 116      10.755  -8.840  -7.801  1.00  0.00      PROA
ATOM    888  O   GLY X 116      10.387  -9.585  -8.711  1.00  0.00      PROA
ATOM    889  N   ALA X 117      10.229  -7.607  -7.651  1.00  0.00      PROA
ATOM    890  CA  ALA X 117       9.302  -6.998  -8.586  1.00  0.00      PROA
ATOM    891  CB  ALA X 117       8.794  -5.669  -7.992  1.00  0.00      PROA
ATOM    892  C   ALA X 117       9.873  -6.774  -9.985  1.00  0.00      PROA
ATOM    893  O   ALA X 117       9.250  -7.107 -10.992  1.00  0.00      PROA
ATOM    894  N   TYR X 118      11.110  -6.246 -10.078  1.00  0.00      PROA
ATOM    895  CA  TYR X 118      11.842  -6.083 -11.325  1.00  0.00      PROA
ATOM    896  CB  TYR X 118      13.126  -5.239 -11.051  1.00  0.00      PROA
ATOM    897  CG  TYR X 118      14.081  -5.132 -12.218  1.00  0.00      PROA
ATOM    898  CD1 TYR X 118      15.452  -5.363 -12.020  1.00  0.00      PROA
ATOM    899  CE1 TYR X 118      16.345  -5.323 -13.097  1.00  0.00      PROA
ATOM    900  CZ  TYR X 118      15.878  -5.050 -14.388  1.00  0.00      PROA
ATOM    901  OH  TYR X 118      16.768  -5.075 -15.482  1.00  0.00      PROA
ATOM    902  CD2 TYR X 118      13.627  -4.818 -13.512  1.00  0.00      PROA
ATOM    903  CE2 TYR X 118      14.519  -4.788 -14.594  1.00  0.00      PROA
ATOM    904  C   TYR X 118      12.122  -7.400 -12.061  1.00  0.00      PROA
ATOM    905  O   TYR X 118      11.902  -7.525 -13.266  1.00  0.00      PROA
ATOM    906  N   ALA X 119      12.556  -8.441 -11.327  1.00  0.00      PROA
ATOM    907  CA  ALA X 119      12.755  -9.781 -11.842  1.00  0.00      PROA
ATOM    908  CB  ALA X 119      13.340 -10.660 -10.721  1.00  0.00      PROA
ATOM    909  C   ALA X 119      11.478 -10.404 -12.392  1.00  0.00      PROA
ATOM    910  O   ALA X 119      11.469 -11.094 -13.412  1.00  0.00      PROA
ATOM    911  N   THR X 120      10.345 -10.167 -11.713  1.00  0.00      PROA
ATOM    912  CA  THR X 120       9.018 -10.542 -12.195  1.00  0.00      PROA
ATOM    913  CB  THR X 120       7.949 -10.436 -11.123  1.00  0.00      PROA
ATOM    914  OG1 THR X 120       8.412 -11.078  -9.944  1.00  0.00      PROA
ATOM    915  CG2 THR X 120       6.679 -11.188 -11.548  1.00  0.00      PROA
ATOM    916  C   THR X 120       8.595  -9.810 -13.457  1.00  0.00      PROA
ATOM    917  O   THR X 120       8.070 -10.413 -14.388  1.00  0.00      PROA
ATOM    918  N   LYS X 121       8.862  -8.487 -13.548  1.00  0.00      PROA
ATOM    919  CA  LYS X 121       8.545  -7.669 -14.712  1.00  0.00      PROA
ATOM    920  CB  LYS X 121       8.879  -6.170 -14.439  1.00  0.00      PROA
ATOM    921  CG  LYS X 121       8.889  -5.225 -15.665  1.00  0.00      PROA
ATOM    922  CD  LYS X 121       9.206  -3.766 -15.287  1.00  0.00      PROA
ATOM    923  CE  LYS X 121       9.229  -2.799 -16.484  1.00  0.00      PROA
ATOM    924  NZ  LYS X 121       9.368  -1.404 -16.026  1.00  0.00      PROA
ATOM    925  C   LYS X 121       9.177  -8.105 -16.031  1.00  0.00      PROA
ATOM    926  O   LYS X 121       8.500  -8.160 -17.065  1.00  0.00      PROA
ATOM    927  N   SER X 122      10.484  -8.438 -16.032  1.00  0.00      PROA
ATOM    928  CA  SER X 122      11.198  -8.663 -17.287  1.00  0.00      PROA
ATOM    929  CB  SER X 122      11.625  -7.331 -17.985  1.00  0.00      PROA
ATOM    930  OG  SER X 122      12.430  -6.488 -17.154  1.00  0.00      PROA
ATOM    931  C   SER X 122      12.415  -9.560 -17.150  1.00  0.00      PROA
ATOM    932  O   SER X 122      13.331  -9.503 -17.968  1.00  0.00      PROA
ATOM    933  N   GLY X 123      12.485 -10.432 -16.121  1.00  0.00      PROA
ATOM    934  CA  GLY X 123      13.669 -11.263 -15.911  1.00  0.00      PROA
ATOM    935  C   GLY X 123      13.388 -12.639 -15.374  1.00  0.00      PROA
ATOM    936  O   GLY X 123      12.687 -13.448 -15.984  1.00  0.00      PROA
ATOM    937  N   ALA X 124      13.973 -12.954 -14.204  1.00  0.00      PROA
ATOM    938  CA  ALA X 124      14.024 -14.274 -13.604  1.00  0.00      PROA
ATOM    939  CB  ALA X 124      14.848 -14.208 -12.303  1.00  0.00      PROA
ATOM    940  C   ALA X 124      12.684 -14.949 -13.315  1.00  0.00      PROA
ATOM    941  O   ALA X 124      12.568 -16.171 -13.392  1.00  0.00      PROA
ATOM    942  N   PHE X 125      11.640 -14.168 -12.967  1.00  0.00      PROA
ATOM    943  CA  PHE X 125      10.322 -14.688 -12.629  1.00  0.00      PROA
ATOM    944  CB  PHE X 125       9.867 -14.230 -11.213  1.00  0.00      PROA
ATOM    945  CG  PHE X 125      10.944 -14.492 -10.187  1.00  0.00      PROA
ATOM    946  CD1 PHE X 125      11.471 -15.783 -10.005  1.00  0.00      PROA
ATOM    947  CE1 PHE X 125      12.495 -16.014  -9.076  1.00  0.00      PROA
ATOM    948  CZ  PHE X 125      12.992 -14.955  -8.306  1.00  0.00      PROA
ATOM    949  CD2 PHE X 125      11.439 -13.443  -9.392  1.00  0.00      PROA
ATOM    950  CE2 PHE X 125      12.461 -13.668  -8.461  1.00  0.00      PROA
ATOM    951  C   PHE X 125       9.302 -14.261 -13.683  1.00  0.00      PROA
ATOM    952  O   PHE X 125       8.091 -14.375 -13.498  1.00  0.00      PROA
ATOM    953  N   SER X 126       9.780 -13.802 -14.862  1.00  0.00      PROA
ATOM    954  CA  SER X 126       8.953 -13.460 -16.021  1.00  0.00      PROA
ATOM    955  CB  SER X 126       9.763 -12.732 -17.141  1.00  0.00      PROA
ATOM    956  OG  SER X 126       9.056 -12.516 -18.369  1.00  0.00      PROA
ATOM    957  C   SER X 126       8.135 -14.620 -16.577  1.00  0.00      PROA
ATOM    958  O   SER X 126       7.004 -14.431 -17.016  1.00  0.00      PROA
ATOM    959  N   TRP X 127       8.653 -15.869 -16.562  1.00  0.00      PROA
ATOM    960  CA  TRP X 127       7.913 -17.044 -17.016  1.00  0.00      PROA
ATOM    961  CB  TRP X 127       8.824 -18.305 -17.058  1.00  0.00      PROA
ATOM    962  CG  TRP X 127       9.555 -18.612 -15.790  1.00  0.00      PROA
ATOM    963  CD1 TRP X 127      10.798 -18.156 -15.436  1.00  0.00      PROA
ATOM    964  NE1 TRP X 127      11.081 -18.552 -14.151  1.00  0.00      PROA
ATOM    965  CE2 TRP X 127      10.056 -19.317 -13.672  1.00  0.00      PROA
ATOM    966  CD2 TRP X 127       9.068 -19.387 -14.682  1.00  0.00      PROA
ATOM    967  CE3 TRP X 127       7.897 -20.115 -14.456  1.00  0.00      PROA
ATOM    968  CZ3 TRP X 127       7.741 -20.763 -13.229  1.00  0.00      PROA
ATOM    969  CZ2 TRP X 127       9.899 -19.957 -12.454  1.00  0.00      PROA
ATOM    970  CH2 TRP X 127       8.726 -20.688 -12.250  1.00  0.00      PROA
ATOM    971  C   TRP X 127       6.614 -17.279 -16.230  1.00  0.00      PROA
ATOM    972  O   TRP X 127       5.561 -17.572 -16.798  1.00  0.00      PROA
ATOM    973  N   TRP X 128       6.652 -17.080 -14.892  1.00  0.00      PROA
ATOM    974  CA  TRP X 128       5.481 -17.079 -14.031  1.00  0.00      PROA
ATOM    975  CB  TRP X 128       5.930 -17.010 -12.536  1.00  0.00      PROA
ATOM    976  CG  TRP X 128       4.899 -16.619 -11.517  1.00  0.00      PROA
ATOM    977  CD1 TRP X 128       4.930 -15.489 -10.743  1.00  0.00      PROA
ATOM    978  NE1 TRP X 128       3.774 -15.403 -10.003  1.00  0.00      PROA
ATOM    979  CE2 TRP X 128       2.983 -16.481 -10.268  1.00  0.00      PROA
ATOM    980  CD2 TRP X 128       3.645 -17.266 -11.240  1.00  0.00      PROA
ATOM    981  CE3 TRP X 128       3.017 -18.404 -11.743  1.00  0.00      PROA
ATOM    982  CZ3 TRP X 128       1.757 -18.752 -11.251  1.00  0.00      PROA
ATOM    983  CZ2 TRP X 128       1.743 -16.840  -9.759  1.00  0.00      PROA
ATOM    984  CH2 TRP X 128       1.131 -17.986 -10.272  1.00  0.00      PROA
ATOM    985  C   TRP X 128       4.451 -16.009 -14.395  1.00  0.00      PROA
ATOM    986  O   TRP X 128       3.275 -16.308 -14.594  1.00  0.00      PROA
ATOM    987  N   LEU X 129       4.887 -14.746 -14.591  1.00  0.00      PROA
ATOM    988  CA  LEU X 129       4.027 -13.675 -15.074  1.00  0.00      PROA
ATOM    989  CB  LEU X 129       4.801 -12.332 -15.084  1.00  0.00      PROA
ATOM    990  CG  LEU X 129       3.996 -11.097 -15.552  1.00  0.00      PROA
ATOM    991  CD1 LEU X 129       2.779 -10.825 -14.652  1.00  0.00      PROA
ATOM    992  CD2 LEU X 129       4.909  -9.864 -15.609  1.00  0.00      PROA
ATOM    993  C   LEU X 129       3.452 -13.955 -16.459  1.00  0.00      PROA
ATOM    994  O   LEU X 129       2.282 -13.720 -16.737  1.00  0.00      PROA
ATOM    995  N   SER X 130       4.272 -14.495 -17.374  1.00  0.00      PROA
ATOM    996  CA  SER X 130       3.889 -14.828 -18.740  1.00  0.00      PROA
ATOM    997  CB  SER X 130       5.090 -15.340 -19.580  1.00  0.00      PROA
ATOM    998  OG  SER X 130       6.106 -14.339 -19.655  1.00  0.00      PROA
ATOM    999  C   SER X 130       2.769 -15.845 -18.833  1.00  0.00      PROA
ATOM   1000  O   SER X 130       1.819 -15.668 -19.598  1.00  0.00      PROA
ATOM   1001  N   TRP X 131       2.827 -16.923 -18.025  1.00  0.00      PROA
ATOM   1002  CA  TRP X 131       1.719 -17.842 -17.857  1.00  0.00      PROA
ATOM   1003  CB  TRP X 131       2.189 -19.084 -17.061  1.00  0.00      PROA
ATOM   1004  CG  TRP X 131       1.189 -20.194 -16.967  1.00  0.00      PROA
ATOM   1005  CD1 TRP X 131       0.899 -21.083 -17.970  1.00  0.00      PROA
ATOM   1006  NE1 TRP X 131      -0.007 -22.008 -17.514  1.00  0.00      PROA
ATOM   1007  CE2 TRP X 131      -0.330 -21.734 -16.219  1.00  0.00      PROA
ATOM   1008  CD2 TRP X 131       0.392 -20.580 -15.833  1.00  0.00      PROA
ATOM   1009  CE3 TRP X 131       0.240 -20.074 -14.540  1.00  0.00      PROA
ATOM   1010  CZ3 TRP X 131      -0.613 -20.743 -13.658  1.00  0.00      PROA
ATOM   1011  CZ2 TRP X 131      -1.169 -22.401 -15.342  1.00  0.00      PROA
ATOM   1012  CH2 TRP X 131      -1.293 -21.893 -14.048  1.00  0.00      PROA
ATOM   1013  C   TRP X 131       0.486 -17.192 -17.229  1.00  0.00      PROA
ATOM   1014  O   TRP X 131      -0.629 -17.358 -17.714  1.00  0.00      PROA
ATOM   1015  N   VAL X 132       0.659 -16.381 -16.165  1.00  0.00      PROA
ATOM   1016  CA  VAL X 132      -0.431 -15.639 -15.544  1.00  0.00      PROA
ATOM   1017  CB  VAL X 132       0.063 -14.938 -14.275  1.00  0.00      PROA
ATOM   1018  CG1 VAL X 132      -0.903 -13.843 -13.780  1.00  0.00      PROA
ATOM   1019  CG2 VAL X 132       0.261 -16.003 -13.180  1.00  0.00      PROA
ATOM   1020  C   VAL X 132      -1.137 -14.656 -16.477  1.00  0.00      PROA
ATOM   1021  O   VAL X 132      -2.364 -14.640 -16.576  1.00  0.00      PROA
ATOM   1022  N   GLY X 133      -0.376 -13.844 -17.238  1.00  0.00      PROA
ATOM   1023  CA  GLY X 133      -0.844 -12.718 -18.046  1.00  0.00      PROA
ATOM   1024  C   GLY X 133      -1.744 -13.076 -19.197  1.00  0.00      PROA
ATOM   1025  O   GLY X 133      -2.527 -12.262 -19.681  1.00  0.00      PROA
ATOM   1026  N   GLN X 134      -1.682 -14.331 -19.672  1.00  0.00      PROA
ATOM   1027  CA  GLN X 134      -2.583 -14.800 -20.709  1.00  0.00      PROA
ATOM   1028  CB  GLN X 134      -2.013 -15.998 -21.510  1.00  0.00      PROA
ATOM   1029  CG  GLN X 134      -1.492 -17.149 -20.630  1.00  0.00      PROA
ATOM   1030  CD  GLN X 134      -1.169 -18.401 -21.445  1.00  0.00      PROA
ATOM   1031  OE1 GLN X 134      -1.154 -18.413 -22.681  1.00  0.00      PROA
ATOM   1032  NE2 GLN X 134      -0.899 -19.504 -20.711  1.00  0.00      PROA
ATOM   1033  C   GLN X 134      -3.993 -15.105 -20.210  1.00  0.00      PROA
ATOM   1034  O   GLN X 134      -4.932 -15.160 -20.997  1.00  0.00      PROA
ATOM   1035  N   PHE X 135      -4.208 -15.246 -18.885  1.00  0.00      PROA
ATOM   1036  CA  PHE X 135      -5.529 -15.515 -18.335  1.00  0.00      PROA
ATOM   1037  CB  PHE X 135      -5.440 -16.428 -17.085  1.00  0.00      PROA
ATOM   1038  CG  PHE X 135      -4.901 -17.781 -17.478  1.00  0.00      PROA
ATOM   1039  CD1 PHE X 135      -5.718 -18.693 -18.168  1.00  0.00      PROA
ATOM   1040  CE1 PHE X 135      -5.237 -19.961 -18.520  1.00  0.00      PROA
ATOM   1041  CZ  PHE X 135      -3.928 -20.330 -18.189  1.00  0.00      PROA
ATOM   1042  CD2 PHE X 135      -3.600 -18.174 -17.126  1.00  0.00      PROA
ATOM   1043  CE2 PHE X 135      -3.110 -19.436 -17.487  1.00  0.00      PROA
ATOM   1044  C   PHE X 135      -6.264 -14.223 -17.988  1.00  0.00      PROA
ATOM   1045  O   PHE X 135      -7.360 -14.229 -17.424  1.00  0.00      PROA
ATOM   1046  N   LYS X 136      -5.694 -13.068 -18.373  1.00  0.00      PROA
ATOM   1047  CA  LYS X 136      -6.321 -11.766 -18.293  1.00  0.00      PROA
ATOM   1048  CB  LYS X 136      -5.279 -10.669 -18.639  1.00  0.00      PROA
ATOM   1049  CG  LYS X 136      -5.803  -9.268 -18.998  1.00  0.00      PROA
ATOM   1050  CD  LYS X 136      -4.703  -8.187 -18.933  1.00  0.00      PROA
ATOM   1051  CE  LYS X 136      -3.396  -8.521 -19.675  1.00  0.00      PROA
ATOM   1052  NZ  LYS X 136      -2.437  -7.404 -19.551  1.00  0.00      PROA
ATOM   1053  C   LYS X 136      -7.632 -11.619 -19.067  1.00  0.00      PROA
ATOM   1054  O   LYS X 136      -7.784 -12.075 -20.204  1.00  0.00      PROA
ATOM   1055  N   SER X 137      -8.630 -10.984 -18.426  1.00  0.00      PROA
ATOM   1056  CA  SER X 137      -9.964 -10.758 -18.949  1.00  0.00      PROA
ATOM   1057  CB  SER X 137     -10.919 -10.179 -17.870  1.00  0.00      PROA
ATOM   1058  OG  SER X 137     -12.239  -9.932 -18.365  1.00  0.00      PROA
ATOM   1059  C   SER X 137      -9.956  -9.791 -20.131  1.00  0.00      PROA
ATOM   1060  O   SER X 137      -9.394  -8.698 -20.004  1.00  0.00      PROA
ATOM   1061  N   PRO X 138     -10.559 -10.097 -21.277  1.00  0.00      PROA
ATOM   1062  CD  PRO X 138     -11.054 -11.434 -21.615  1.00  0.00      PROA
ATOM   1063  CA  PRO X 138     -10.751  -9.144 -22.365  1.00  0.00      PROA
ATOM   1064  CB  PRO X 138     -11.021 -10.066 -23.568  1.00  0.00      PROA
ATOM   1065  CG  PRO X 138     -11.738 -11.274 -22.967  1.00  0.00      PROA
ATOM   1066  C   PRO X 138     -11.889  -8.155 -22.123  1.00  0.00      PROA
ATOM   1067  O   PRO X 138     -12.372  -7.559 -23.090  1.00  0.00      PROA
ATOM   1068  N   LEU X 139     -12.345  -7.928 -20.874  1.00  0.00      PROA
ATOM   1069  CA  LEU X 139     -13.163  -6.776 -20.534  1.00  0.00      PROA
ATOM   1070  CB  LEU X 139     -13.833  -6.916 -19.145  1.00  0.00      PROA
ATOM   1071  CG  LEU X 139     -14.941  -7.993 -19.086  1.00  0.00      PROA
ATOM   1072  CD1 LEU X 139     -15.410  -8.207 -17.640  1.00  0.00      PROA
ATOM   1073  CD2 LEU X 139     -16.148  -7.636 -19.970  1.00  0.00      PROA
ATOM   1074  C   LEU X 139     -12.417  -5.447 -20.649  1.00  0.00      PROA
ATOM   1075  O   LEU X 139     -11.213  -5.358 -20.404  1.00  0.00      PROA
ATOM   1076  N   SER X 140     -13.136  -4.377 -21.040  1.00  0.00      PROA
ATOM   1077  CA  SER X 140     -12.566  -3.043 -21.176  1.00  0.00      PROA
ATOM   1078  CB  SER X 140     -11.425  -2.887 -22.236  1.00  0.00      PROA
ATOM   1079  OG  SER X 140     -11.786  -3.362 -23.540  1.00  0.00      PROA
ATOM   1080  C   SER X 140     -13.648  -2.034 -21.503  1.00  0.00      PROA
ATOM   1081  O   SER X 140     -14.617  -2.341 -22.203  1.00  0.00      PROA
ATOM   1082  N   VAL X 141     -13.528  -0.805 -20.959  1.00  0.00      PROA
ATOM   1083  CA  VAL X 141     -14.493   0.275 -21.132  1.00  0.00      PROA
ATOM   1084  CB  VAL X 141     -14.733   1.074 -19.846  1.00  0.00      PROA
ATOM   1085  CG1 VAL X 141     -15.056   0.105 -18.690  1.00  0.00      PROA
ATOM   1086  CG2 VAL X 141     -13.527   1.965 -19.491  1.00  0.00      PROA
ATOM   1087  C   VAL X 141     -14.142   1.232 -22.274  1.00  0.00      PROA
ATOM   1088  O   VAL X 141     -13.015   1.294 -22.773  1.00  0.00      PROA
ATOM   1089  N   GLU X 142     -15.148   2.014 -22.715  1.00  0.00      PROA
ATOM   1090  CA  GLU X 142     -15.045   3.018 -23.754  1.00  0.00      PROA
ATOM   1091  CB  GLU X 142     -16.298   2.935 -24.670  1.00  0.00      PROA
ATOM   1092  CG  GLU X 142     -16.220   3.734 -25.991  1.00  0.00      PROA
ATOM   1093  CD  GLU X 142     -14.864   3.588 -26.644  1.00  0.00      PROA
ATOM   1094  OE1 GLU X 142     -14.135   4.608 -26.732  1.00  0.00      PROA
ATOM   1095  OE2 GLU X 142     -14.495   2.461 -27.070  1.00  0.00      PROA
ATOM   1096  C   GLU X 142     -14.935   4.398 -23.113  1.00  0.00      PROA
ATOM   1097  O   GLU X 142     -15.257   4.577 -21.937  1.00  0.00      PROA
ATOM   1098  N   GLU X 143     -14.445   5.418 -23.855  1.00  0.00      PROA
ATOM   1099  CA  GLU X 143     -14.170   6.742 -23.318  1.00  0.00      PROA
ATOM   1100  CB  GLU X 143     -13.470   7.666 -24.365  1.00  0.00      PROA
ATOM   1101  CG  GLU X 143     -14.352   8.111 -25.561  1.00  0.00      PROA
ATOM   1102  CD  GLU X 143     -13.681   9.073 -26.532  1.00  0.00      PROA
ATOM   1103  OE1 GLU X 143     -12.720   9.799 -26.169  1.00  0.00      PROA
ATOM   1104  OE2 GLU X 143     -14.166   9.164 -27.696  1.00  0.00      PROA
ATOM   1105  C   GLU X 143     -15.372   7.461 -22.702  1.00  0.00      PROA
ATOM   1106  O   GLU X 143     -16.502   7.427 -23.199  1.00  0.00      PROA
ATOM   1107  N   SER X 144     -15.132   8.154 -21.579  1.00  0.00      PROA
ATOM   1108  CA  SER X 144     -16.078   9.080 -20.994  1.00  0.00      PROA
ATOM   1109  CB  SER X 144     -17.120   8.452 -20.018  1.00  0.00      PROA
ATOM   1110  OG  SER X 144     -16.510   7.802 -18.901  1.00  0.00      PROA
ATOM   1111  C   SER X 144     -15.298  10.155 -20.275  1.00  0.00      PROA
ATOM   1112  O   SER X 144     -14.068  10.140 -20.202  1.00  0.00      PROA
ATOM   1113  N   ALA X 145     -16.012  11.145 -19.715  1.00  0.00      PROA
ATOM   1114  CA  ALA X 145     -15.456  12.144 -18.832  1.00  0.00      PROA
ATOM   1115  CB  ALA X 145     -16.519  13.233 -18.586  1.00  0.00      PROA
ATOM   1116  C   ALA X 145     -15.032  11.549 -17.490  1.00  0.00      PROA
ATOM   1117  O   ALA X 145     -14.269  12.161 -16.745  1.00  0.00      PROA
ATOM   1118  N   TYR X 146     -15.515  10.330 -17.174  1.00  0.00      PROA
ATOM   1119  CA  TYR X 146     -15.254   9.635 -15.933  1.00  0.00      PROA
ATOM   1120  CB  TYR X 146     -16.516   8.885 -15.427  1.00  0.00      PROA
ATOM   1121  CG  TYR X 146     -17.691   9.824 -15.343  1.00  0.00      PROA
ATOM   1122  CD1 TYR X 146     -17.721  10.850 -14.382  1.00  0.00      PROA
ATOM   1123  CE1 TYR X 146     -18.814  11.727 -14.308  1.00  0.00      PROA
ATOM   1124  CZ  TYR X 146     -19.890  11.574 -15.190  1.00  0.00      PROA
ATOM   1125  OH  TYR X 146     -20.989  12.457 -15.147  1.00  0.00      PROA
ATOM   1126  CD2 TYR X 146     -18.786   9.672 -16.210  1.00  0.00      PROA
ATOM   1127  CE2 TYR X 146     -19.879  10.544 -16.136  1.00  0.00      PROA
ATOM   1128  C   TYR X 146     -14.124   8.643 -16.109  1.00  0.00      PROA
ATOM   1129  O   TYR X 146     -13.101   8.749 -15.443  1.00  0.00      PROA
ATOM   1130  N   TYR X 147     -14.260   7.664 -17.019  1.00  0.00      PROA
ATOM   1131  CA  TYR X 147     -13.258   6.634 -17.220  1.00  0.00      PROA
ATOM   1132  CB  TYR X 147     -13.866   5.205 -17.279  1.00  0.00      PROA
ATOM   1133  CG  TYR X 147     -14.352   4.796 -15.918  1.00  0.00      PROA
ATOM   1134  CD1 TYR X 147     -13.424   4.647 -14.875  1.00  0.00      PROA
ATOM   1135  CE1 TYR X 147     -13.842   4.289 -13.588  1.00  0.00      PROA
ATOM   1136  CZ  TYR X 147     -15.193   4.051 -13.341  1.00  0.00      PROA
ATOM   1137  OH  TYR X 147     -15.597   3.679 -12.048  1.00  0.00      PROA
ATOM   1138  CD2 TYR X 147     -15.706   4.515 -15.667  1.00  0.00      PROA
ATOM   1139  CE2 TYR X 147     -16.123   4.137 -14.382  1.00  0.00      PROA
ATOM   1140  C   TYR X 147     -12.406   6.847 -18.454  1.00  0.00      PROA
ATOM   1141  O   TYR X 147     -12.879   7.213 -19.531  1.00  0.00      PROA
ATOM   1142  N   VAL X 148     -11.093   6.586 -18.303  1.00  0.00      PROA
ATOM   1143  CA  VAL X 148     -10.112   6.411 -19.362  1.00  0.00      PROA
ATOM   1144  CB  VAL X 148      -8.719   6.197 -18.760  1.00  0.00      PROA
ATOM   1145  CG1 VAL X 148      -7.674   5.705 -19.781  1.00  0.00      PROA
ATOM   1146  CG2 VAL X 148      -8.251   7.522 -18.129  1.00  0.00      PROA
ATOM   1147  C   VAL X 148     -10.480   5.282 -20.327  1.00  0.00      PROA
ATOM   1148  O   VAL X 148     -11.009   4.244 -19.934  1.00  0.00      PROA
ATOM   1149  N   LYS X 149     -10.228   5.471 -21.640  1.00  0.00      PROA
ATOM   1150  CA  LYS X 149     -10.487   4.490 -22.685  1.00  0.00      PROA
ATOM   1151  CB  LYS X 149     -10.273   5.192 -24.052  1.00  0.00      PROA
ATOM   1152  CG  LYS X 149     -10.739   4.430 -25.307  1.00  0.00      PROA
ATOM   1153  CD  LYS X 149     -10.277   5.159 -26.586  1.00  0.00      PROA
ATOM   1154  CE  LYS X 149     -10.602   4.451 -27.911  1.00  0.00      PROA
ATOM   1155  NZ  LYS X 149     -12.007   4.650 -28.293  1.00  0.00      PROA
ATOM   1156  C   LYS X 149      -9.572   3.265 -22.586  1.00  0.00      PROA
ATOM   1157  O   LYS X 149      -8.347   3.388 -22.523  1.00  0.00      PROA
ATOM   1158  N   GLY X 150     -10.145   2.039 -22.561  1.00  0.00      PROA
ATOM   1159  CA  GLY X 150      -9.374   0.809 -22.389  1.00  0.00      PROA
ATOM   1160  C   GLY X 150      -9.108   0.461 -20.946  1.00  0.00      PROA
ATOM   1161  O   GLY X 150      -8.303  -0.418 -20.643  1.00  0.00      PROA
ATOM   1162  N   ALA X 151      -9.779   1.138 -19.994  1.00  0.00      PROA
ATOM   1163  CA  ALA X 151      -9.718   0.798 -18.583  1.00  0.00      PROA
ATOM   1164  CB  ALA X 151     -10.170   1.977 -17.700  1.00  0.00      PROA
ATOM   1165  C   ALA X 151     -10.489  -0.479 -18.228  1.00  0.00      PROA
ATOM   1166  O   ALA X 151     -11.447  -0.855 -18.903  1.00  0.00      PROA
ATOM   1167  N   GLY X 152     -10.046  -1.197 -17.168  1.00  0.00      PROA
ATOM   1168  CA  GLY X 152     -10.637  -2.452 -16.697  1.00  0.00      PROA
ATOM   1169  C   GLY X 152     -12.045  -2.391 -16.116  1.00  0.00      PROA
ATOM   1170  O   GLY X 152     -12.611  -1.315 -15.928  1.00  0.00      PROA
ATOM   1171  N   PRO X 153     -12.656  -3.538 -15.817  1.00  0.00      PROA
ATOM   1172  CD  PRO X 153     -12.026  -4.859 -15.910  1.00  0.00      PROA
ATOM   1173  CA  PRO X 153     -14.042  -3.622 -15.360  1.00  0.00      PROA
ATOM   1174  CB  PRO X 153     -14.348  -5.127 -15.389  1.00  0.00      PROA
ATOM   1175  CG  PRO X 153     -12.988  -5.791 -15.172  1.00  0.00      PROA
ATOM   1176  C   PRO X 153     -14.333  -2.977 -14.008  1.00  0.00      PROA
ATOM   1177  O   PRO X 153     -13.563  -3.103 -13.053  1.00  0.00      PROA
ATOM   1178  N   THR X 154     -15.494  -2.307 -13.901  1.00  0.00      PROA
ATOM   1179  CA  THR X 154     -15.943  -1.623 -12.699  1.00  0.00      PROA
ATOM   1180  CB  THR X 154     -16.023  -0.105 -12.836  1.00  0.00      PROA
ATOM   1181  OG1 THR X 154     -16.861   0.318 -13.908  1.00  0.00      PROA
ATOM   1182  CG2 THR X 154     -14.621   0.413 -13.126  1.00  0.00      PROA
ATOM   1183  C   THR X 154     -17.319  -2.127 -12.371  1.00  0.00      PROA
ATOM   1184  O   THR X 154     -17.985  -2.735 -13.208  1.00  0.00      PROA
ATOM   1185  N   ILE X 155     -17.814  -1.892 -11.137  1.00  0.00      PROA
ATOM   1186  CA  ILE X 155     -19.214  -2.167 -10.815  1.00  0.00      PROA
ATOM   1187  CB  ILE X 155     -19.544  -2.059  -9.320  1.00  0.00      PROA
ATOM   1188  CG2 ILE X 155     -19.142  -0.684  -8.748  1.00  0.00      PROA
ATOM   1189  CG1 ILE X 155     -21.026  -2.402  -9.033  1.00  0.00      PROA
ATOM   1190  CD  ILE X 155     -21.341  -2.620  -7.547  1.00  0.00      PROA
ATOM   1191  C   ILE X 155     -20.177  -1.355 -11.686  1.00  0.00      PROA
ATOM   1192  O   ILE X 155     -21.188  -1.849 -12.183  1.00  0.00      PROA
ATOM   1193  N   SER X 156     -19.834  -0.080 -11.947  1.00  0.00      PROA
ATOM   1194  CA  SER X 156     -20.537   0.813 -12.848  1.00  0.00      PROA
ATOM   1195  CB  SER X 156     -19.914   2.239 -12.809  1.00  0.00      PROA
ATOM   1196  OG  SER X 156     -18.544   2.193 -12.403  1.00  0.00      PROA
ATOM   1197  C   SER X 156     -20.639   0.347 -14.286  1.00  0.00      PROA
ATOM   1198  O   SER X 156     -21.724   0.341 -14.854  1.00  0.00      PROA
ATOM   1199  N   SER X 157     -19.545  -0.108 -14.921  1.00  0.00      PROA
ATOM   1200  CA  SER X 157     -19.585  -0.676 -16.265  1.00  0.00      PROA
ATOM   1201  CB  SER X 157     -18.171  -0.839 -16.899  1.00  0.00      PROA
ATOM   1202  OG  SER X 157     -17.323  -1.736 -16.174  1.00  0.00      PROA
ATOM   1203  C   SER X 157     -20.364  -1.977 -16.370  1.00  0.00      PROA
ATOM   1204  O   SER X 157     -21.140  -2.183 -17.306  1.00  0.00      PROA
ATOM   1205  N   VAL X 158     -20.211  -2.895 -15.390  1.00  0.00      PROA
ATOM   1206  CA  VAL X 158     -20.821  -4.214 -15.488  1.00  0.00      PROA
ATOM   1207  CB  VAL X 158     -20.088  -5.235 -14.610  1.00  0.00      PROA
ATOM   1208  CG1 VAL X 158     -20.512  -5.176 -13.131  1.00  0.00      PROA
ATOM   1209  CG2 VAL X 158     -20.293  -6.653 -15.175  1.00  0.00      PROA
ATOM   1210  C   VAL X 158     -22.326  -4.177 -15.229  1.00  0.00      PROA
ATOM   1211  O   VAL X 158     -23.078  -4.995 -15.763  1.00  0.00      PROA
ATOM   1212  N   LEU X 159     -22.807  -3.173 -14.455  1.00  0.00      PROA
ATOM   1213  CA  LEU X 159     -24.217  -2.960 -14.154  1.00  0.00      PROA
ATOM   1214  CB  LEU X 159     -24.419  -2.699 -12.637  1.00  0.00      PROA
ATOM   1215  CG  LEU X 159     -24.102  -3.908 -11.729  1.00  0.00      PROA
ATOM   1216  CD1 LEU X 159     -24.190  -3.516 -10.248  1.00  0.00      PROA
ATOM   1217  CD2 LEU X 159     -25.034  -5.100 -12.000  1.00  0.00      PROA
ATOM   1218  C   LEU X 159     -24.841  -1.813 -14.953  1.00  0.00      PROA
ATOM   1219  O   LEU X 159     -26.033  -1.529 -14.831  1.00  0.00      PROA
ATOM   1220  N   GLY X 160     -24.061  -1.142 -15.826  1.00  0.00      PROA
ATOM   1221  CA  GLY X 160     -24.521  -0.092 -16.739  1.00  0.00      PROA
ATOM   1222  C   GLY X 160     -24.797   1.266 -16.131  1.00  0.00      PROA
ATOM   1223  O   GLY X 160     -25.551   2.062 -16.683  1.00  0.00      PROA
ATOM   1224  N   LEU X 161     -24.176   1.580 -14.989  1.00  0.00      PROA
ATOM   1225  CA  LEU X 161     -24.463   2.728 -14.150  1.00  0.00      PROA
ATOM   1226  CB  LEU X 161     -24.283   2.381 -12.642  1.00  0.00      PROA
ATOM   1227  CG  LEU X 161     -24.929   1.054 -12.184  1.00  0.00      PROA
ATOM   1228  CD1 LEU X 161     -24.477   0.686 -10.762  1.00  0.00      PROA
ATOM   1229  CD2 LEU X 161     -26.460   1.103 -12.261  1.00  0.00      PROA
ATOM   1230  C   LEU X 161     -23.538   3.899 -14.448  1.00  0.00      PROA
ATOM   1231  O   LEU X 161     -22.344   3.724 -14.698  1.00  0.00      PROA
ATOM   1232  N   ASN X 162     -24.056   5.144 -14.392  1.00  0.00      PROA
ATOM   1233  CA  ASN X 162     -23.226   6.332 -14.263  1.00  0.00      PROA
ATOM   1234  CB  ASN X 162     -24.120   7.605 -14.357  1.00  0.00      PROA
ATOM   1235  CG  ASN X 162     -23.351   8.898 -14.094  1.00  0.00      PROA
ATOM   1236  OD1 ASN X 162     -23.036   9.211 -12.946  1.00  0.00      PROA
ATOM   1237  ND2 ASN X 162     -23.048   9.676 -15.153  1.00  0.00      PROA
ATOM   1238  C   ASN X 162     -22.386   6.276 -12.955  1.00  0.00      PROA
ATOM   1239  O   ASN X 162     -22.959   5.890 -11.933  1.00  0.00      PROA
ATOM   1240  N   PRO X 163     -21.090   6.631 -12.889  1.00  0.00      PROA
ATOM   1241  CD  PRO X 163     -20.261   6.837 -14.085  1.00  0.00      PROA
ATOM   1242  CA  PRO X 163     -20.247   6.328 -11.727  1.00  0.00      PROA
ATOM   1243  CB  PRO X 163     -18.842   6.756 -12.169  1.00  0.00      PROA
ATOM   1244  CG  PRO X 163     -18.856   6.419 -13.656  1.00  0.00      PROA
ATOM   1245  C   PRO X 163     -20.655   6.996 -10.434  1.00  0.00      PROA
ATOM   1246  O   PRO X 163     -20.301   6.485  -9.372  1.00  0.00      PROA
ATOM   1247  N   TRP X 164     -21.417   8.109 -10.481  1.00  0.00      PROA
ATOM   1248  CA  TRP X 164     -21.989   8.731  -9.298  1.00  0.00      PROA
ATOM   1249  CB  TRP X 164     -22.797  10.017  -9.667  1.00  0.00      PROA
ATOM   1250  CG  TRP X 164     -21.994  11.226 -10.057  1.00  0.00      PROA
ATOM   1251  CD1 TRP X 164     -21.765  11.730 -11.316  1.00  0.00      PROA
ATOM   1252  NE1 TRP X 164     -21.051  12.906 -11.228  1.00  0.00      PROA
ATOM   1253  CE2 TRP X 164     -20.808  13.188  -9.916  1.00  0.00      PROA
ATOM   1254  CD2 TRP X 164     -21.393  12.159  -9.140  1.00  0.00      PROA
ATOM   1255  CE3 TRP X 164     -21.320  12.227  -7.748  1.00  0.00      PROA
ATOM   1256  CZ3 TRP X 164     -20.657  13.308  -7.160  1.00  0.00      PROA
ATOM   1257  CZ2 TRP X 164     -20.132  14.249  -9.333  1.00  0.00      PROA
ATOM   1258  CH2 TRP X 164     -20.065  14.298  -7.939  1.00  0.00      PROA
ATOM   1259  C   TRP X 164     -22.875   7.776  -8.490  1.00  0.00      PROA
ATOM   1260  O   TRP X 164     -22.846   7.766  -7.261  1.00  0.00      PROA
ATOM   1261  N   ILE X 165     -23.681   6.935  -9.170  1.00  0.00      PROA
ATOM   1262  CA  ILE X 165     -24.625   6.027  -8.531  1.00  0.00      PROA
ATOM   1263  CB  ILE X 165     -25.564   5.425  -9.586  1.00  0.00      PROA
ATOM   1264  CG2 ILE X 165     -26.403   4.256  -9.022  1.00  0.00      PROA
ATOM   1265  CG1 ILE X 165     -26.475   6.530 -10.185  1.00  0.00      PROA
ATOM   1266  CD  ILE X 165     -27.183   6.109 -11.479  1.00  0.00      PROA
ATOM   1267  C   ILE X 165     -24.022   4.975  -7.586  1.00  0.00      PROA
ATOM   1268  O   ILE X 165     -24.476   4.913  -6.441  1.00  0.00      PROA
ATOM   1269  N   PRO X 166     -23.009   4.162  -7.897  1.00  0.00      PROA
ATOM   1270  CD  PRO X 166     -22.579   3.843  -9.259  1.00  0.00      PROA
ATOM   1271  CA  PRO X 166     -22.455   3.232  -6.920  1.00  0.00      PROA
ATOM   1272  CB  PRO X 166     -21.666   2.207  -7.759  1.00  0.00      PROA
ATOM   1273  CG  PRO X 166     -21.368   2.932  -9.075  1.00  0.00      PROA
ATOM   1274  C   PRO X 166     -21.604   3.952  -5.898  1.00  0.00      PROA
ATOM   1275  O   PRO X 166     -21.710   3.634  -4.714  1.00  0.00      PROA
ATOM   1276  N   ALA X 167     -20.761   4.914  -6.326  1.00  0.00      PROA
ATOM   1277  CA  ALA X 167     -19.838   5.616  -5.464  1.00  0.00      PROA
ATOM   1278  CB  ALA X 167     -19.047   6.633  -6.314  1.00  0.00      PROA
ATOM   1279  C   ALA X 167     -20.487   6.339  -4.288  1.00  0.00      PROA
ATOM   1280  O   ALA X 167     -20.074   6.138  -3.149  1.00  0.00      PROA
ATOM   1281  N   LEU X 168     -21.550   7.150  -4.495  1.00  0.00      PROA
ATOM   1282  CA  LEU X 168     -22.204   7.830  -3.381  1.00  0.00      PROA
ATOM   1283  CB  LEU X 168     -23.150   8.980  -3.813  1.00  0.00      PROA
ATOM   1284  CG  LEU X 168     -22.492  10.130  -4.615  1.00  0.00      PROA
ATOM   1285  CD1 LEU X 168     -23.428  11.351  -4.650  1.00  0.00      PROA
ATOM   1286  CD2 LEU X 168     -21.120  10.561  -4.069  1.00  0.00      PROA
ATOM   1287  C   LEU X 168     -22.923   6.910  -2.399  1.00  0.00      PROA
ATOM   1288  O   LEU X 168     -22.865   7.118  -1.187  1.00  0.00      PROA
ATOM   1289  N   VAL X 169     -23.614   5.853  -2.881  1.00  0.00      PROA
ATOM   1290  CA  VAL X 169     -24.270   4.882  -2.011  1.00  0.00      PROA
ATOM   1291  CB  VAL X 169     -25.088   3.879  -2.831  1.00  0.00      PROA
ATOM   1292  CG1 VAL X 169     -25.699   2.772  -1.944  1.00  0.00      PROA
ATOM   1293  CG2 VAL X 169     -26.214   4.636  -3.560  1.00  0.00      PROA
ATOM   1294  C   VAL X 169     -23.289   4.141  -1.111  1.00  0.00      PROA
ATOM   1295  O   VAL X 169     -23.458   4.087   0.108  1.00  0.00      PROA
ATOM   1296  N   ILE X 170     -22.191   3.614  -1.697  1.00  0.00      PROA
ATOM   1297  CA  ILE X 170     -21.110   2.964  -0.974  1.00  0.00      PROA
ATOM   1298  CB  ILE X 170     -20.135   2.269  -1.928  1.00  0.00      PROA
ATOM   1299  CG2 ILE X 170     -18.922   1.692  -1.163  1.00  0.00      PROA
ATOM   1300  CG1 ILE X 170     -20.833   1.159  -2.763  1.00  0.00      PROA
ATOM   1301  CD  ILE X 170     -21.363  -0.033  -1.952  1.00  0.00      PROA
ATOM   1302  C   ILE X 170     -20.402   3.912  -0.017  1.00  0.00      PROA
ATOM   1303  O   ILE X 170     -20.115   3.551   1.124  1.00  0.00      PROA
ATOM   1304  N   ALA X 171     -20.138   5.169  -0.432  1.00  0.00      PROA
ATOM   1305  CA  ALA X 171     -19.520   6.159   0.427  1.00  0.00      PROA
ATOM   1306  CB  ALA X 171     -19.236   7.446  -0.370  1.00  0.00      PROA
ATOM   1307  C   ALA X 171     -20.314   6.499   1.686  1.00  0.00      PROA
ATOM   1308  O   ALA X 171     -19.762   6.529   2.786  1.00  0.00      PROA
ATOM   1309  N   ALA X 172     -21.643   6.716   1.571  1.00  0.00      PROA
ATOM   1310  CA  ALA X 172     -22.504   6.970   2.713  1.00  0.00      PROA
ATOM   1311  CB  ALA X 172     -23.925   7.289   2.209  1.00  0.00      PROA
ATOM   1312  C   ALA X 172     -22.538   5.804   3.703  1.00  0.00      PROA
ATOM   1313  O   ALA X 172     -22.405   5.977   4.915  1.00  0.00      PROA
ATOM   1314  N   LEU X 173     -22.666   4.565   3.182  1.00  0.00      PROA
ATOM   1315  CA  LEU X 173     -22.591   3.336   3.957  1.00  0.00      PROA
ATOM   1316  CB  LEU X 173     -22.926   2.109   3.069  1.00  0.00      PROA
ATOM   1317  CG  LEU X 173     -24.377   2.062   2.543  1.00  0.00      PROA
ATOM   1318  CD1 LEU X 173     -24.506   1.001   1.438  1.00  0.00      PROA
ATOM   1319  CD2 LEU X 173     -25.393   1.788   3.662  1.00  0.00      PROA
ATOM   1320  C   LEU X 173     -21.253   3.092   4.651  1.00  0.00      PROA
ATOM   1321  O   LEU X 173     -21.208   2.744   5.830  1.00  0.00      PROA
ATOM   1322  N   PHE X 174     -20.111   3.291   3.960  1.00  0.00      PROA
ATOM   1323  CA  PHE X 174     -18.790   3.168   4.566  1.00  0.00      PROA
ATOM   1324  CB  PHE X 174     -17.651   3.297   3.515  1.00  0.00      PROA
ATOM   1325  CG  PHE X 174     -17.397   2.079   2.656  1.00  0.00      PROA
ATOM   1326  CD1 PHE X 174     -18.212   0.929   2.642  1.00  0.00      PROA
ATOM   1327  CE1 PHE X 174     -17.887  -0.167   1.830  1.00  0.00      PROA
ATOM   1328  CZ  PHE X 174     -16.747  -0.125   1.018  1.00  0.00      PROA
ATOM   1329  CD2 PHE X 174     -16.253   2.099   1.837  1.00  0.00      PROA
ATOM   1330  CE2 PHE X 174     -15.926   1.008   1.024  1.00  0.00      PROA
ATOM   1331  C   PHE X 174     -18.539   4.148   5.708  1.00  0.00      PROA
ATOM   1332  O   PHE X 174     -18.033   3.780   6.769  1.00  0.00      PROA
ATOM   1333  N   ILE X 175     -18.939   5.425   5.534  1.00  0.00      PROA
ATOM   1334  CA  ILE X 175     -18.917   6.445   6.577  1.00  0.00      PROA
ATOM   1335  CB  ILE X 175     -19.229   7.827   5.994  1.00  0.00      PROA
ATOM   1336  CG2 ILE X 175     -19.518   8.876   7.094  1.00  0.00      PROA
ATOM   1337  CG1 ILE X 175     -18.038   8.277   5.110  1.00  0.00      PROA
ATOM   1338  CD  ILE X 175     -18.353   9.439   4.162  1.00  0.00      PROA
ATOM   1339  C   ILE X 175     -19.794   6.078   7.771  1.00  0.00      PROA
ATOM   1340  O   ILE X 175     -19.402   6.237   8.926  1.00  0.00      PROA
ATOM   1341  N   LEU X 176     -20.992   5.508   7.527  1.00  0.00      PROA
ATOM   1342  CA  LEU X 176     -21.868   4.998   8.569  1.00  0.00      PROA
ATOM   1343  CB  LEU X 176     -23.200   4.514   7.941  1.00  0.00      PROA
ATOM   1344  CG  LEU X 176     -24.308   4.136   8.948  1.00  0.00      PROA
ATOM   1345  CD1 LEU X 176     -25.663   4.717   8.523  1.00  0.00      PROA
ATOM   1346  CD2 LEU X 176     -24.429   2.617   9.108  1.00  0.00      PROA
ATOM   1347  C   LEU X 176     -21.243   3.916   9.448  1.00  0.00      PROA
ATOM   1348  O   LEU X 176     -21.365   3.956  10.673  1.00  0.00      PROA
ATOM   1349  N   TRP X 177     -20.511   2.939   8.862  1.00  0.00      PROA
ATOM   1350  CA  TRP X 177     -19.732   1.983   9.639  1.00  0.00      PROA
ATOM   1351  CB  TRP X 177     -19.156   0.852   8.738  1.00  0.00      PROA
ATOM   1352  CG  TRP X 177     -18.482  -0.262   9.487  1.00  0.00      PROA
ATOM   1353  CD1 TRP X 177     -19.133  -1.295  10.111  1.00  0.00      PROA
ATOM   1354  NE1 TRP X 177     -18.229  -2.069  10.797  1.00  0.00      PROA
ATOM   1355  CE2 TRP X 177     -16.976  -1.561  10.626  1.00  0.00      PROA
ATOM   1356  CD2 TRP X 177     -17.085  -0.416   9.799  1.00  0.00      PROA
ATOM   1357  CE3 TRP X 177     -15.934   0.302   9.463  1.00  0.00      PROA
ATOM   1358  CZ3 TRP X 177     -14.705  -0.135   9.966  1.00  0.00      PROA
ATOM   1359  CZ2 TRP X 177     -15.760  -1.985  11.132  1.00  0.00      PROA
ATOM   1360  CH2 TRP X 177     -14.623  -1.247  10.800  1.00  0.00      PROA
ATOM   1361  C   TRP X 177     -18.620   2.630  10.464  1.00  0.00      PROA
ATOM   1362  O   TRP X 177     -18.455   2.348  11.652  1.00  0.00      PROA
ATOM   1363  N   ALA X 178     -17.865   3.560   9.847  1.00  0.00      PROA
ATOM   1364  CA  ALA X 178     -16.703   4.196  10.430  1.00  0.00      PROA
ATOM   1365  CB  ALA X 178     -16.064   5.141   9.392  1.00  0.00      PROA
ATOM   1366  C   ALA X 178     -16.984   4.951  11.722  1.00  0.00      PROA
ATOM   1367  O   ALA X 178     -16.214   4.868  12.676  1.00  0.00      PROA
ATOM   1368  N   PHE X 179     -18.111   5.682  11.799  1.00  0.00      PROA
ATOM   1369  CA  PHE X 179     -18.447   6.441  12.992  1.00  0.00      PROA
ATOM   1370  CB  PHE X 179     -19.010   7.833  12.600  1.00  0.00      PROA
ATOM   1371  CG  PHE X 179     -17.899   8.648  11.989  1.00  0.00      PROA
ATOM   1372  CD1 PHE X 179     -17.075   9.437  12.807  1.00  0.00      PROA
ATOM   1373  CE1 PHE X 179     -16.030  10.183  12.253  1.00  0.00      PROA
ATOM   1374  CZ  PHE X 179     -15.777  10.130  10.879  1.00  0.00      PROA
ATOM   1375  CD2 PHE X 179     -17.662   8.639  10.604  1.00  0.00      PROA
ATOM   1376  CE2 PHE X 179     -16.590   9.349  10.052  1.00  0.00      PROA
ATOM   1377  C   PHE X 179     -19.436   5.717  13.893  1.00  0.00      PROA
ATOM   1378  O   PHE X 179     -19.627   6.087  15.053  1.00  0.00      PROA
ATOM   1379  N   GLY X 180     -20.082   4.641  13.395  1.00  0.00      PROA
ATOM   1380  CA  GLY X 180     -21.148   3.946  14.108  1.00  0.00      PROA
ATOM   1381  C   GLY X 180     -20.689   2.882  15.066  1.00  0.00      PROA
ATOM   1382  O   GLY X 180     -21.234   2.759  16.162  1.00  0.00      PROA
ATOM   1383  N   THR X 181     -19.674   2.080  14.693  1.00  0.00      PROA
ATOM   1384  CA  THR X 181     -19.119   1.067  15.592  1.00  0.00      PROA
ATOM   1385  CB  THR X 181     -18.681  -0.220  14.894  1.00  0.00      PROA
ATOM   1386  OG1 THR X 181     -18.510  -1.275  15.833  1.00  0.00      PROA
ATOM   1387  CG2 THR X 181     -17.369  -0.060  14.109  1.00  0.00      PROA
ATOM   1388  C   THR X 181     -17.973   1.676  16.374  1.00  0.00      PROA
ATOM   1389  O   THR X 181     -17.316   2.607  15.912  1.00  0.00      PROA
ATOM   1390  N   LYS X 182     -17.698   1.201  17.602  1.00  0.00      PROA
ATOM   1391  CA  LYS X 182     -16.618   1.708  18.432  1.00  0.00      PROA
ATOM   1392  CB  LYS X 182     -16.579   1.013  19.815  1.00  0.00      PROA
ATOM   1393  CG  LYS X 182     -17.640   1.578  20.765  1.00  0.00      PROA
ATOM   1394  CD  LYS X 182     -17.741   0.821  22.102  1.00  0.00      PROA
ATOM   1395  CE  LYS X 182     -18.332  -0.595  22.025  1.00  0.00      PROA
ATOM   1396  NZ  LYS X 182     -19.680  -0.586  21.413  1.00  0.00      PROA
ATOM   1397  C   LYS X 182     -15.228   1.687  17.818  1.00  0.00      PROA
ATOM   1398  O   LYS X 182     -14.855   0.768  17.094  1.00  0.00      PROA
ATOM   1399  N   THR X 183     -14.424   2.724  18.101  1.00  0.00      PROA
ATOM   1400  CA  THR X 183     -13.008   2.782  17.749  1.00  0.00      PROA
ATOM   1401  CB  THR X 183     -12.501   4.205  17.530  1.00  0.00      PROA
ATOM   1402  OG1 THR X 183     -13.315   4.871  16.577  1.00  0.00      PROA
ATOM   1403  CG2 THR X 183     -11.074   4.219  16.969  1.00  0.00      PROA
ATOM   1404  C   THR X 183     -12.204   2.184  18.880  1.00  0.00      PROA
ATOM   1405  O   THR X 183     -12.448   2.474  20.050  1.00  0.00      PROA
ATOM   1406  N   THR X 184     -11.225   1.311  18.586  1.00  0.00      PROA
ATOM   1407  CA  THR X 184     -10.242   0.850  19.569  1.00  0.00      PROA
ATOM   1408  CB  THR X 184      -9.459  -0.369  19.090  1.00  0.00      PROA
ATOM   1409  OG1 THR X 184     -10.365  -1.338  18.581  1.00  0.00      PROA
ATOM   1410  CG2 THR X 184      -8.690  -1.019  20.247  1.00  0.00      PROA
ATOM   1411  C   THR X 184      -9.267   1.975  19.868  1.00  0.00      PROA
ATOM   1412  O   THR X 184      -8.571   2.432  18.968  1.00  0.00      PROA
ATOM   1413  N   SER X 185      -9.221   2.498  21.114  1.00  0.00      PROA
ATOM   1414  CA  SER X 185      -8.462   3.706  21.465  1.00  0.00      PROA
ATOM   1415  CB  SER X 185      -8.695   4.227  22.906  1.00  0.00      PROA
ATOM   1416  OG  SER X 185     -10.059   4.605  23.086  1.00  0.00      PROA
ATOM   1417  C   SER X 185      -6.962   3.703  21.211  1.00  0.00      PROA
ATOM   1418  O   SER X 185      -6.305   2.663  21.184  1.00  0.00      PROA
ATOM   1419  N   ARG X 186      -6.391   4.905  20.984  1.00  0.00      PROA
ATOM   1420  CA  ARG X 186      -4.972   5.095  20.762  1.00  0.00      PROA
ATOM   1421  CB  ARG X 186      -4.639   5.245  19.250  1.00  0.00      PROA
ATOM   1422  CG  ARG X 186      -4.739   3.955  18.418  1.00  0.00      PROA
ATOM   1423  CD  ARG X 186      -3.623   2.947  18.700  1.00  0.00      PROA
ATOM   1424  NE  ARG X 186      -3.769   1.826  17.721  1.00  0.00      PROA
ATOM   1425  CZ  ARG X 186      -3.324   1.824  16.472  1.00  0.00      PROA
ATOM   1426  NH1 ARG X 186      -2.746   2.874  15.933  1.00  0.00      PROA
ATOM   1427  NH2 ARG X 186      -3.464   0.754  15.721  1.00  0.00      PROA
ATOM   1428  C   ARG X 186      -4.464   6.349  21.452  1.00  0.00      PROA
ATOM   1429  O   ARG X 186      -5.219   7.255  21.802  1.00  0.00      PROA
ATOM   1430  N   GLU X 187      -3.131   6.443  21.624  1.00  0.00      PROA
ATOM   1431  CA  GLU X 187      -2.467   7.666  22.044  1.00  0.00      PROA
ATOM   1432  CB  GLU X 187      -1.397   7.379  23.131  1.00  0.00      PROA
ATOM   1433  CG  GLU X 187      -1.940   6.742  24.439  1.00  0.00      PROA
ATOM   1434  CD  GLU X 187      -3.071   7.527  25.071  1.00  0.00      PROA
ATOM   1435  OE1 GLU X 187      -2.921   8.756  25.298  1.00  0.00      PROA
ATOM   1436  OE2 GLU X 187      -4.145   6.934  25.362  1.00  0.00      PROA
ATOM   1437  C   GLU X 187      -1.818   8.364  20.852  1.00  0.00      PROA
ATOM   1438  O   GLU X 187      -1.038   9.306  20.996  1.00  0.00      PROA
ATOM   1439  N   THR X 188      -2.124   7.914  19.621  1.00  0.00      PROA
ATOM   1440  CA  THR X 188      -1.670   8.533  18.383  1.00  0.00      PROA
ATOM   1441  CB  THR X 188      -1.955   7.675  17.157  1.00  0.00      PROA
ATOM   1442  OG1 THR X 188      -1.339   6.402  17.319  1.00  0.00      PROA
ATOM   1443  CG2 THR X 188      -1.392   8.293  15.867  1.00  0.00      PROA
ATOM   1444  C   THR X 188      -2.256   9.917  18.223  1.00  0.00      PROA
ATOM   1445  O   THR X 188      -3.471  10.094  18.166  1.00  0.00      PROA
ATOM   1446  N   LYS X 189      -1.396  10.956  18.218  1.00  0.00      PROA
ATOM   1447  CA  LYS X 189      -1.841  12.337  18.192  1.00  0.00      PROA
ATOM   1448  CB  LYS X 189      -0.657  13.301  18.431  1.00  0.00      PROA
ATOM   1449  CG  LYS X 189      -0.038  13.146  19.830  1.00  0.00      PROA
ATOM   1450  CD  LYS X 189       0.906  14.302  20.205  1.00  0.00      PROA
ATOM   1451  CE  LYS X 189       1.979  14.580  19.145  1.00  0.00      PROA
ATOM   1452  NZ  LYS X 189       2.965  15.544  19.652  1.00  0.00      PROA
ATOM   1453  C   LYS X 189      -2.607  12.739  16.939  1.00  0.00      PROA
ATOM   1454  O   LYS X 189      -3.673  13.353  17.000  1.00  0.00      PROA
ATOM   1455  N   PHE X 190      -2.092  12.347  15.758  1.00  0.00      PROA
ATOM   1456  CA  PHE X 190      -2.709  12.584  14.470  1.00  0.00      PROA
ATOM   1457  CB  PHE X 190      -1.618  12.590  13.358  1.00  0.00      PROA
ATOM   1458  CG  PHE X 190      -2.101  12.947  11.970  1.00  0.00      PROA
ATOM   1459  CD1 PHE X 190      -2.908  14.075  11.746  1.00  0.00      PROA
ATOM   1460  CE1 PHE X 190      -3.252  14.461  10.443  1.00  0.00      PROA
ATOM   1461  CZ  PHE X 190      -2.768  13.738   9.347  1.00  0.00      PROA
ATOM   1462  CD2 PHE X 190      -1.652  12.213  10.858  1.00  0.00      PROA
ATOM   1463  CE2 PHE X 190      -1.975  12.605   9.554  1.00  0.00      PROA
ATOM   1464  C   PHE X 190      -3.792  11.540  14.228  1.00  0.00      PROA
ATOM   1465  O   PHE X 190      -3.573  10.487  13.633  1.00  0.00      PROA
ATOM   1466  N   ASN X 191      -4.995  11.819  14.761  1.00  0.00      PROA
ATOM   1467  CA  ASN X 191      -6.129  10.925  14.779  1.00  0.00      PROA
ATOM   1468  CB  ASN X 191      -7.261  11.564  15.642  1.00  0.00      PROA
ATOM   1469  CG  ASN X 191      -8.535  10.725  15.730  1.00  0.00      PROA
ATOM   1470  OD1 ASN X 191      -9.465  10.920  14.945  1.00  0.00      PROA
ATOM   1471  ND2 ASN X 191      -8.592   9.787  16.699  1.00  0.00      PROA
ATOM   1472  C   ASN X 191      -6.598  10.468  13.393  1.00  0.00      PROA
ATOM   1473  O   ASN X 191      -6.529  11.210  12.412  1.00  0.00      PROA
ATOM   1474  N   TRP X 192      -7.131   9.228  13.307  1.00  0.00      PROA
ATOM   1475  CA  TRP X 192      -7.624   8.600  12.092  1.00  0.00      PROA
ATOM   1476  CB  TRP X 192      -8.247   7.199  12.387  1.00  0.00      PROA
ATOM   1477  CG  TRP X 192      -9.511   7.176  13.195  1.00  0.00      PROA
ATOM   1478  CD1 TRP X 192      -9.588   7.264  14.557  1.00  0.00      PROA
ATOM   1479  NE1 TRP X 192     -10.902   7.285  14.947  1.00  0.00      PROA
ATOM   1480  CE2 TRP X 192     -11.707   7.184  13.853  1.00  0.00      PROA
ATOM   1481  CD2 TRP X 192     -10.868   7.120  12.714  1.00  0.00      PROA
ATOM   1482  CE3 TRP X 192     -11.442   7.043  11.443  1.00  0.00      PROA
ATOM   1483  CZ3 TRP X 192     -12.836   7.037  11.338  1.00  0.00      PROA
ATOM   1484  CZ2 TRP X 192     -13.089   7.169  13.748  1.00  0.00      PROA
ATOM   1485  CH2 TRP X 192     -13.646   7.100  12.469  1.00  0.00      PROA
ATOM   1486  C   TRP X 192      -8.616   9.458  11.317  1.00  0.00      PROA
ATOM   1487  O   TRP X 192      -8.567   9.503  10.095  1.00  0.00      PROA
ATOM   1488  N   LYS X 193      -9.516  10.200  11.993  1.00  0.00      PROA
ATOM   1489  CA  LYS X 193     -10.472  11.053  11.316  1.00  0.00      PROA
ATOM   1490  CB  LYS X 193     -11.418  11.709  12.364  1.00  0.00      PROA
ATOM   1491  CG  LYS X 193     -12.277  10.691  13.139  1.00  0.00      PROA
ATOM   1492  CD  LYS X 193     -13.177  11.317  14.227  1.00  0.00      PROA
ATOM   1493  CE  LYS X 193     -12.435  11.783  15.488  1.00  0.00      PROA
ATOM   1494  NZ  LYS X 193     -13.366  12.399  16.457  1.00  0.00      PROA
ATOM   1495  C   LYS X 193      -9.842  12.142  10.443  1.00  0.00      PROA
ATOM   1496  O   LYS X 193     -10.160  12.282   9.262  1.00  0.00      PROA
ATOM   1497  N   ILE X 194      -8.872  12.907  10.990  1.00  0.00      PROA
ATOM   1498  CA  ILE X 194      -8.185  13.953  10.247  1.00  0.00      PROA
ATOM   1499  CB  ILE X 194      -7.649  15.060  11.164  1.00  0.00      PROA
ATOM   1500  CG2 ILE X 194      -6.717  14.494  12.261  1.00  0.00      PROA
ATOM   1501  CG1 ILE X 194      -6.959  16.218  10.396  1.00  0.00      PROA
ATOM   1502  CD  ILE X 194      -7.842  16.894   9.339  1.00  0.00      PROA
ATOM   1503  C   ILE X 194      -7.109  13.381   9.340  1.00  0.00      PROA
ATOM   1504  O   ILE X 194      -6.902  13.860   8.225  1.00  0.00      PROA
ATOM   1505  N   ALA X 195      -6.447  12.279   9.750  1.00  0.00      PROA
ATOM   1506  CA  ALA X 195      -5.531  11.544   8.908  1.00  0.00      PROA
ATOM   1507  CB  ALA X 195      -4.871  10.413   9.721  1.00  0.00      PROA
ATOM   1508  C   ALA X 195      -6.173  10.975   7.649  1.00  0.00      PROA
ATOM   1509  O   ALA X 195      -5.648  11.153   6.554  1.00  0.00      PROA
ATOM   1510  N   SER X 196      -7.359  10.336   7.745  1.00  0.00      PROA
ATOM   1511  CA  SER X 196      -8.098   9.823   6.594  1.00  0.00      PROA
ATOM   1512  CB  SER X 196      -9.427   9.121   6.986  1.00  0.00      PROA
ATOM   1513  OG  SER X 196      -9.195   7.892   7.664  1.00  0.00      PROA
ATOM   1514  C   SER X 196      -8.483  10.884   5.592  1.00  0.00      PROA
ATOM   1515  O   SER X 196      -8.311  10.713   4.385  1.00  0.00      PROA
ATOM   1516  N   VAL X 197      -8.991  12.032   6.089  1.00  0.00      PROA
ATOM   1517  CA  VAL X 197      -9.303  13.209   5.292  1.00  0.00      PROA
ATOM   1518  CB  VAL X 197     -10.007  14.262   6.146  1.00  0.00      PROA
ATOM   1519  CG1 VAL X 197     -10.141  15.616   5.417  1.00  0.00      PROA
ATOM   1520  CG2 VAL X 197     -11.406  13.724   6.503  1.00  0.00      PROA
ATOM   1521  C   VAL X 197      -8.085  13.772   4.582  1.00  0.00      PROA
ATOM   1522  O   VAL X 197      -8.123  14.082   3.393  1.00  0.00      PROA
ATOM   1523  N   CYS X 198      -6.941  13.867   5.284  1.00  0.00      PROA
ATOM   1524  CA  CYS X 198      -5.665  14.221   4.683  1.00  0.00      PROA
ATOM   1525  CB  CYS X 198      -4.581  14.441   5.771  1.00  0.00      PROA
ATOM   1526  SG  CYS X 198      -4.925  15.900   6.810  1.00  0.00      PROA
ATOM   1527  C   CYS X 198      -5.136  13.239   3.641  1.00  0.00      PROA
ATOM   1528  O   CYS X 198      -4.671  13.637   2.575  1.00  0.00      PROA
ATOM   1529  N   LEU X 199      -5.213  11.923   3.917  1.00  0.00      PROA
ATOM   1530  CA  LEU X 199      -4.786  10.857   3.025  1.00  0.00      PROA
ATOM   1531  CB  LEU X 199      -4.913   9.489   3.744  1.00  0.00      PROA
ATOM   1532  CG  LEU X 199      -4.377   8.261   2.973  1.00  0.00      PROA
ATOM   1533  CD1 LEU X 199      -2.884   8.392   2.631  1.00  0.00      PROA
ATOM   1534  CD2 LEU X 199      -4.622   6.979   3.787  1.00  0.00      PROA
ATOM   1535  C   LEU X 199      -5.536  10.864   1.698  1.00  0.00      PROA
ATOM   1536  O   LEU X 199      -4.948  10.721   0.626  1.00  0.00      PROA
ATOM   1537  N   ALA X 200      -6.862  11.116   1.754  1.00  0.00      PROA
ATOM   1538  CA  ALA X 200      -7.710  11.294   0.592  1.00  0.00      PROA
ATOM   1539  CB  ALA X 200      -9.172  11.476   1.048  1.00  0.00      PROA
ATOM   1540  C   ALA X 200      -7.284  12.459  -0.303  1.00  0.00      PROA
ATOM   1541  O   ALA X 200      -7.251  12.348  -1.529  1.00  0.00      PROA
ATOM   1542  N   LEU X 201      -6.899  13.612   0.289  1.00  0.00      PROA
ATOM   1543  CA  LEU X 201      -6.304  14.723  -0.438  1.00  0.00      PROA
ATOM   1544  CB  LEU X 201      -6.121  15.975   0.463  1.00  0.00      PROA
ATOM   1545  CG  LEU X 201      -7.435  16.595   0.990  1.00  0.00      PROA
ATOM   1546  CD1 LEU X 201      -7.136  17.679   2.039  1.00  0.00      PROA
ATOM   1547  CD2 LEU X 201      -8.294  17.184  -0.141  1.00  0.00      PROA
ATOM   1548  C   LEU X 201      -4.981  14.381  -1.120  1.00  0.00      PROA
ATOM   1549  O   LEU X 201      -4.755  14.756  -2.270  1.00  0.00      PROA
ATOM   1550  N   VAL X 202      -4.080  13.634  -0.445  1.00  0.00      PROA
ATOM   1551  CA  VAL X 202      -2.810  13.188  -1.016  1.00  0.00      PROA
ATOM   1552  CB  VAL X 202      -1.939  12.506   0.044  1.00  0.00      PROA
ATOM   1553  CG1 VAL X 202      -0.691  11.830  -0.562  1.00  0.00      PROA
ATOM   1554  CG2 VAL X 202      -1.495  13.563   1.076  1.00  0.00      PROA
ATOM   1555  C   VAL X 202      -2.968  12.312  -2.258  1.00  0.00      PROA
ATOM   1556  O   VAL X 202      -2.300  12.523  -3.272  1.00  0.00      PROA
ATOM   1557  N   ALA X 203      -3.902  11.339  -2.230  1.00  0.00      PROA
ATOM   1558  CA  ALA X 203      -4.261  10.520  -3.371  1.00  0.00      PROA
ATOM   1559  CB  ALA X 203      -5.274   9.455  -2.918  1.00  0.00      PROA
ATOM   1560  C   ALA X 203      -4.828  11.302  -4.546  1.00  0.00      PROA
ATOM   1561  O   ALA X 203      -4.440  11.107  -5.699  1.00  0.00      PROA
ATOM   1562  N   GLY X 204      -5.738  12.262  -4.267  1.00  0.00      PROA
ATOM   1563  CA  GLY X 204      -6.319  13.143  -5.276  1.00  0.00      PROA
ATOM   1564  C   GLY X 204      -5.321  14.055  -5.938  1.00  0.00      PROA
ATOM   1565  O   GLY X 204      -5.281  14.187  -7.160  1.00  0.00      PROA
ATOM   1566  N   LEU X 205      -4.451  14.685  -5.128  1.00  0.00      PROA
ATOM   1567  CA  LEU X 205      -3.343  15.512  -5.571  1.00  0.00      PROA
ATOM   1568  CB  LEU X 205      -2.630  16.089  -4.323  1.00  0.00      PROA
ATOM   1569  CG  LEU X 205      -1.384  16.958  -4.586  1.00  0.00      PROA
ATOM   1570  CD1 LEU X 205      -1.730  18.215  -5.397  1.00  0.00      PROA
ATOM   1571  CD2 LEU X 205      -0.720  17.328  -3.250  1.00  0.00      PROA
ATOM   1572  C   LEU X 205      -2.365  14.728  -6.433  1.00  0.00      PROA
ATOM   1573  O   LEU X 205      -1.908  15.182  -7.484  1.00  0.00      PROA
ATOM   1574  N   GLY X 206      -2.074  13.480  -6.011  1.00  0.00      PROA
ATOM   1575  CA  GLY X 206      -1.324  12.488  -6.764  1.00  0.00      PROA
ATOM   1576  C   GLY X 206      -1.920  12.122  -8.096  1.00  0.00      PROA
ATOM   1577  O   GLY X 206      -1.222  12.048  -9.099  1.00  0.00      PROA
ATOM   1578  N   PHE X 207      -3.241  11.888  -8.164  1.00  0.00      PROA
ATOM   1579  CA  PHE X 207      -3.930  11.557  -9.402  1.00  0.00      PROA
ATOM   1580  CB  PHE X 207      -5.417  11.225  -9.083  1.00  0.00      PROA
ATOM   1581  CG  PHE X 207      -5.884   9.998  -9.825  1.00  0.00      PROA
ATOM   1582  CD1 PHE X 207      -6.419   8.917  -9.106  1.00  0.00      PROA
ATOM   1583  CE1 PHE X 207      -6.878   7.774  -9.766  1.00  0.00      PROA
ATOM   1584  CZ  PHE X 207      -6.807   7.696 -11.161  1.00  0.00      PROA
ATOM   1585  CD2 PHE X 207      -5.834   9.916 -11.229  1.00  0.00      PROA
ATOM   1586  CE2 PHE X 207      -6.287   8.769 -11.895  1.00  0.00      PROA
ATOM   1587  C   PHE X 207      -3.857  12.682 -10.432  1.00  0.00      PROA
ATOM   1588  O   PHE X 207      -3.517  12.469 -11.598  1.00  0.00      PROA
ATOM   1589  N   ILE X 208      -4.141  13.928 -10.005  1.00  0.00      PROA
ATOM   1590  CA  ILE X 208      -4.049  15.115 -10.844  1.00  0.00      PROA
ATOM   1591  CB  ILE X 208      -4.629  16.337 -10.124  1.00  0.00      PROA
ATOM   1592  CG2 ILE X 208      -4.469  17.611 -10.992  1.00  0.00      PROA
ATOM   1593  CG1 ILE X 208      -6.119  16.106  -9.763  1.00  0.00      PROA
ATOM   1594  CD  ILE X 208      -6.655  17.129  -8.754  1.00  0.00      PROA
ATOM   1595  C   ILE X 208      -2.621  15.390 -11.305  1.00  0.00      PROA
ATOM   1596  O   ILE X 208      -2.350  15.590 -12.489  1.00  0.00      PROA
ATOM   1597  N   THR X 209      -1.641  15.359 -10.376  1.00  0.00      PROA
ATOM   1598  CA  THR X 209      -0.223  15.538 -10.701  1.00  0.00      PROA
ATOM   1599  CB  THR X 209       0.704  15.828  -9.526  1.00  0.00      PROA
ATOM   1600  OG1 THR X 209       0.603  14.863  -8.496  1.00  0.00      PROA
ATOM   1601  CG2 THR X 209       0.354  17.192  -8.916  1.00  0.00      PROA
ATOM   1602  C   THR X 209       0.387  14.428 -11.533  1.00  0.00      PROA
ATOM   1603  O   THR X 209       1.180  14.682 -12.440  1.00  0.00      PROA
ATOM   1604  N   SER X 210       0.041  13.150 -11.268  1.00  0.00      PROA
ATOM   1605  CA  SER X 210       0.456  12.024 -12.096  1.00  0.00      PROA
ATOM   1606  CB  SER X 210       0.202  10.616 -11.492  1.00  0.00      PROA
ATOM   1607  OG  SER X 210       0.714   9.582 -12.348  1.00  0.00      PROA
ATOM   1608  C   SER X 210      -0.107  12.100 -13.503  1.00  0.00      PROA
ATOM   1609  O   SER X 210       0.593  11.848 -14.479  1.00  0.00      PROA
ATOM   1610  N   THR X 211      -1.387  12.496 -13.649  1.00  0.00      PROA
ATOM   1611  CA  THR X 211      -2.056  12.643 -14.945  1.00  0.00      PROA
ATOM   1612  CB  THR X 211      -3.514  13.068 -14.772  1.00  0.00      PROA
ATOM   1613  OG1 THR X 211      -4.251  12.001 -14.187  1.00  0.00      PROA
ATOM   1614  CG2 THR X 211      -4.198  13.442 -16.099  1.00  0.00      PROA
ATOM   1615  C   THR X 211      -1.359  13.636 -15.851  1.00  0.00      PROA
ATOM   1616  O   THR X 211      -1.110  13.388 -17.031  1.00  0.00      PROA
ATOM   1617  N   LEU X 212      -0.966  14.785 -15.274  1.00  0.00      PROA
ATOM   1618  CA  LEU X 212      -0.285  15.854 -15.972  1.00  0.00      PROA
ATOM   1619  CB  LEU X 212      -0.501  17.180 -15.204  1.00  0.00      PROA
ATOM   1620  CG  LEU X 212      -1.971  17.657 -15.186  1.00  0.00      PROA
ATOM   1621  CD1 LEU X 212      -2.174  18.723 -14.103  1.00  0.00      PROA
ATOM   1622  CD2 LEU X 212      -2.425  18.190 -16.555  1.00  0.00      PROA
ATOM   1623  C   LEU X 212       1.204  15.595 -16.186  1.00  0.00      PROA
ATOM   1624  O   LEU X 212       1.841  16.234 -17.020  1.00  0.00      PROA
ATOM   1625  N   SER X 213       1.816  14.643 -15.451  1.00  0.00      PROA
ATOM   1626  CA  SER X 213       3.206  14.254 -15.676  1.00  0.00      PROA
ATOM   1627  CB  SER X 213       3.987  13.922 -14.379  1.00  0.00      PROA
ATOM   1628  OG  SER X 213       3.249  13.041 -13.541  1.00  0.00      PROA
ATOM   1629  C   SER X 213       3.343  13.100 -16.644  1.00  0.00      PROA
ATOM   1630  O   SER X 213       4.328  13.028 -17.374  1.00  0.00      PROA
ATOM   1631  N   GLY X 214       2.336  12.210 -16.755  1.00  0.00      PROA
ATOM   1632  CA  GLY X 214       2.363  11.186 -17.795  1.00  0.00      PROA
ATOM   1633  C   GLY X 214       1.349  10.088 -17.662  1.00  0.00      PROA
ATOM   1634  O   GLY X 214       0.863   9.578 -18.669  1.00  0.00      PROA
ATOM   1635  N   ARG X 215       1.009   9.684 -16.427  1.00  0.00      PROA
ATOM   1636  CA  ARG X 215       0.277   8.461 -16.135  1.00  0.00      PROA
ATOM   1637  CB  ARG X 215       1.220   7.489 -15.364  1.00  0.00      PROA
ATOM   1638  CG  ARG X 215       0.670   6.675 -14.176  1.00  0.00      PROA
ATOM   1639  CD  ARG X 215       1.813   6.105 -13.325  1.00  0.00      PROA
ATOM   1640  NE  ARG X 215       1.202   5.427 -12.145  1.00  0.00      PROA
ATOM   1641  CZ  ARG X 215       0.948   6.006 -10.981  1.00  0.00      PROA
ATOM   1642  NH1 ARG X 215       1.119   7.279 -10.725  1.00  0.00      PROA
ATOM   1643  NH2 ARG X 215       0.448   5.279 -10.007  1.00  0.00      PROA
ATOM   1644  C   ARG X 215      -1.044   8.704 -15.422  1.00  0.00      PROA
ATOM   1645  O   ARG X 215      -1.103   9.291 -14.341  1.00  0.00      PROA
ATOM   1646  N   LYS X 216      -2.165   8.234 -16.001  1.00  0.00      PROA
ATOM   1647  CA  LYS X 216      -3.490   8.417 -15.441  1.00  0.00      PROA
ATOM   1648  CB  LYS X 216      -4.575   8.477 -16.549  1.00  0.00      PROA
ATOM   1649  CG  LYS X 216      -4.423   9.718 -17.446  1.00  0.00      PROA
ATOM   1650  CD  LYS X 216      -5.606   9.923 -18.411  1.00  0.00      PROA
ATOM   1651  CE  LYS X 216      -5.477  11.196 -19.263  1.00  0.00      PROA
ATOM   1652  NZ  LYS X 216      -6.557  11.293 -20.266  1.00  0.00      PROA
ATOM   1653  C   LYS X 216      -3.839   7.383 -14.381  1.00  0.00      PROA
ATOM   1654  O   LYS X 216      -4.804   6.640 -14.501  1.00  0.00      PROA
ATOM   1655  N   TYR X 217      -3.061   7.321 -13.292  1.00  0.00      PROA
ATOM   1656  CA  TYR X 217      -3.356   6.471 -12.162  1.00  0.00      PROA
ATOM   1657  CB  TYR X 217      -2.726   5.065 -12.358  1.00  0.00      PROA
ATOM   1658  CG  TYR X 217      -3.489   4.023 -11.590  1.00  0.00      PROA
ATOM   1659  CD1 TYR X 217      -4.765   3.649 -12.039  1.00  0.00      PROA
ATOM   1660  CE1 TYR X 217      -5.483   2.639 -11.389  1.00  0.00      PROA
ATOM   1661  CZ  TYR X 217      -4.940   1.996 -10.279  1.00  0.00      PROA
ATOM   1662  OH  TYR X 217      -5.704   0.997  -9.645  1.00  0.00      PROA
ATOM   1663  CD2 TYR X 217      -2.943   3.366 -10.475  1.00  0.00      PROA
ATOM   1664  CE2 TYR X 217      -3.668   2.359  -9.819  1.00  0.00      PROA
ATOM   1665  C   TYR X 217      -2.731   7.205 -10.988  1.00  0.00      PROA
ATOM   1666  O   TYR X 217      -1.758   7.927 -11.180  1.00  0.00      PROA
ATOM   1667  N   GLY X 218      -3.284   7.094  -9.763  1.00  0.00      PROA
ATOM   1668  CA  GLY X 218      -2.863   7.899  -8.612  1.00  0.00      PROA
ATOM   1669  C   GLY X 218      -1.584   7.464  -7.934  1.00  0.00      PROA
ATOM   1670  O   GLY X 218      -0.505   7.425  -8.518  1.00  0.00      PROA
ATOM   1671  N   LEU X 219      -1.658   7.168  -6.629  1.00  0.00      PROA
ATOM   1672  CA  LEU X 219      -0.564   6.623  -5.835  1.00  0.00      PROA
ATOM   1673  CB  LEU X 219      -0.934   6.646  -4.331  1.00  0.00      PROA
ATOM   1674  CG  LEU X 219      -1.377   8.023  -3.784  1.00  0.00      PROA
ATOM   1675  CD1 LEU X 219      -1.910   7.889  -2.348  1.00  0.00      PROA
ATOM   1676  CD2 LEU X 219      -0.239   9.054  -3.839  1.00  0.00      PROA
ATOM   1677  C   LEU X 219      -0.143   5.215  -6.286  1.00  0.00      PROA
ATOM   1678  O   LEU X 219      -0.948   4.472  -6.851  1.00  0.00      PROA
ATOM   1679  N   GLY X 220       1.143   4.838  -6.116  1.00  0.00      PROA
ATOM   1680  CA  GLY X 220       1.739   3.655  -6.742  1.00  0.00      PROA
ATOM   1681  C   GLY X 220       2.297   2.604  -5.809  1.00  0.00      PROA
ATOM   1682  O   GLY X 220       1.627   1.637  -5.451  1.00  0.00      PROA
ATOM   1683  N   ILE X 221       3.596   2.742  -5.487  1.00  0.00      PROA
ATOM   1684  CA  ILE X 221       4.451   1.894  -4.656  1.00  0.00      PROA
ATOM   1685  CB  ILE X 221       4.112   1.963  -3.149  1.00  0.00      PROA
ATOM   1686  CG2 ILE X 221       5.303   1.486  -2.273  1.00  0.00      PROA
ATOM   1687  CG1 ILE X 221       3.736   3.422  -2.762  1.00  0.00      PROA
ATOM   1688  CD  ILE X 221       3.669   3.685  -1.253  1.00  0.00      PROA
ATOM   1689  C   ILE X 221       4.761   0.492  -5.228  1.00  0.00      PROA
ATOM   1690  O   ILE X 221       5.226  -0.419  -4.542  1.00  0.00      PROA
ATOM   1691  N   THR X 222       4.586   0.268  -6.546  1.00  0.00      PROA
ATOM   1692  CA  THR X 222       5.120  -0.927  -7.217  1.00  0.00      PROA
ATOM   1693  CB  THR X 222       4.058  -1.859  -7.804  1.00  0.00      PROA
ATOM   1694  OG1 THR X 222       3.149  -2.270  -6.795  1.00  0.00      PROA
ATOM   1695  CG2 THR X 222       4.703  -3.144  -8.353  1.00  0.00      PROA
ATOM   1696  C   THR X 222       6.038  -0.482  -8.332  1.00  0.00      PROA
ATOM   1697  O   THR X 222       7.222  -0.812  -8.361  1.00  0.00      PROA
ATOM   1698  N   GLY X 223       5.526   0.353  -9.261  1.00  0.00      PROA
ATOM   1699  CA  GLY X 223       6.260   0.849 -10.421  1.00  0.00      PROA
ATOM   1700  C   GLY X 223       7.491   1.643 -10.076  1.00  0.00      PROA
ATOM   1701  O   GLY X 223       8.544   1.478 -10.681  1.00  0.00      PROA
ATOM   1702  N   GLY X 224       7.418   2.504  -9.044  1.00  0.00      PROA
ATOM   1703  CA  GLY X 224       8.550   3.306  -8.601  1.00  0.00      PROA
ATOM   1704  C   GLY X 224       9.660   2.537  -7.964  1.00  0.00      PROA
ATOM   1705  O   GLY X 224      10.830   2.853  -8.147  1.00  0.00      PROA
ATOM   1706  N   TRP X 225       9.337   1.486  -7.189  1.00  0.00      PROA
ATOM   1707  CA  TRP X 225      10.344   0.584  -6.659  1.00  0.00      PROA
ATOM   1708  CB  TRP X 225       9.792  -0.369  -5.560  1.00  0.00      PROA
ATOM   1709  CG  TRP X 225       9.848   0.215  -4.179  1.00  0.00      PROA
ATOM   1710  CD1 TRP X 225       8.809   0.558  -3.351  1.00  0.00      PROA
ATOM   1711  NE1 TRP X 225       9.306   1.046  -2.160  1.00  0.00      PROA
ATOM   1712  CE2 TRP X 225      10.668   1.058  -2.209  1.00  0.00      PROA
ATOM   1713  CD2 TRP X 225      11.058   0.546  -3.469  1.00  0.00      PROA
ATOM   1714  CE3 TRP X 225      12.418   0.461  -3.786  1.00  0.00      PROA
ATOM   1715  CZ3 TRP X 225      13.353   0.924  -2.855  1.00  0.00      PROA
ATOM   1716  CZ2 TRP X 225      11.598   1.500  -1.280  1.00  0.00      PROA
ATOM   1717  CH2 TRP X 225      12.950   1.448  -1.630  1.00  0.00      PROA
ATOM   1718  C   TRP X 225      11.096  -0.156  -7.754  1.00  0.00      PROA
ATOM   1719  O   TRP X 225      12.312  -0.323  -7.678  1.00  0.00      PROA
ATOM   1720  N   ILE X 226      10.400  -0.579  -8.829  1.00  0.00      PROA
ATOM   1721  CA  ILE X 226      11.051  -1.059 -10.041  1.00  0.00      PROA
ATOM   1722  CB  ILE X 226      10.040  -1.687 -11.002  1.00  0.00      PROA
ATOM   1723  CG2 ILE X 226      10.752  -2.130 -12.297  1.00  0.00      PROA
ATOM   1724  CG1 ILE X 226       9.309  -2.878 -10.329  1.00  0.00      PROA
ATOM   1725  CD  ILE X 226       8.255  -3.547 -11.223  1.00  0.00      PROA
ATOM   1726  C   ILE X 226      11.898   0.018 -10.733  1.00  0.00      PROA
ATOM   1727  O   ILE X 226      13.064  -0.199 -11.065  1.00  0.00      PROA
ATOM   1728  N   ASN X 227      11.346   1.237 -10.911  1.00  0.00      PROA
ATOM   1729  CA  ASN X 227      11.989   2.378 -11.546  1.00  0.00      PROA
ATOM   1730  CB  ASN X 227      10.953   3.532 -11.714  1.00  0.00      PROA
ATOM   1731  CG  ASN X 227      11.489   4.775 -12.424  1.00  0.00      PROA
ATOM   1732  OD1 ASN X 227      11.532   5.863 -11.846  1.00  0.00      PROA
ATOM   1733  ND2 ASN X 227      11.904   4.627 -13.701  1.00  0.00      PROA
ATOM   1734  C   ASN X 227      13.265   2.860 -10.853  1.00  0.00      PROA
ATOM   1735  O   ASN X 227      14.246   3.209 -11.504  1.00  0.00      PROA
ATOM   1736  N   LEU X 228      13.288   2.897  -9.509  1.00  0.00      PROA
ATOM   1737  CA  LEU X 228      14.445   3.295  -8.730  1.00  0.00      PROA
ATOM   1738  CB  LEU X 228      14.008   3.405  -7.248  1.00  0.00      PROA
ATOM   1739  CG  LEU X 228      14.957   4.179  -6.312  1.00  0.00      PROA
ATOM   1740  CD1 LEU X 228      15.250   5.603  -6.813  1.00  0.00      PROA
ATOM   1741  CD2 LEU X 228      14.364   4.238  -4.895  1.00  0.00      PROA
ATOM   1742  C   LEU X 228      15.652   2.369  -8.945  1.00  0.00      PROA
ATOM   1743  O   LEU X 228      16.770   2.817  -9.209  1.00  0.00      PROA
ATOM   1744  N   PHE X 229      15.425   1.035  -8.935  1.00  0.00      PROA
ATOM   1745  CA  PHE X 229      16.393   0.044  -9.382  1.00  0.00      PROA
ATOM   1746  CB  PHE X 229      15.986  -1.401  -8.980  1.00  0.00      PROA
ATOM   1747  CG  PHE X 229      16.264  -1.605  -7.512  1.00  0.00      PROA
ATOM   1748  CD1 PHE X 229      15.227  -1.718  -6.571  1.00  0.00      PROA
ATOM   1749  CE1 PHE X 229      15.511  -1.880  -5.208  1.00  0.00      PROA
ATOM   1750  CZ  PHE X 229      16.841  -1.951  -4.778  1.00  0.00      PROA
ATOM   1751  CD2 PHE X 229      17.595  -1.707  -7.067  1.00  0.00      PROA
ATOM   1752  CE2 PHE X 229      17.885  -1.881  -5.708  1.00  0.00      PROA
ATOM   1753  C   PHE X 229      16.774   0.118 -10.856  1.00  0.00      PROA
ATOM   1754  O   PHE X 229      17.954   0.044 -11.189  1.00  0.00      PROA
ATOM   1755  N   GLN X 230      15.814   0.323 -11.786  1.00  0.00      PROA
ATOM   1756  CA  GLN X 230      16.111   0.568 -13.193  1.00  0.00      PROA
ATOM   1757  CB  GLN X 230      14.850   0.588 -14.108  1.00  0.00      PROA
ATOM   1758  CG  GLN X 230      14.202  -0.809 -14.311  1.00  0.00      PROA
ATOM   1759  CD  GLN X 230      13.093  -0.805 -15.371  1.00  0.00      PROA
ATOM   1760  OE1 GLN X 230      11.900  -0.937 -15.088  1.00  0.00      PROA
ATOM   1761  NE2 GLN X 230      13.476  -0.672 -16.658  1.00  0.00      PROA
ATOM   1762  C   GLN X 230      16.974   1.808 -13.418  1.00  0.00      PROA
ATOM   1763  O   GLN X 230      17.838   1.835 -14.290  1.00  0.00      PROA
ATOM   1764  N   GLY X 231      16.791   2.872 -12.614  1.00  0.00      PROA
ATOM   1765  CA  GLY X 231      17.667   4.038 -12.623  1.00  0.00      PROA
ATOM   1766  C   GLY X 231      19.084   3.766 -12.188  1.00  0.00      PROA
ATOM   1767  O   GLY X 231      20.036   4.094 -12.890  1.00  0.00      PROA
ATOM   1768  N   PHE X 232      19.277   3.134 -11.018  1.00  0.00      PROA
ATOM   1769  CA  PHE X 232      20.592   2.712 -10.558  1.00  0.00      PROA
ATOM   1770  CB  PHE X 232      20.452   2.267  -9.065  1.00  0.00      PROA
ATOM   1771  CG  PHE X 232      21.624   1.569  -8.405  1.00  0.00      PROA
ATOM   1772  CD1 PHE X 232      22.959   1.925  -8.671  1.00  0.00      PROA
ATOM   1773  CE1 PHE X 232      24.018   1.282  -8.016  1.00  0.00      PROA
ATOM   1774  CZ  PHE X 232      23.753   0.285  -7.069  1.00  0.00      PROA
ATOM   1775  CD2 PHE X 232      21.376   0.577  -7.438  1.00  0.00      PROA
ATOM   1776  CE2 PHE X 232      22.430  -0.064  -6.776  1.00  0.00      PROA
ATOM   1777  C   PHE X 232      21.300   1.677 -11.450  1.00  0.00      PROA
ATOM   1778  O   PHE X 232      22.481   1.812 -11.773  1.00  0.00      PROA
ATOM   1779  N   LEU X 233      20.590   0.622 -11.897  1.00  0.00      PROA
ATOM   1780  CA  LEU X 233      21.218  -0.537 -12.511  1.00  0.00      PROA
ATOM   1781  CB  LEU X 233      20.534  -1.841 -12.018  1.00  0.00      PROA
ATOM   1782  CG  LEU X 233      20.535  -2.038 -10.486  1.00  0.00      PROA
ATOM   1783  CD1 LEU X 233      19.837  -3.358 -10.125  1.00  0.00      PROA
ATOM   1784  CD2 LEU X 233      21.954  -2.001  -9.899  1.00  0.00      PROA
ATOM   1785  C   LEU X 233      21.192  -0.546 -14.034  1.00  0.00      PROA
ATOM   1786  O   LEU X 233      22.155  -0.980 -14.669  1.00  0.00      PROA
ATOM   1787  N   THR X 234      20.106  -0.074 -14.687  1.00  0.00      PROA
ATOM   1788  CA  THR X 234      20.018  -0.103 -16.154  1.00  0.00      PROA
ATOM   1789  CB  THR X 234      18.742  -0.768 -16.713  1.00  0.00      PROA
ATOM   1790  OG1 THR X 234      17.571   0.047 -16.718  1.00  0.00      PROA
ATOM   1791  CG2 THR X 234      18.413  -2.029 -15.901  1.00  0.00      PROA
ATOM   1792  C   THR X 234      20.168   1.300 -16.709  1.00  0.00      PROA
ATOM   1793  O   THR X 234      20.222   1.502 -17.919  1.00  0.00      PROA
ATOM   1794  N   ASN X 235      20.259   2.310 -15.822  1.00  0.00      PROA
ATOM   1795  CA  ASN X 235      20.414   3.722 -16.137  1.00  0.00      PROA
ATOM   1796  CB  ASN X 235      21.724   4.089 -16.891  1.00  0.00      PROA
ATOM   1797  CG  ASN X 235      22.974   3.525 -16.231  1.00  0.00      PROA
ATOM   1798  OD1 ASN X 235      23.857   3.026 -16.934  1.00  0.00      PROA
ATOM   1799  ND2 ASN X 235      23.047   3.546 -14.883  1.00  0.00      PROA
ATOM   1800  C   ASN X 235      19.216   4.360 -16.824  1.00  0.00      PROA
ATOM   1801  O   ASN X 235      19.366   5.352 -17.538  1.00  0.00      PROA
ATOM   1802  N   SER X 236      17.989   3.834 -16.628  1.00  0.00      PROA
ATOM   1803  CA  SER X 236      16.781   4.483 -17.141  1.00  0.00      PROA
ATOM   1804  CB  SER X 236      15.509   3.597 -16.989  1.00  0.00      PROA
ATOM   1805  OG  SER X 236      14.385   4.115 -17.716  1.00  0.00      PROA
ATOM   1806  C   SER X 236      16.521   5.832 -16.455  1.00  0.00      PROA
ATOM   1807  O   SER X 236      16.778   5.936 -15.255  1.00  0.00      PROA
ATOM   1808  N   PRO X 237      16.020   6.889 -17.094  1.00  0.00      PROA
ATOM   1809  CD  PRO X 237      16.122   7.099 -18.540  1.00  0.00      PROA
ATOM   1810  CA  PRO X 237      15.396   8.032 -16.417  1.00  0.00      PROA
ATOM   1811  CB  PRO X 237      14.868   8.889 -17.579  1.00  0.00      PROA
ATOM   1812  CG  PRO X 237      15.847   8.593 -18.718  1.00  0.00      PROA
ATOM   1813  C   PRO X 237      14.310   7.698 -15.389  1.00  0.00      PROA
ATOM   1814  O   PRO X 237      13.453   6.849 -15.656  1.00  0.00      PROA
ATOM   1815  N   LEU X 238      14.312   8.372 -14.216  1.00  0.00      PROA
ATOM   1816  CA  LEU X 238      13.273   8.269 -13.203  1.00  0.00      PROA
ATOM   1817  CB  LEU X 238      13.691   8.841 -11.823  1.00  0.00      PROA
ATOM   1818  CG  LEU X 238      14.913   8.161 -11.168  1.00  0.00      PROA
ATOM   1819  CD1 LEU X 238      15.209   8.822  -9.813  1.00  0.00      PROA
ATOM   1820  CD2 LEU X 238      14.717   6.649 -10.972  1.00  0.00      PROA
ATOM   1821  C   LEU X 238      11.946   8.890 -13.619  1.00  0.00      PROA
ATOM   1822  O   LEU X 238      11.895   9.805 -14.447  1.00  0.00      PROA
ATOM   1823  N   ASN X 239      10.838   8.383 -13.050  1.00  0.00      PROA
ATOM   1824  CA  ASN X 239       9.498   8.839 -13.348  1.00  0.00      PROA
ATOM   1825  CB  ASN X 239       8.738   7.735 -14.154  1.00  0.00      PROA
ATOM   1826  CG  ASN X 239       8.397   6.465 -13.372  1.00  0.00      PROA
ATOM   1827  OD1 ASN X 239       8.432   6.395 -12.145  1.00  0.00      PROA
ATOM   1828  ND2 ASN X 239       8.024   5.399 -14.116  1.00  0.00      PROA
ATOM   1829  C   ASN X 239       8.778   9.306 -12.083  1.00  0.00      PROA
ATOM   1830  O   ASN X 239       9.330   9.337 -10.980  1.00  0.00      PROA
ATOM   1831  N   TRP X 240       7.497   9.710 -12.231  1.00  0.00      PROA
ATOM   1832  CA  TRP X 240       6.661  10.167 -11.135  1.00  0.00      PROA
ATOM   1833  CB  TRP X 240       5.271  10.609 -11.677  1.00  0.00      PROA
ATOM   1834  CG  TRP X 240       4.377  11.318 -10.700  1.00  0.00      PROA
ATOM   1835  CD1 TRP X 240       4.235  12.680 -10.622  1.00  0.00      PROA
ATOM   1836  NE1 TRP X 240       3.368  12.999  -9.607  1.00  0.00      PROA
ATOM   1837  CE2 TRP X 240       2.952  11.862  -8.989  1.00  0.00      PROA
ATOM   1838  CD2 TRP X 240       3.550  10.766  -9.654  1.00  0.00      PROA
ATOM   1839  CE3 TRP X 240       3.264   9.468  -9.220  1.00  0.00      PROA
ATOM   1840  CZ3 TRP X 240       2.438   9.299  -8.103  1.00  0.00      PROA
ATOM   1841  CZ2 TRP X 240       2.135  11.694  -7.888  1.00  0.00      PROA
ATOM   1842  CH2 TRP X 240       1.888  10.394  -7.445  1.00  0.00      PROA
ATOM   1843  C   TRP X 240       6.506   9.124 -10.029  1.00  0.00      PROA
ATOM   1844  O   TRP X 240       6.635   9.436  -8.848  1.00  0.00      PROA
ATOM   1845  N   GLU X 241       6.289   7.838 -10.385  1.00  0.00      PROA
ATOM   1846  CA  GLU X 241       6.275   6.745  -9.424  1.00  0.00      PROA
ATOM   1847  CB  GLU X 241       5.847   5.393 -10.066  1.00  0.00      PROA
ATOM   1848  CG  GLU X 241       4.341   5.240 -10.411  1.00  0.00      PROA
ATOM   1849  CD  GLU X 241       4.067   3.908 -11.096  1.00  0.00      PROA
ATOM   1850  OE1 GLU X 241       4.731   3.650 -12.135  1.00  0.00      PROA
ATOM   1851  OE2 GLU X 241       3.204   3.103 -10.651  1.00  0.00      PROA
ATOM   1852  C   GLU X 241       7.594   6.556  -8.662  1.00  0.00      PROA
ATOM   1853  O   GLU X 241       7.604   6.301  -7.459  1.00  0.00      PROA
ATOM   1854  N   GLY X 242       8.764   6.667  -9.328  1.00  0.00      PROA
ATOM   1855  CA  GLY X 242      10.083   6.577  -8.689  1.00  0.00      PROA
ATOM   1856  C   GLY X 242      10.379   7.674  -7.696  1.00  0.00      PROA
ATOM   1857  O   GLY X 242      11.010   7.457  -6.660  1.00  0.00      PROA
ATOM   1858  N   LEU X 243       9.909   8.901  -7.982  1.00  0.00      PROA
ATOM   1859  CA  LEU X 243      10.017  10.013  -7.056  1.00  0.00      PROA
ATOM   1860  CB  LEU X 243       9.895  11.384  -7.765  1.00  0.00      PROA
ATOM   1861  CG  LEU X 243      10.986  11.703  -8.811  1.00  0.00      PROA
ATOM   1862  CD1 LEU X 243      10.837  13.159  -9.280  1.00  0.00      PROA
ATOM   1863  CD2 LEU X 243      12.413  11.476  -8.285  1.00  0.00      PROA
ATOM   1864  C   LEU X 243       9.021   9.942  -5.908  1.00  0.00      PROA
ATOM   1865  O   LEU X 243       9.300  10.465  -4.828  1.00  0.00      PROA
ATOM   1866  N   GLU X 244       7.883   9.224  -6.063  1.00  0.00      PROA
ATOM   1867  CA  GLU X 244       7.028   8.872  -4.936  1.00  0.00      PROA
ATOM   1868  CB  GLU X 244       5.722   8.149  -5.405  1.00  0.00      PROA
ATOM   1869  CG  GLU X 244       4.909   7.364  -4.334  1.00  0.00      PROA
ATOM   1870  CD  GLU X 244       3.828   6.467  -4.940  1.00  0.00      PROA
ATOM   1871  OE1 GLU X 244       4.193   5.515  -5.682  1.00  0.00      PROA
ATOM   1872  OE2 GLU X 244       2.622   6.667  -4.653  1.00  0.00      PROA
ATOM   1873  C   GLU X 244       7.803   8.092  -3.878  1.00  0.00      PROA
ATOM   1874  O   GLU X 244       7.783   8.428  -2.696  1.00  0.00      PROA
ATOM   1875  N   ILE X 245       8.614   7.097  -4.293  1.00  0.00      PROA
ATOM   1876  CA  ILE X 245       9.466   6.340  -3.382  1.00  0.00      PROA
ATOM   1877  CB  ILE X 245      10.178   5.194  -4.104  1.00  0.00      PROA
ATOM   1878  CG2 ILE X 245      11.005   4.350  -3.106  1.00  0.00      PROA
ATOM   1879  CG1 ILE X 245       9.192   4.291  -4.882  1.00  0.00      PROA
ATOM   1880  CD  ILE X 245       7.958   3.842  -4.093  1.00  0.00      PROA
ATOM   1881  C   ILE X 245      10.512   7.161  -2.635  1.00  0.00      PROA
ATOM   1882  O   ILE X 245      10.606   7.092  -1.411  1.00  0.00      PROA
ATOM   1883  N   VAL X 246      11.307   7.999  -3.337  1.00  0.00      PROA
ATOM   1884  CA  VAL X 246      12.317   8.838  -2.694  1.00  0.00      PROA
ATOM   1885  CB  VAL X 246      13.248   9.492  -3.713  1.00  0.00      PROA
ATOM   1886  CG1 VAL X 246      14.345  10.311  -2.999  1.00  0.00      PROA
ATOM   1887  CG2 VAL X 246      13.911   8.388  -4.566  1.00  0.00      PROA
ATOM   1888  C   VAL X 246      11.687   9.855  -1.742  1.00  0.00      PROA
ATOM   1889  O   VAL X 246      12.155  10.084  -0.626  1.00  0.00      PROA
ATOM   1890  N   GLY X 247      10.545  10.448  -2.155  1.00  0.00      PROA
ATOM   1891  CA  GLY X 247       9.742  11.350  -1.342  1.00  0.00      PROA
ATOM   1892  C   GLY X 247       9.174  10.736  -0.090  1.00  0.00      PROA
ATOM   1893  O   GLY X 247       9.245  11.342   0.974  1.00  0.00      PROA
ATOM   1894  N   ILE X 248       8.606   9.514  -0.153  1.00  0.00      PROA
ATOM   1895  CA  ILE X 248       8.092   8.829   1.032  1.00  0.00      PROA
ATOM   1896  CB  ILE X 248       7.326   7.545   0.699  1.00  0.00      PROA
ATOM   1897  CG2 ILE X 248       6.992   6.723   1.972  1.00  0.00      PROA
ATOM   1898  CG1 ILE X 248       6.022   7.881  -0.061  1.00  0.00      PROA
ATOM   1899  CD  ILE X 248       5.428   6.663  -0.773  1.00  0.00      PROA
ATOM   1900  C   ILE X 248       9.175   8.571   2.067  1.00  0.00      PROA
ATOM   1901  O   ILE X 248       8.971   8.789   3.262  1.00  0.00      PROA
ATOM   1902  N   ILE X 249      10.377   8.140   1.622  1.00  0.00      PROA
ATOM   1903  CA  ILE X 249      11.535   7.946   2.488  1.00  0.00      PROA
ATOM   1904  CB  ILE X 249      12.699   7.288   1.736  1.00  0.00      PROA
ATOM   1905  CG2 ILE X 249      13.956   7.207   2.638  1.00  0.00      PROA
ATOM   1906  CG1 ILE X 249      12.288   5.882   1.222  1.00  0.00      PROA
ATOM   1907  CD  ILE X 249      13.258   5.298   0.185  1.00  0.00      PROA
ATOM   1908  C   ILE X 249      11.977   9.241   3.167  1.00  0.00      PROA
ATOM   1909  O   ILE X 249      12.156   9.286   4.384  1.00  0.00      PROA
ATOM   1910  N   LEU X 250      12.085  10.356   2.408  1.00  0.00      PROA
ATOM   1911  CA  LEU X 250      12.357  11.680   2.956  1.00  0.00      PROA
ATOM   1912  CB  LEU X 250      12.453  12.734   1.816  1.00  0.00      PROA
ATOM   1913  CG  LEU X 250      13.708  12.633   0.924  1.00  0.00      PROA
ATOM   1914  CD1 LEU X 250      13.507  13.419  -0.383  1.00  0.00      PROA
ATOM   1915  CD2 LEU X 250      14.961  13.143   1.653  1.00  0.00      PROA
ATOM   1916  C   LEU X 250      11.294  12.158   3.940  1.00  0.00      PROA
ATOM   1917  O   LEU X 250      11.599  12.671   5.015  1.00  0.00      PROA
ATOM   1918  N   GLY X 251      10.004  11.980   3.591  1.00  0.00      PROA
ATOM   1919  CA  GLY X 251       8.864  12.417   4.390  1.00  0.00      PROA
ATOM   1920  C   GLY X 251       8.706  11.686   5.691  1.00  0.00      PROA
ATOM   1921  O   GLY X 251       8.465  12.287   6.733  1.00  0.00      PROA
ATOM   1922  N   ALA X 252       8.861  10.352   5.677  1.00  0.00      PROA
ATOM   1923  CA  ALA X 252       8.954   9.566   6.886  1.00  0.00      PROA
ATOM   1924  CB  ALA X 252       8.924   8.080   6.516  1.00  0.00      PROA
ATOM   1925  C   ALA X 252      10.180   9.892   7.736  1.00  0.00      PROA
ATOM   1926  O   ALA X 252      10.091  10.056   8.951  1.00  0.00      PROA
ATOM   1927  N   GLY X 253      11.358  10.056   7.098  1.00  0.00      PROA
ATOM   1928  CA  GLY X 253      12.589  10.440   7.778  1.00  0.00      PROA
ATOM   1929  C   GLY X 253      12.555  11.787   8.451  1.00  0.00      PROA
ATOM   1930  O   GLY X 253      12.965  11.925   9.602  1.00  0.00      PROA
ATOM   1931  N   VAL X 254      12.051  12.836   7.770  1.00  0.00      PROA
ATOM   1932  CA  VAL X 254      11.864  14.148   8.380  1.00  0.00      PROA
ATOM   1933  CB  VAL X 254      11.647  15.273   7.361  1.00  0.00      PROA
ATOM   1934  CG1 VAL X 254      10.181  15.420   6.905  1.00  0.00      PROA
ATOM   1935  CG2 VAL X 254      12.153  16.603   7.960  1.00  0.00      PROA
ATOM   1936  C   VAL X 254      10.802  14.150   9.474  1.00  0.00      PROA
ATOM   1937  O   VAL X 254      10.986  14.767  10.522  1.00  0.00      PROA
ATOM   1938  N   ALA X 255       9.664  13.438   9.280  1.00  0.00      PROA
ATOM   1939  CA  ALA X 255       8.601  13.348  10.263  1.00  0.00      PROA
ATOM   1940  CB  ALA X 255       7.415  12.572   9.661  1.00  0.00      PROA
ATOM   1941  C   ALA X 255       9.041  12.692  11.565  1.00  0.00      PROA
ATOM   1942  O   ALA X 255       8.814  13.217  12.657  1.00  0.00      PROA
ATOM   1943  N   ALA X 256       9.754  11.552  11.458  1.00  0.00      PROA
ATOM   1944  CA  ALA X 256      10.370  10.867  12.571  1.00  0.00      PROA
ATOM   1945  CB  ALA X 256      10.983   9.542  12.076  1.00  0.00      PROA
ATOM   1946  C   ALA X 256      11.435  11.695  13.277  1.00  0.00      PROA
ATOM   1947  O   ALA X 256      11.479  11.769  14.506  1.00  0.00      PROA
ATOM   1948  N   ALA X 257      12.321  12.369  12.512  1.00  0.00      PROA
ATOM   1949  CA  ALA X 257      13.363  13.220  13.054  1.00  0.00      PROA
ATOM   1950  CB  ALA X 257      14.271  13.717  11.911  1.00  0.00      PROA
ATOM   1951  C   ALA X 257      12.858  14.412  13.858  1.00  0.00      PROA
ATOM   1952  O   ALA X 257      13.327  14.660  14.969  1.00  0.00      PROA
ATOM   1953  N   VAL X 258      11.855  15.140  13.324  1.00  0.00      PROA
ATOM   1954  CA  VAL X 258      11.169  16.248  13.977  1.00  0.00      PROA
ATOM   1955  CB  VAL X 258      10.322  17.022  12.966  1.00  0.00      PROA
ATOM   1956  CG1 VAL X 258       9.398  18.066  13.629  1.00  0.00      PROA
ATOM   1957  CG2 VAL X 258      11.297  17.732  12.003  1.00  0.00      PROA
ATOM   1958  C   VAL X 258      10.390  15.855  15.224  1.00  0.00      PROA
ATOM   1959  O   VAL X 258      10.365  16.578  16.220  1.00  0.00      PROA
ATOM   1960  N   ALA X 259       9.724  14.682  15.219  1.00  0.00      PROA
ATOM   1961  CA  ALA X 259       8.984  14.209  16.370  1.00  0.00      PROA
ATOM   1962  CB  ALA X 259       8.029  13.100  15.913  1.00  0.00      PROA
ATOM   1963  C   ALA X 259       9.876  13.688  17.490  1.00  0.00      PROA
ATOM   1964  O   ALA X 259       9.521  13.754  18.668  1.00  0.00      PROA
ATOM   1965  N   GLY X 260      11.085  13.200  17.143  1.00  0.00      PROA
ATOM   1966  CA  GLY X 260      12.067  12.670  18.086  1.00  0.00      PROA
ATOM   1967  C   GLY X 260      12.090  11.168  18.084  1.00  0.00      PROA
ATOM   1968  O   GLY X 260      12.618  10.525  18.988  1.00  0.00      PROA
ATOM   1969  N   GLU X 261      11.492  10.561  17.050  1.00  0.00      PROA
ATOM   1970  CA  GLU X 261      11.239   9.142  16.961  1.00  0.00      PROA
ATOM   1971  CB  GLU X 261       9.842   8.938  16.309  1.00  0.00      PROA
ATOM   1972  CG  GLU X 261       8.686   9.530  17.159  1.00  0.00      PROA
ATOM   1973  CD  GLU X 261       7.343   9.573  16.458  1.00  0.00      PROA
ATOM   1974  OE1 GLU X 261       7.162   9.002  15.359  1.00  0.00      PROA
ATOM   1975  OE2 GLU X 261       6.408  10.211  17.010  1.00  0.00      PROA
ATOM   1976  C   GLU X 261      12.297   8.446  16.119  1.00  0.00      PROA
ATOM   1977  O   GLU X 261      12.344   7.218  16.053  1.00  0.00      PROA
ATOM   1978  N   PHE X 262      13.192   9.212  15.460  1.00  0.00      PROA
ATOM   1979  CA  PHE X 262      14.257   8.677  14.631  1.00  0.00      PROA
ATOM   1980  CB  PHE X 262      14.827   9.746  13.651  1.00  0.00      PROA
ATOM   1981  CG  PHE X 262      15.840   9.150  12.702  1.00  0.00      PROA
ATOM   1982  CD1 PHE X 262      17.220   9.227  12.964  1.00  0.00      PROA
ATOM   1983  CE1 PHE X 262      18.145   8.613  12.111  1.00  0.00      PROA
ATOM   1984  CZ  PHE X 262      17.697   7.927  10.975  1.00  0.00      PROA
ATOM   1985  CD2 PHE X 262      15.407   8.475  11.548  1.00  0.00      PROA
ATOM   1986  CE2 PHE X 262      16.329   7.862  10.691  1.00  0.00      PROA
ATOM   1987  C   PHE X 262      15.362   7.967  15.427  1.00  0.00      PROA
ATOM   1988  O   PHE X 262      15.944   8.508  16.367  1.00  0.00      PROA
ATOM   1989  N   LYS X 263      15.663   6.727  15.011  1.00  0.00      PROA
ATOM   1990  CA  LYS X 263      16.721   5.877  15.503  1.00  0.00      PROA
ATOM   1991  CB  LYS X 263      16.345   5.151  16.841  1.00  0.00      PROA
ATOM   1992  CG  LYS X 263      16.915   3.729  17.051  1.00  0.00      PROA
ATOM   1993  CD  LYS X 263      16.476   3.029  18.353  1.00  0.00      PROA
ATOM   1994  CE  LYS X 263      17.104   3.548  19.655  1.00  0.00      PROA
ATOM   1995  NZ  LYS X 263      18.572   3.408  19.637  1.00  0.00      PROA
ATOM   1996  C   LYS X 263      16.989   4.885  14.389  1.00  0.00      PROA
ATOM   1997  O   LYS X 263      16.065   4.549  13.650  1.00  0.00      PROA
ATOM   1998  N   LEU X 264      18.224   4.361  14.242  1.00  0.00      PROA
ATOM   1999  CA  LEU X 264      18.467   3.203  13.399  1.00  0.00      PROA
ATOM   2000  CB  LEU X 264      19.893   3.178  12.789  1.00  0.00      PROA
ATOM   2001  CG  LEU X 264      20.238   4.368  11.864  1.00  0.00      PROA
ATOM   2002  CD1 LEU X 264      21.630   4.173  11.243  1.00  0.00      PROA
ATOM   2003  CD2 LEU X 264      19.196   4.567  10.753  1.00  0.00      PROA
ATOM   2004  C   LEU X 264      18.221   1.918  14.186  1.00  0.00      PROA
ATOM   2005  O   LEU X 264      18.917   1.602  15.154  1.00  0.00      PROA
ATOM   2006  N   ARG X 265      17.191   1.146  13.789  1.00  0.00      PROA
ATOM   2007  CA  ARG X 265      16.812  -0.078  14.469  1.00  0.00      PROA
ATOM   2008  CB  ARG X 265      15.278  -0.319  14.548  1.00  0.00      PROA
ATOM   2009  CG  ARG X 265      14.462   0.667  15.412  1.00  0.00      PROA
ATOM   2010  CD  ARG X 265      14.144   2.008  14.745  1.00  0.00      PROA
ATOM   2011  NE  ARG X 265      13.274   2.753  15.702  1.00  0.00      PROA
ATOM   2012  CZ  ARG X 265      12.889   4.009  15.562  1.00  0.00      PROA
ATOM   2013  NH1 ARG X 265      13.151   4.776  14.532  1.00  0.00      PROA
ATOM   2014  NH2 ARG X 265      12.213   4.554  16.551  1.00  0.00      PROA
ATOM   2015  C   ARG X 265      17.444  -1.307  13.828  1.00  0.00      PROA
ATOM   2016  O   ARG X 265      17.474  -1.460  12.604  1.00  0.00      PROA
ATOM   2017  N   MET X 266      17.942  -2.224  14.679  1.00  0.00      PROA
ATOM   2018  CA  MET X 266      18.427  -3.544  14.335  1.00  0.00      PROA
ATOM   2019  CB  MET X 266      19.941  -3.678  14.641  1.00  0.00      PROA
ATOM   2020  CG  MET X 266      20.819  -2.815  13.714  1.00  0.00      PROA
ATOM   2021  SD  MET X 266      22.605  -3.085  13.932  1.00  0.00      PROA
ATOM   2022  CE  MET X 266      22.710  -4.619  12.966  1.00  0.00      PROA
ATOM   2023  C   MET X 266      17.618  -4.614  15.076  1.00  0.00      PROA
ATOM   2024  O   MET X 266      17.039  -4.332  16.129  1.00  0.00      PROA
ATOM   2025  N   PRO X 267      17.447  -5.826  14.554  1.00  0.00      PROA
ATOM   2026  CD  PRO X 267      18.055  -6.288  13.302  1.00  0.00      PROA
ATOM   2027  CA  PRO X 267      16.704  -6.894  15.221  1.00  0.00      PROA
ATOM   2028  CB  PRO X 267      16.698  -8.025  14.190  1.00  0.00      PROA
ATOM   2029  CG  PRO X 267      17.971  -7.811  13.376  1.00  0.00      PROA
ATOM   2030  C   PRO X 267      17.238  -7.353  16.572  1.00  0.00      PROA
ATOM   2031  O   PRO X 267      18.426  -7.213  16.859  1.00  0.00      PROA
ATOM   2032  N   LYS X 268      16.364  -7.909  17.432  1.00  0.00      PROA
ATOM   2033  CA  LYS X 268      16.745  -8.655  18.623  1.00  0.00      PROA
ATOM   2034  CB  LYS X 268      15.478  -8.885  19.493  1.00  0.00      PROA
ATOM   2035  CG  LYS X 268      15.554  -9.915  20.640  1.00  0.00      PROA
ATOM   2036  CD  LYS X 268      16.589  -9.596  21.731  1.00  0.00      PROA
ATOM   2037  CE  LYS X 268      16.363 -10.336  23.065  1.00  0.00      PROA
ATOM   2038  NZ  LYS X 268      16.439 -11.800  22.908  1.00  0.00      PROA
ATOM   2039  C   LYS X 268      17.450  -9.971  18.312  1.00  0.00      PROA
ATOM   2040  O   LYS X 268      18.508 -10.300  18.850  1.00  0.00      PROA
ATOM   2041  N   ASN X 269      16.880 -10.731  17.363  1.00  0.00      PROA
ATOM   2042  CA  ASN X 269      17.368 -12.020  16.923  1.00  0.00      PROA
ATOM   2043  CB  ASN X 269      16.229 -13.067  17.016  1.00  0.00      PROA
ATOM   2044  CG  ASN X 269      15.693 -13.173  18.441  1.00  0.00      PROA
ATOM   2045  OD1 ASN X 269      14.545 -12.816  18.724  1.00  0.00      PROA
ATOM   2046  ND2 ASN X 269      16.524 -13.685  19.376  1.00  0.00      PROA
ATOM   2047  C   ASN X 269      17.838 -11.899  15.463  1.00  0.00      PROA
ATOM   2048  O   ASN X 269      17.011 -11.555  14.608  1.00  0.00      PROA
ATOM   2049  N   PRO X 270      19.111 -12.156  15.097  1.00  0.00      PROA
ATOM   2050  CD  PRO X 270      20.205 -12.285  16.069  1.00  0.00      PROA
ATOM   2051  CA  PRO X 270      19.647 -11.951  13.745  1.00  0.00      PROA
ATOM   2052  CB  PRO X 270      21.108 -12.404  13.859  1.00  0.00      PROA
ATOM   2053  CG  PRO X 270      21.486 -11.997  15.281  1.00  0.00      PROA
ATOM   2054  C   PRO X 270      18.932 -12.669  12.618  1.00  0.00      PROA
ATOM   2055  O   PRO X 270      19.087 -12.265  11.466  1.00  0.00      PROA
ATOM   2056  N   VAL X 271      18.127 -13.710  12.916  1.00  0.00      PROA
ATOM   2057  CA  VAL X 271      17.301 -14.455  11.969  1.00  0.00      PROA
ATOM   2058  CB  VAL X 271      16.652 -15.659  12.664  1.00  0.00      PROA
ATOM   2059  CG1 VAL X 271      15.615 -15.228  13.724  1.00  0.00      PROA
ATOM   2060  CG2 VAL X 271      16.027 -16.631  11.640  1.00  0.00      PROA
ATOM   2061  C   VAL X 271      16.235 -13.595  11.289  1.00  0.00      PROA
ATOM   2062  O   VAL X 271      15.713 -13.914  10.223  1.00  0.00      PROA
ATOM   2063  N   THR X 272      15.917 -12.420  11.859  1.00  0.00      PROA
ATOM   2064  CA  THR X 272      14.955 -11.467  11.310  1.00  0.00      PROA
ATOM   2065  CB  THR X 272      14.811 -10.233  12.190  1.00  0.00      PROA
ATOM   2066  OG1 THR X 272      14.641 -10.593  13.558  1.00  0.00      PROA
ATOM   2067  CG2 THR X 272      13.565  -9.433  11.798  1.00  0.00      PROA
ATOM   2068  C   THR X 272      15.278 -11.017   9.881  1.00  0.00      PROA
ATOM   2069  O   THR X 272      14.389 -10.831   9.055  1.00  0.00      PROA
ATOM   2070  N   TYR X 273      16.568 -10.843   9.511  1.00  0.00      PROA
ATOM   2071  CA  TYR X 273      16.938 -10.564   8.125  1.00  0.00      PROA
ATOM   2072  CB  TYR X 273      18.453 -10.262   7.996  1.00  0.00      PROA
ATOM   2073  CG  TYR X 273      18.826  -9.003   8.739  1.00  0.00      PROA
ATOM   2074  CD1 TYR X 273      18.326  -7.751   8.331  1.00  0.00      PROA
ATOM   2075  CE1 TYR X 273      18.718  -6.573   8.989  1.00  0.00      PROA
ATOM   2076  CZ  TYR X 273      19.631  -6.637  10.047  1.00  0.00      PROA
ATOM   2077  OH  TYR X 273      20.065  -5.477  10.720  1.00  0.00      PROA
ATOM   2078  CD2 TYR X 273      19.742  -9.050   9.805  1.00  0.00      PROA
ATOM   2079  CE2 TYR X 273      20.143  -7.873  10.451  1.00  0.00      PROA
ATOM   2080  C   TYR X 273      16.544 -11.666   7.138  1.00  0.00      PROA
ATOM   2081  O   TYR X 273      15.950 -11.401   6.092  1.00  0.00      PROA
ATOM   2082  N   LEU X 274      16.787 -12.944   7.500  1.00  0.00      PROA
ATOM   2083  CA  LEU X 274      16.393 -14.111   6.729  1.00  0.00      PROA
ATOM   2084  CB  LEU X 274      16.896 -15.384   7.464  1.00  0.00      PROA
ATOM   2085  CG  LEU X 274      16.616 -16.743   6.788  1.00  0.00      PROA
ATOM   2086  CD1 LEU X 274      17.354 -16.873   5.449  1.00  0.00      PROA
ATOM   2087  CD2 LEU X 274      17.024 -17.893   7.726  1.00  0.00      PROA
ATOM   2088  C   LEU X 274      14.883 -14.158   6.483  1.00  0.00      PROA
ATOM   2089  O   LEU X 274      14.422 -14.423   5.374  1.00  0.00      PROA
ATOM   2090  N   GLN X 275      14.081 -13.833   7.517  1.00  0.00      PROA
ATOM   2091  CA  GLN X 275      12.642 -13.655   7.426  1.00  0.00      PROA
ATOM   2092  CB  GLN X 275      12.068 -13.455   8.860  1.00  0.00      PROA
ATOM   2093  CG  GLN X 275      12.317 -14.666   9.798  1.00  0.00      PROA
ATOM   2094  CD  GLN X 275      12.003 -14.357  11.268  1.00  0.00      PROA
ATOM   2095  OE1 GLN X 275      11.472 -13.309  11.643  1.00  0.00      PROA
ATOM   2096  NE2 GLN X 275      12.331 -15.328  12.151  1.00  0.00      PROA
ATOM   2097  C   GLN X 275      12.157 -12.515   6.514  1.00  0.00      PROA
ATOM   2098  O   GLN X 275      11.316 -12.721   5.636  1.00  0.00      PROA
ATOM   2099  N   VAL X 276      12.693 -11.279   6.647  1.00  0.00      PROA
ATOM   2100  CA  VAL X 276      12.120 -10.141   5.923  1.00  0.00      PROA
ATOM   2101  CB  VAL X 276      12.345  -8.791   6.603  1.00  0.00      PROA
ATOM   2102  CG1 VAL X 276      11.748  -8.841   8.024  1.00  0.00      PROA
ATOM   2103  CG2 VAL X 276      13.835  -8.403   6.605  1.00  0.00      PROA
ATOM   2104  C   VAL X 276      12.543 -10.081   4.463  1.00  0.00      PROA
ATOM   2105  O   VAL X 276      11.851  -9.512   3.618  1.00  0.00      PROA
ATOM   2106  N   GLY X 277      13.669 -10.743   4.112  1.00  0.00      PROA
ATOM   2107  CA  GLY X 277      14.088 -10.964   2.730  1.00  0.00      PROA
ATOM   2108  C   GLY X 277      13.124 -11.820   1.951  1.00  0.00      PROA
ATOM   2109  O   GLY X 277      12.744 -11.489   0.830  1.00  0.00      PROA
ATOM   2110  N   ILE X 278      12.654 -12.932   2.560  1.00  0.00      PROA
ATOM   2111  CA  ILE X 278      11.574 -13.753   2.025  1.00  0.00      PROA
ATOM   2112  CB  ILE X 278      11.365 -15.036   2.834  1.00  0.00      PROA
ATOM   2113  CG2 ILE X 278      10.138 -15.830   2.324  1.00  0.00      PROA
ATOM   2114  CG1 ILE X 278      12.636 -15.928   2.830  1.00  0.00      PROA
ATOM   2115  CD  ILE X 278      13.106 -16.399   1.446  1.00  0.00      PROA
ATOM   2116  C   ILE X 278      10.287 -12.956   1.895  1.00  0.00      PROA
ATOM   2117  O   ILE X 278       9.616 -13.008   0.866  1.00  0.00      PROA
ATOM   2118  N   GLY X 279       9.954 -12.129   2.911  1.00  0.00      PROA
ATOM   2119  CA  GLY X 279       8.837 -11.188   2.851  1.00  0.00      PROA
ATOM   2120  C   GLY X 279       8.856 -10.257   1.662  1.00  0.00      PROA
ATOM   2121  O   GLY X 279       7.873 -10.122   0.936  1.00  0.00      PROA
ATOM   2122  N   GLY X 280      10.014  -9.617   1.412  1.00  0.00      PROA
ATOM   2123  CA  GLY X 280      10.241  -8.781   0.239  1.00  0.00      PROA
ATOM   2124  C   GLY X 280      10.164  -9.517  -1.073  1.00  0.00      PROA
ATOM   2125  O   GLY X 280       9.503  -9.065  -2.005  1.00  0.00      PROA
ATOM   2126  N   LEU X 281      10.817 -10.691  -1.172  1.00  0.00      PROA
ATOM   2127  CA  LEU X 281      10.797 -11.537  -2.355  1.00  0.00      PROA
ATOM   2128  CB  LEU X 281      11.717 -12.763  -2.108  1.00  0.00      PROA
ATOM   2129  CG  LEU X 281      11.794 -13.818  -3.236  1.00  0.00      PROA
ATOM   2130  CD1 LEU X 281      12.312 -13.217  -4.553  1.00  0.00      PROA
ATOM   2131  CD2 LEU X 281      12.683 -14.995  -2.801  1.00  0.00      PROA
ATOM   2132  C   LEU X 281       9.402 -12.006  -2.753  1.00  0.00      PROA
ATOM   2133  O   LEU X 281       8.987 -11.852  -3.900  1.00  0.00      PROA
ATOM   2134  N   LEU X 282       8.606 -12.520  -1.790  1.00  0.00      PROA
ATOM   2135  CA  LEU X 282       7.208 -12.844  -2.006  1.00  0.00      PROA
ATOM   2136  CB  LEU X 282       6.597 -13.599  -0.795  1.00  0.00      PROA
ATOM   2137  CG  LEU X 282       7.232 -14.978  -0.497  1.00  0.00      PROA
ATOM   2138  CD1 LEU X 282       6.578 -15.602   0.746  1.00  0.00      PROA
ATOM   2139  CD2 LEU X 282       7.140 -15.948  -1.688  1.00  0.00      PROA
ATOM   2140  C   LEU X 282       6.342 -11.639  -2.359  1.00  0.00      PROA
ATOM   2141  O   LEU X 282       5.561 -11.695  -3.306  1.00  0.00      PROA
ATOM   2142  N   MET X 283       6.485 -10.483  -1.667  1.00  0.00      PROA
ATOM   2143  CA  MET X 283       5.783  -9.270  -2.068  1.00  0.00      PROA
ATOM   2144  CB  MET X 283       5.945  -8.082  -1.076  1.00  0.00      PROA
ATOM   2145  CG  MET X 283       5.148  -8.226   0.235  1.00  0.00      PROA
ATOM   2146  SD  MET X 283       4.808  -6.660   1.105  1.00  0.00      PROA
ATOM   2147  CE  MET X 283       6.532  -6.168   1.381  1.00  0.00      PROA
ATOM   2148  C   MET X 283       6.098  -8.773  -3.476  1.00  0.00      PROA
ATOM   2149  O   MET X 283       5.201  -8.350  -4.201  1.00  0.00      PROA
ATOM   2150  N   GLY X 284       7.378  -8.806  -3.907  1.00  0.00      PROA
ATOM   2151  CA  GLY X 284       7.779  -8.305  -5.221  1.00  0.00      PROA
ATOM   2152  C   GLY X 284       7.213  -9.106  -6.358  1.00  0.00      PROA
ATOM   2153  O   GLY X 284       6.673  -8.568  -7.325  1.00  0.00      PROA
ATOM   2154  N   ILE X 285       7.292 -10.444  -6.229  1.00  0.00      PROA
ATOM   2155  CA  ILE X 285       6.639 -11.387  -7.124  1.00  0.00      PROA
ATOM   2156  CB  ILE X 285       7.066 -12.831  -6.831  1.00  0.00      PROA
ATOM   2157  CG2 ILE X 285       6.303 -13.817  -7.749  1.00  0.00      PROA
ATOM   2158  CG1 ILE X 285       8.599 -12.996  -7.012  1.00  0.00      PROA
ATOM   2159  CD  ILE X 285       9.144 -14.323  -6.468  1.00  0.00      PROA
ATOM   2160  C   ILE X 285       5.126 -11.237  -7.090  1.00  0.00      PROA
ATOM   2161  O   ILE X 285       4.451 -11.187  -8.120  1.00  0.00      PROA
ATOM   2162  N   GLY X 286       4.551 -11.109  -5.878  1.00  0.00      PROA
ATOM   2163  CA  GLY X 286       3.128 -10.928  -5.648  1.00  0.00      PROA
ATOM   2164  C   GLY X 286       2.521  -9.693  -6.257  1.00  0.00      PROA
ATOM   2165  O   GLY X 286       1.517  -9.785  -6.949  1.00  0.00      PROA
ATOM   2166  N   ALA X 287       3.099  -8.497  -6.041  1.00  0.00      PROA
ATOM   2167  CA  ALA X 287       2.559  -7.245  -6.547  1.00  0.00      PROA
ATOM   2168  CB  ALA X 287       3.417  -6.078  -6.015  1.00  0.00      PROA
ATOM   2169  C   ALA X 287       2.472  -7.167  -8.068  1.00  0.00      PROA
ATOM   2170  O   ALA X 287       1.441  -6.802  -8.631  1.00  0.00      PROA
ATOM   2171  N   VAL X 288       3.540  -7.575  -8.784  1.00  0.00      PROA
ATOM   2172  CA  VAL X 288       3.512  -7.689 -10.236  1.00  0.00      PROA
ATOM   2173  CB  VAL X 288       4.911  -7.935 -10.790  1.00  0.00      PROA
ATOM   2174  CG1 VAL X 288       4.874  -8.159 -12.313  1.00  0.00      PROA
ATOM   2175  CG2 VAL X 288       5.780  -6.701 -10.474  1.00  0.00      PROA
ATOM   2176  C   VAL X 288       2.491  -8.719 -10.717  1.00  0.00      PROA
ATOM   2177  O   VAL X 288       1.713  -8.479 -11.637  1.00  0.00      PROA
ATOM   2178  N   THR X 289       2.407  -9.885 -10.043  1.00  0.00      PROA
ATOM   2179  CA  THR X 289       1.385 -10.895 -10.329  1.00  0.00      PROA
ATOM   2180  CB  THR X 289       1.565 -12.168  -9.504  1.00  0.00      PROA
ATOM   2181  OG1 THR X 289       2.875 -12.697  -9.639  1.00  0.00      PROA
ATOM   2182  CG2 THR X 289       0.621 -13.277  -9.988  1.00  0.00      PROA
ATOM   2183  C   THR X 289      -0.034 -10.371 -10.118  1.00  0.00      PROA
ATOM   2184  O   THR X 289      -0.941 -10.614 -10.914  1.00  0.00      PROA
ATOM   2185  N   ALA X 290      -0.250  -9.611  -9.028  1.00  0.00      PROA
ATOM   2186  CA  ALA X 290      -1.539  -9.149  -8.577  1.00  0.00      PROA
ATOM   2187  CB  ALA X 290      -1.447  -8.764  -7.086  1.00  0.00      PROA
ATOM   2188  C   ALA X 290      -2.132  -7.966  -9.327  1.00  0.00      PROA
ATOM   2189  O   ALA X 290      -3.343  -7.780  -9.262  1.00  0.00      PROA
ATOM   2190  N   GLY X 291      -1.330  -7.149 -10.047  1.00  0.00      PROA
ATOM   2191  CA  GLY X 291      -1.807  -5.934 -10.718  1.00  0.00      PROA
ATOM   2192  C   GLY X 291      -1.511  -4.673  -9.948  1.00  0.00      PROA
ATOM   2193  O   GLY X 291      -2.162  -3.643 -10.130  1.00  0.00      PROA
ATOM   2194  N   GLY X 292      -0.499  -4.719  -9.070  1.00  0.00      PROA
ATOM   2195  CA  GLY X 292      -0.130  -3.646  -8.160  1.00  0.00      PROA
ATOM   2196  C   GLY X 292      -0.183  -4.152  -6.749  1.00  0.00      PROA
ATOM   2197  O   GLY X 292      -0.584  -5.284  -6.492  1.00  0.00      PROA
ATOM   2198  N   CYS X 293       0.243  -3.312  -5.789  1.00  0.00      PROA
ATOM   2199  CA  CYS X 293       0.354  -3.666  -4.385  1.00  0.00      PROA
ATOM   2200  CB  CYS X 293       1.722  -3.177  -3.804  1.00  0.00      PROA
ATOM   2201  SG  CYS X 293       1.953  -1.365  -3.644  1.00  0.00      PROA
ATOM   2202  C   CYS X 293      -0.832  -3.115  -3.595  1.00  0.00      PROA
ATOM   2203  O   CYS X 293      -1.923  -2.895  -4.117  1.00  0.00      PROA
ATOM   2204  N   ASN X 294      -0.641  -2.847  -2.284  1.00  0.00      PROA
ATOM   2205  CA  ASN X 294      -1.678  -2.416  -1.361  1.00  0.00      PROA
ATOM   2206  CB  ASN X 294      -1.200  -2.638   0.104  1.00  0.00      PROA
ATOM   2207  CG  ASN X 294       0.032  -1.807   0.464  1.00  0.00      PROA
ATOM   2208  OD1 ASN X 294       1.173  -2.260   0.362  1.00  0.00      PROA
ATOM   2209  ND2 ASN X 294      -0.200  -0.569   0.951  1.00  0.00      PROA
ATOM   2210  C   ASN X 294      -2.133  -0.971  -1.580  1.00  0.00      PROA
ATOM   2211  O   ASN X 294      -3.138  -0.525  -1.032  1.00  0.00      PROA
ATOM   2212  N   ILE X 295      -1.398  -0.191  -2.384  1.00  0.00      PROA
ATOM   2213  CA  ILE X 295      -1.770   1.177  -2.692  1.00  0.00      PROA
ATOM   2214  CB  ILE X 295      -0.561   2.104  -2.693  1.00  0.00      PROA
ATOM   2215  CG2 ILE X 295      -0.974   3.525  -3.120  1.00  0.00      PROA
ATOM   2216  CG1 ILE X 295       0.137   2.140  -1.310  1.00  0.00      PROA
ATOM   2217  CD  ILE X 295      -0.774   2.530  -0.138  1.00  0.00      PROA
ATOM   2218  C   ILE X 295      -2.530   1.198  -4.001  1.00  0.00      PROA
ATOM   2219  O   ILE X 295      -3.749   1.375  -4.013  1.00  0.00      PROA
ATOM   2220  N   GLY X 296      -1.850   0.951  -5.140  1.00  0.00      PROA
ATOM   2221  CA  GLY X 296      -2.476   0.957  -6.457  1.00  0.00      PROA
ATOM   2222  C   GLY X 296      -3.618  -0.018  -6.630  1.00  0.00      PROA
ATOM   2223  O   GLY X 296      -4.543   0.244  -7.391  1.00  0.00      PROA
ATOM   2224  N   HSD X 297      -3.589  -1.177  -5.941  1.00  0.00      PROA
ATOM   2225  CA  HSD X 297      -4.597  -2.212  -6.104  1.00  0.00      PROA
ATOM   2226  CB  HSD X 297      -3.941  -3.512  -6.640  1.00  0.00      PROA
ATOM   2227  ND1 HSD X 297      -4.651  -5.502  -8.031  1.00  0.00      PROA
ATOM   2228  CG  HSD X 297      -4.672  -4.149  -7.798  1.00  0.00      PROA
ATOM   2229  CE1 HSD X 297      -5.354  -5.731  -9.165  1.00  0.00      PROA
ATOM   2230  NE2 HSD X 297      -5.817  -4.615  -9.690  1.00  0.00      PROA
ATOM   2231  CD2 HSD X 297      -5.390  -3.615  -8.827  1.00  0.00      PROA
ATOM   2232  C   HSD X 297      -5.394  -2.474  -4.826  1.00  0.00      PROA
ATOM   2233  O   HSD X 297      -6.149  -3.441  -4.755  1.00  0.00      PROA
ATOM   2234  N   PHE X 298      -5.320  -1.576  -3.821  1.00  0.00      PROA
ATOM   2235  CA  PHE X 298      -6.264  -1.554  -2.707  1.00  0.00      PROA
ATOM   2236  CB  PHE X 298      -5.796  -2.400  -1.470  1.00  0.00      PROA
ATOM   2237  CG  PHE X 298      -6.455  -2.034  -0.151  1.00  0.00      PROA
ATOM   2238  CD1 PHE X 298      -7.831  -2.245   0.037  1.00  0.00      PROA
ATOM   2239  CE1 PHE X 298      -8.459  -1.876   1.233  1.00  0.00      PROA
ATOM   2240  CZ  PHE X 298      -7.714  -1.285   2.260  1.00  0.00      PROA
ATOM   2241  CD2 PHE X 298      -5.716  -1.456   0.899  1.00  0.00      PROA
ATOM   2242  CE2 PHE X 298      -6.340  -1.072   2.093  1.00  0.00      PROA
ATOM   2243  C   PHE X 298      -6.692  -0.122  -2.404  1.00  0.00      PROA
ATOM   2244  O   PHE X 298      -7.798   0.277  -2.763  1.00  0.00      PROA
ATOM   2245  N   LEU X 299      -5.814   0.699  -1.780  1.00  0.00      PROA
ATOM   2246  CA  LEU X 299      -6.156   2.010  -1.232  1.00  0.00      PROA
ATOM   2247  CB  LEU X 299      -4.901   2.667  -0.590  1.00  0.00      PROA
ATOM   2248  CG  LEU X 299      -5.119   4.053   0.070  1.00  0.00      PROA
ATOM   2249  CD1 LEU X 299      -6.053   3.969   1.288  1.00  0.00      PROA
ATOM   2250  CD2 LEU X 299      -3.779   4.694   0.465  1.00  0.00      PROA
ATOM   2251  C   LEU X 299      -6.767   2.990  -2.222  1.00  0.00      PROA
ATOM   2252  O   LEU X 299      -7.760   3.636  -1.918  1.00  0.00      PROA
ATOM   2253  N   THR X 300      -6.213   3.083  -3.447  1.00  0.00      PROA
ATOM   2254  CA  THR X 300      -6.704   4.034  -4.447  1.00  0.00      PROA
ATOM   2255  CB  THR X 300      -5.607   5.033  -4.815  1.00  0.00      PROA
ATOM   2256  OG1 THR X 300      -6.142   6.239  -5.332  1.00  0.00      PROA
ATOM   2257  CG2 THR X 300      -4.572   4.476  -5.810  1.00  0.00      PROA
ATOM   2258  C   THR X 300      -7.257   3.264  -5.642  1.00  0.00      PROA
ATOM   2259  O   THR X 300      -7.596   3.808  -6.693  1.00  0.00      PROA
ATOM   2260  N   GLY X 301      -7.412   1.926  -5.482  1.00  0.00      PROA
ATOM   2261  CA  GLY X 301      -7.981   1.026  -6.486  1.00  0.00      PROA
ATOM   2262  C   GLY X 301      -9.415   0.678  -6.204  1.00  0.00      PROA
ATOM   2263  O   GLY X 301     -10.269   0.730  -7.089  1.00  0.00      PROA
ATOM   2264  N   VAL X 302      -9.740   0.376  -4.932  1.00  0.00      PROA
ATOM   2265  CA  VAL X 302     -11.107   0.179  -4.470  1.00  0.00      PROA
ATOM   2266  CB  VAL X 302     -11.165  -0.332  -3.023  1.00  0.00      PROA
ATOM   2267  CG1 VAL X 302     -12.607  -0.359  -2.473  1.00  0.00      PROA
ATOM   2268  CG2 VAL X 302     -10.543  -1.742  -2.947  1.00  0.00      PROA
ATOM   2269  C   VAL X 302     -11.997   1.406  -4.721  1.00  0.00      PROA
ATOM   2270  O   VAL X 302     -13.110   1.220  -5.227  1.00  0.00      PROA
ATOM   2271  N   PRO X 303     -11.572   2.663  -4.502  1.00  0.00      PROA
ATOM   2272  CD  PRO X 303     -10.440   3.036  -3.651  1.00  0.00      PROA
ATOM   2273  CA  PRO X 303     -12.384   3.839  -4.804  1.00  0.00      PROA
ATOM   2274  CB  PRO X 303     -11.626   4.994  -4.143  1.00  0.00      PROA
ATOM   2275  CG  PRO X 303     -10.887   4.323  -2.995  1.00  0.00      PROA
ATOM   2276  C   PRO X 303     -12.586   4.136  -6.272  1.00  0.00      PROA
ATOM   2277  O   PRO X 303     -13.446   4.948  -6.596  1.00  0.00      PROA
ATOM   2278  N   GLN X 304     -11.842   3.501  -7.197  1.00  0.00      PROA
ATOM   2279  CA  GLN X 304     -12.073   3.702  -8.621  1.00  0.00      PROA
ATOM   2280  CB  GLN X 304     -10.758   3.585  -9.429  1.00  0.00      PROA
ATOM   2281  CG  GLN X 304      -9.797   4.768  -9.191  1.00  0.00      PROA
ATOM   2282  CD  GLN X 304      -8.558   4.604 -10.067  1.00  0.00      PROA
ATOM   2283  OE1 GLN X 304      -8.614   4.769 -11.290  1.00  0.00      PROA
ATOM   2284  NE2 GLN X 304      -7.413   4.254  -9.444  1.00  0.00      PROA
ATOM   2285  C   GLN X 304     -13.084   2.704  -9.167  1.00  0.00      PROA
ATOM   2286  O   GLN X 304     -13.376   2.679 -10.365  1.00  0.00      PROA
ATOM   2287  N   LEU X 305     -13.637   1.869  -8.256  1.00  0.00      PROA
ATOM   2288  CA  LEU X 305     -14.750   0.956  -8.453  1.00  0.00      PROA
ATOM   2289  CB  LEU X 305     -15.985   1.646  -9.098  1.00  0.00      PROA
ATOM   2290  CG  LEU X 305     -16.586   2.814  -8.282  1.00  0.00      PROA
ATOM   2291  CD1 LEU X 305     -17.617   3.570  -9.132  1.00  0.00      PROA
ATOM   2292  CD2 LEU X 305     -17.234   2.333  -6.973  1.00  0.00      PROA
ATOM   2293  C   LEU X 305     -14.346  -0.314  -9.186  1.00  0.00      PROA
ATOM   2294  O   LEU X 305     -15.188  -1.105  -9.613  1.00  0.00      PROA
ATOM   2295  N   ALA X 306     -13.022  -0.526  -9.320  1.00  0.00      PROA
ATOM   2296  CA  ALA X 306     -12.393  -1.591 -10.065  1.00  0.00      PROA
ATOM   2297  CB  ALA X 306     -10.883  -1.295 -10.160  1.00  0.00      PROA
ATOM   2298  C   ALA X 306     -12.597  -2.970  -9.451  1.00  0.00      PROA
ATOM   2299  O   ALA X 306     -12.208  -3.234  -8.316  1.00  0.00      PROA
ATOM   2300  N   LEU X 307     -13.189  -3.920 -10.202  1.00  0.00      PROA
ATOM   2301  CA  LEU X 307     -13.515  -5.238  -9.671  1.00  0.00      PROA
ATOM   2302  CB  LEU X 307     -14.519  -5.955 -10.610  1.00  0.00      PROA
ATOM   2303  CG  LEU X 307     -15.842  -5.187 -10.832  1.00  0.00      PROA
ATOM   2304  CD1 LEU X 307     -16.741  -5.913 -11.844  1.00  0.00      PROA
ATOM   2305  CD2 LEU X 307     -16.608  -4.956  -9.519  1.00  0.00      PROA
ATOM   2306  C   LEU X 307     -12.279  -6.108  -9.452  1.00  0.00      PROA
ATOM   2307  O   LEU X 307     -12.211  -6.939  -8.547  1.00  0.00      PROA
ATOM   2308  N   SER X 308     -11.237  -5.860 -10.267  1.00  0.00      PROA
ATOM   2309  CA  SER X 308      -9.890  -6.405 -10.178  1.00  0.00      PROA
ATOM   2310  CB  SER X 308      -9.053  -5.838 -11.359  1.00  0.00      PROA
ATOM   2311  OG  SER X 308      -9.281  -4.432 -11.520  1.00  0.00      PROA
ATOM   2312  C   SER X 308      -9.174  -6.087  -8.879  1.00  0.00      PROA
ATOM   2313  O   SER X 308      -8.598  -6.956  -8.227  1.00  0.00      PROA
ATOM   2314  N   SER X 309      -9.247  -4.815  -8.444  1.00  0.00      PROA
ATOM   2315  CA  SER X 309      -8.799  -4.356  -7.139  1.00  0.00      PROA
ATOM   2316  CB  SER X 309      -8.774  -2.807  -7.049  1.00  0.00      PROA
ATOM   2317  OG  SER X 309      -8.403  -2.327  -5.756  1.00  0.00      PROA
ATOM   2318  C   SER X 309      -9.591  -4.944  -5.991  1.00  0.00      PROA
ATOM   2319  O   SER X 309      -9.021  -5.359  -4.984  1.00  0.00      PROA
ATOM   2320  N   TRP X 310     -10.932  -5.026  -6.117  1.00  0.00      PROA
ATOM   2321  CA  TRP X 310     -11.786  -5.633  -5.107  1.00  0.00      PROA
ATOM   2322  CB  TRP X 310     -13.295  -5.464  -5.465  1.00  0.00      PROA
ATOM   2323  CG  TRP X 310     -13.834  -4.060  -5.544  1.00  0.00      PROA
ATOM   2324  CD1 TRP X 310     -13.172  -2.857  -5.473  1.00  0.00      PROA
ATOM   2325  NE1 TRP X 310     -14.072  -1.818  -5.565  1.00  0.00      PROA
ATOM   2326  CE2 TRP X 310     -15.329  -2.321  -5.697  1.00  0.00      PROA
ATOM   2327  CD2 TRP X 310     -15.228  -3.733  -5.697  1.00  0.00      PROA
ATOM   2328  CE3 TRP X 310     -16.385  -4.503  -5.829  1.00  0.00      PROA
ATOM   2329  CZ3 TRP X 310     -17.617  -3.852  -5.933  1.00  0.00      PROA
ATOM   2330  CZ2 TRP X 310     -16.551  -1.674  -5.802  1.00  0.00      PROA
ATOM   2331  CH2 TRP X 310     -17.699  -2.463  -5.912  1.00  0.00      PROA
ATOM   2332  C   TRP X 310     -11.440  -7.107  -4.872  1.00  0.00      PROA
ATOM   2333  O   TRP X 310     -11.340  -7.568  -3.735  1.00  0.00      PROA
ATOM   2334  N   LEU X 311     -11.200  -7.859  -5.967  1.00  0.00      PROA
ATOM   2335  CA  LEU X 311     -10.694  -9.219  -5.944  1.00  0.00      PROA
ATOM   2336  CB  LEU X 311     -10.744  -9.787  -7.384  1.00  0.00      PROA
ATOM   2337  CG  LEU X 311     -10.346 -11.269  -7.544  1.00  0.00      PROA
ATOM   2338  CD1 LEU X 311     -11.255 -12.193  -6.717  1.00  0.00      PROA
ATOM   2339  CD2 LEU X 311     -10.400 -11.662  -9.027  1.00  0.00      PROA
ATOM   2340  C   LEU X 311      -9.296  -9.379  -5.352  1.00  0.00      PROA
ATOM   2341  O   LEU X 311      -9.069 -10.222  -4.485  1.00  0.00      PROA
ATOM   2342  N   ALA X 312      -8.318  -8.543  -5.760  1.00  0.00      PROA
ATOM   2343  CA  ALA X 312      -6.973  -8.574  -5.214  1.00  0.00      PROA
ATOM   2344  CB  ALA X 312      -6.076  -7.592  -5.987  1.00  0.00      PROA
ATOM   2345  C   ALA X 312      -6.929  -8.256  -3.727  1.00  0.00      PROA
ATOM   2346  O   ALA X 312      -6.231  -8.901  -2.950  1.00  0.00      PROA
ATOM   2347  N   SER X 313      -7.737  -7.267  -3.298  1.00  0.00      PROA
ATOM   2348  CA  SER X 313      -7.851  -6.813  -1.919  1.00  0.00      PROA
ATOM   2349  CB  SER X 313      -8.855  -5.642  -1.762  1.00  0.00      PROA
ATOM   2350  OG  SER X 313      -8.415  -4.501  -2.492  1.00  0.00      PROA
ATOM   2351  C   SER X 313      -8.273  -7.883  -0.933  1.00  0.00      PROA
ATOM   2352  O   SER X 313      -7.684  -8.024   0.136  1.00  0.00      PROA
ATOM   2353  N   ILE X 314      -9.282  -8.715  -1.263  1.00  0.00      PROA
ATOM   2354  CA  ILE X 314      -9.675  -9.815  -0.390  1.00  0.00      PROA
ATOM   2355  CB  ILE X 314     -11.053 -10.403  -0.711  1.00  0.00      PROA
ATOM   2356  CG2 ILE X 314     -12.118  -9.342  -0.355  1.00  0.00      PROA
ATOM   2357  CG1 ILE X 314     -11.196 -10.885  -2.174  1.00  0.00      PROA
ATOM   2358  CD  ILE X 314     -12.418 -11.785  -2.396  1.00  0.00      PROA
ATOM   2359  C   ILE X 314      -8.621 -10.914  -0.300  1.00  0.00      PROA
ATOM   2360  O   ILE X 314      -8.469 -11.561   0.736  1.00  0.00      PROA
ATOM   2361  N   PHE X 315      -7.830 -11.137  -1.368  1.00  0.00      PROA
ATOM   2362  CA  PHE X 315      -6.743 -12.100  -1.340  1.00  0.00      PROA
ATOM   2363  CB  PHE X 315      -6.506 -12.742  -2.733  1.00  0.00      PROA
ATOM   2364  CG  PHE X 315      -7.517 -13.849  -2.902  1.00  0.00      PROA
ATOM   2365  CD1 PHE X 315      -8.738 -13.646  -3.565  1.00  0.00      PROA
ATOM   2366  CE1 PHE X 315      -9.690 -14.672  -3.641  1.00  0.00      PROA
ATOM   2367  CZ  PHE X 315      -9.418 -15.923  -3.070  1.00  0.00      PROA
ATOM   2368  CD2 PHE X 315      -7.250 -15.114  -2.347  1.00  0.00      PROA
ATOM   2369  CE2 PHE X 315      -8.193 -16.146  -2.428  1.00  0.00      PROA
ATOM   2370  C   PHE X 315      -5.462 -11.588  -0.704  1.00  0.00      PROA
ATOM   2371  O   PHE X 315      -4.736 -12.364  -0.081  1.00  0.00      PROA
ATOM   2372  N   PHE X 316      -5.205 -10.258  -0.732  1.00  0.00      PROA
ATOM   2373  CA  PHE X 316      -4.196  -9.623   0.108  1.00  0.00      PROA
ATOM   2374  CB  PHE X 316      -4.155  -8.068  -0.086  1.00  0.00      PROA
ATOM   2375  CG  PHE X 316      -3.711  -7.562  -1.438  1.00  0.00      PROA
ATOM   2376  CD1 PHE X 316      -2.814  -8.267  -2.257  1.00  0.00      PROA
ATOM   2377  CE1 PHE X 316      -2.352  -7.717  -3.462  1.00  0.00      PROA
ATOM   2378  CZ  PHE X 316      -2.793  -6.454  -3.868  1.00  0.00      PROA
ATOM   2379  CD2 PHE X 316      -4.131  -6.284  -1.856  1.00  0.00      PROA
ATOM   2380  CE2 PHE X 316      -3.688  -5.736  -3.066  1.00  0.00      PROA
ATOM   2381  C   PHE X 316      -4.468  -9.871   1.590  1.00  0.00      PROA
ATOM   2382  O   PHE X 316      -3.582 -10.239   2.361  1.00  0.00      PROA
ATOM   2383  N   ILE X 317      -5.738  -9.700   2.006  1.00  0.00      PROA
ATOM   2384  CA  ILE X 317      -6.202  -9.956   3.358  1.00  0.00      PROA
ATOM   2385  CB  ILE X 317      -7.612  -9.388   3.534  1.00  0.00      PROA
ATOM   2386  CG2 ILE X 317      -8.210  -9.797   4.896  1.00  0.00      PROA
ATOM   2387  CG1 ILE X 317      -7.576  -7.846   3.395  1.00  0.00      PROA
ATOM   2388  CD  ILE X 317      -8.959  -7.196   3.282  1.00  0.00      PROA
ATOM   2389  C   ILE X 317      -6.122 -11.422   3.777  1.00  0.00      PROA
ATOM   2390  O   ILE X 317      -5.543 -11.756   4.813  1.00  0.00      PROA
ATOM   2391  N   LEU X 318      -6.647 -12.350   2.944  1.00  0.00      PROA
ATOM   2392  CA  LEU X 318      -6.699 -13.779   3.233  1.00  0.00      PROA
ATOM   2393  CB  LEU X 318      -7.441 -14.524   2.092  1.00  0.00      PROA
ATOM   2394  CG  LEU X 318      -7.779 -16.004   2.387  1.00  0.00      PROA
ATOM   2395  CD1 LEU X 318      -8.930 -16.117   3.399  1.00  0.00      PROA
ATOM   2396  CD2 LEU X 318      -8.126 -16.753   1.092  1.00  0.00      PROA
ATOM   2397  C   LEU X 318      -5.328 -14.426   3.438  1.00  0.00      PROA
ATOM   2398  O   LEU X 318      -5.112 -15.245   4.337  1.00  0.00      PROA
ATOM   2399  N   GLY X 319      -4.336 -14.050   2.600  1.00  0.00      PROA
ATOM   2400  CA  GLY X 319      -2.956 -14.518   2.733  1.00  0.00      PROA
ATOM   2401  C   GLY X 319      -2.252 -13.976   3.950  1.00  0.00      PROA
ATOM   2402  O   GLY X 319      -1.481 -14.673   4.607  1.00  0.00      PROA
ATOM   2403  N   ASN X 320      -2.532 -12.707   4.307  1.00  0.00      PROA
ATOM   2404  CA  ASN X 320      -2.049 -12.095   5.531  1.00  0.00      PROA
ATOM   2405  CB  ASN X 320      -2.370 -10.566   5.489  1.00  0.00      PROA
ATOM   2406  CG  ASN X 320      -2.297  -9.804   6.813  1.00  0.00      PROA
ATOM   2407  OD1 ASN X 320      -1.327  -9.099   7.096  1.00  0.00      PROA
ATOM   2408  ND2 ASN X 320      -3.384  -9.875   7.614  1.00  0.00      PROA
ATOM   2409  C   ASN X 320      -2.531 -12.834   6.779  1.00  0.00      PROA
ATOM   2410  O   ASN X 320      -1.752 -13.158   7.667  1.00  0.00      PROA
ATOM   2411  N   TRP X 321      -3.825 -13.203   6.836  1.00  0.00      PROA
ATOM   2412  CA  TRP X 321      -4.358 -14.066   7.880  1.00  0.00      PROA
ATOM   2413  CB  TRP X 321      -5.901 -14.199   7.732  1.00  0.00      PROA
ATOM   2414  CG  TRP X 321      -6.668 -12.919   7.872  1.00  0.00      PROA
ATOM   2415  CD1 TRP X 321      -6.274 -11.800   8.561  1.00  0.00      PROA
ATOM   2416  NE1 TRP X 321      -7.286 -10.874   8.555  1.00  0.00      PROA
ATOM   2417  CE2 TRP X 321      -8.360 -11.374   7.885  1.00  0.00      PROA
ATOM   2418  CD2 TRP X 321      -8.009 -12.661   7.416  1.00  0.00      PROA
ATOM   2419  CE3 TRP X 321      -8.939 -13.398   6.680  1.00  0.00      PROA
ATOM   2420  CZ3 TRP X 321     -10.207 -12.850   6.458  1.00  0.00      PROA
ATOM   2421  CZ2 TRP X 321      -9.618 -10.835   7.675  1.00  0.00      PROA
ATOM   2422  CH2 TRP X 321     -10.542 -11.592   6.951  1.00  0.00      PROA
ATOM   2423  C   TRP X 321      -3.723 -15.457   7.929  1.00  0.00      PROA
ATOM   2424  O   TRP X 321      -3.404 -15.983   8.997  1.00  0.00      PROA
ATOM   2425  N   THR X 322      -3.506 -16.089   6.759  1.00  0.00      PROA
ATOM   2426  CA  THR X 322      -2.891 -17.416   6.667  1.00  0.00      PROA
ATOM   2427  CB  THR X 322      -2.913 -17.968   5.242  1.00  0.00      PROA
ATOM   2428  OG1 THR X 322      -4.240 -17.980   4.729  1.00  0.00      PROA
ATOM   2429  CG2 THR X 322      -2.419 -19.426   5.213  1.00  0.00      PROA
ATOM   2430  C   THR X 322      -1.461 -17.477   7.196  1.00  0.00      PROA
ATOM   2431  O   THR X 322      -1.116 -18.327   8.016  1.00  0.00      PROA
ATOM   2432  N   MET X 323      -0.582 -16.530   6.794  1.00  0.00      PROA
ATOM   2433  CA  MET X 323       0.793 -16.524   7.277  1.00  0.00      PROA
ATOM   2434  CB  MET X 323       1.714 -15.746   6.307  1.00  0.00      PROA
ATOM   2435  CG  MET X 323       3.212 -15.723   6.691  1.00  0.00      PROA
ATOM   2436  SD  MET X 323       3.999 -17.349   6.964  1.00  0.00      PROA
ATOM   2437  CE  MET X 323       3.700 -18.090   5.335  1.00  0.00      PROA
ATOM   2438  C   MET X 323       0.915 -15.979   8.693  1.00  0.00      PROA
ATOM   2439  O   MET X 323       1.781 -16.377   9.469  1.00  0.00      PROA
ATOM   2440  N   ALA X 324      -0.015 -15.092   9.104  1.00  0.00      PROA
ATOM   2441  CA  ALA X 324      -0.152 -14.668  10.480  1.00  0.00      PROA
ATOM   2442  CB  ALA X 324      -1.189 -13.539  10.625  1.00  0.00      PROA
ATOM   2443  C   ALA X 324      -0.493 -15.803  11.431  1.00  0.00      PROA
ATOM   2444  O   ALA X 324       0.055 -15.846  12.526  1.00  0.00      PROA
ATOM   2445  N   TRP X 325      -1.375 -16.754  11.032  1.00  0.00      PROA
ATOM   2446  CA  TRP X 325      -1.726 -17.942  11.809  1.00  0.00      PROA
ATOM   2447  CB  TRP X 325      -2.866 -18.730  11.085  1.00  0.00      PROA
ATOM   2448  CG  TRP X 325      -3.524 -19.839  11.859  1.00  0.00      PROA
ATOM   2449  CD1 TRP X 325      -4.711 -19.724  12.541  1.00  0.00      PROA
ATOM   2450  NE1 TRP X 325      -5.028 -20.927  13.130  1.00  0.00      PROA
ATOM   2451  CE2 TRP X 325      -4.062 -21.842  12.845  1.00  0.00      PROA
ATOM   2452  CD2 TRP X 325      -3.097 -21.207  12.027  1.00  0.00      PROA
ATOM   2453  CE3 TRP X 325      -2.012 -21.950  11.553  1.00  0.00      PROA
ATOM   2454  CZ3 TRP X 325      -1.910 -23.297  11.915  1.00  0.00      PROA
ATOM   2455  CZ2 TRP X 325      -3.944 -23.167  13.228  1.00  0.00      PROA
ATOM   2456  CH2 TRP X 325      -2.851 -23.893  12.748  1.00  0.00      PROA
ATOM   2457  C   TRP X 325      -0.516 -18.839  12.069  1.00  0.00      PROA
ATOM   2458  O   TRP X 325      -0.245 -19.272  13.188  1.00  0.00      PROA
ATOM   2459  N   ILE X 326       0.297 -19.060  11.016  1.00  0.00      PROA
ATOM   2460  CA  ILE X 326       1.558 -19.791  11.046  1.00  0.00      PROA
ATOM   2461  CB  ILE X 326       2.101 -19.963   9.623  1.00  0.00      PROA
ATOM   2462  CG2 ILE X 326       3.596 -20.364   9.597  1.00  0.00      PROA
ATOM   2463  CG1 ILE X 326       1.226 -20.997   8.873  1.00  0.00      PROA
ATOM   2464  CD  ILE X 326       1.418 -20.970   7.355  1.00  0.00      PROA
ATOM   2465  C   ILE X 326       2.581 -19.174  11.989  1.00  0.00      PROA
ATOM   2466  O   ILE X 326       3.345 -19.872  12.654  1.00  0.00      PROA
ATOM   2467  N   LEU X 327       2.606 -17.835  12.086  1.00  0.00      PROA
ATOM   2468  CA  LEU X 327       3.494 -17.101  12.966  1.00  0.00      PROA
ATOM   2469  CB  LEU X 327       4.159 -15.932  12.195  1.00  0.00      PROA
ATOM   2470  CG  LEU X 327       4.952 -16.375  10.944  1.00  0.00      PROA
ATOM   2471  CD1 LEU X 327       5.577 -15.164  10.240  1.00  0.00      PROA
ATOM   2472  CD2 LEU X 327       6.049 -17.395  11.279  1.00  0.00      PROA
ATOM   2473  C   LEU X 327       2.787 -16.593  14.224  1.00  0.00      PROA
ATOM   2474  O   LEU X 327       3.205 -15.603  14.825  1.00  0.00      PROA
ATOM   2475  N   PHE X 328       1.687 -17.238  14.673  1.00  0.00      PROA
ATOM   2476  CA  PHE X 328       0.972 -16.856  15.889  1.00  0.00      PROA
ATOM   2477  CB  PHE X 328      -0.557 -16.879  15.566  1.00  0.00      PROA
ATOM   2478  CG  PHE X 328      -1.469 -16.277  16.604  1.00  0.00      PROA
ATOM   2479  CD1 PHE X 328      -2.688 -16.904  16.917  1.00  0.00      PROA
ATOM   2480  CE1 PHE X 328      -3.619 -16.279  17.755  1.00  0.00      PROA
ATOM   2481  CZ  PHE X 328      -3.334 -15.022  18.301  1.00  0.00      PROA
ATOM   2482  CD2 PHE X 328      -1.194 -15.015  17.160  1.00  0.00      PROA
ATOM   2483  CE2 PHE X 328      -2.117 -14.393  18.011  1.00  0.00      PROA
ATOM   2484  C   PHE X 328       1.240 -17.830  17.039  1.00  0.00      PROA
ATOM   2485  O   PHE X 328       0.949 -17.546  18.204  1.00  0.00      PROA
ATOM   2486  N   ARG X 329       1.815 -19.008  16.751  1.00  0.00      PROA
ATOM   2487  CA  ARG X 329       1.924 -20.072  17.721  1.00  0.00      PROA
ATOM   2488  CB  ARG X 329       0.744 -21.066  17.576  1.00  0.00      PROA
ATOM   2489  CG  ARG X 329       0.561 -21.614  16.147  1.00  0.00      PROA
ATOM   2490  CD  ARG X 329      -0.107 -22.989  16.093  1.00  0.00      PROA
ATOM   2491  NE  ARG X 329      -1.530 -22.867  16.517  1.00  0.00      PROA
ATOM   2492  CZ  ARG X 329      -2.392 -23.871  16.460  1.00  0.00      PROA
ATOM   2493  NH1 ARG X 329      -2.080 -25.102  16.144  1.00  0.00      PROA
ATOM   2494  NH2 ARG X 329      -3.634 -23.608  16.790  1.00  0.00      PROA
ATOM   2495  C   ARG X 329       3.265 -20.819  17.591  1.00  0.00      PROA
ATOM   2496  OT1 ARG X 329       3.735 -21.354  18.629  1.00  0.00      PROA
ATOM   2497  OT2 ARG X 329       3.869 -20.885  16.488  1.00  0.00      PROA
TER    2498      ARG X 329                                                  
ATOM   2498  N   ALA X   2      12.764   9.268  35.864  1.00  0.00      PROB
ATOM   2499  CA  ALA X   2      12.665   9.013  37.328  1.00  0.00      PROB
ATOM   2500  CB  ALA X   2      11.395   9.728  37.847  1.00  0.00      PROB
ATOM   2501  C   ALA X   2      12.684   7.536  37.716  1.00  0.00      PROB
ATOM   2502  O   ALA X   2      12.843   6.669  36.861  1.00  0.00      PROB
ATOM   2503  N   ASN X   3      12.529   7.214  39.022  1.00  0.00      PROB
ATOM   2504  CA  ASN X   3      12.456   5.850  39.526  1.00  0.00      PROB
ATOM   2505  CB  ASN X   3      13.540   5.608  40.622  1.00  0.00      PROB
ATOM   2506  CG  ASN X   3      13.606   4.165  41.133  1.00  0.00      PROB
ATOM   2507  OD1 ASN X   3      12.909   3.254  40.679  1.00  0.00      PROB
ATOM   2508  ND2 ASN X   3      14.483   3.928  42.132  1.00  0.00      PROB
ATOM   2509  C   ASN X   3      11.041   5.570  40.041  1.00  0.00      PROB
ATOM   2510  O   ASN X   3      10.454   6.354  40.792  1.00  0.00      PROB
ATOM   2511  N   TYR X   4      10.455   4.437  39.605  1.00  0.00      PROB
ATOM   2512  CA  TYR X   4       9.081   4.054  39.889  1.00  0.00      PROB
ATOM   2513  CB  TYR X   4       8.262   3.947  38.568  1.00  0.00      PROB
ATOM   2514  CG  TYR X   4       8.214   5.284  37.863  1.00  0.00      PROB
ATOM   2515  CD1 TYR X   4       7.149   6.176  38.082  1.00  0.00      PROB
ATOM   2516  CE1 TYR X   4       7.100   7.411  37.417  1.00  0.00      PROB
ATOM   2517  CZ  TYR X   4       8.114   7.766  36.520  1.00  0.00      PROB
ATOM   2518  OH  TYR X   4       8.077   9.017  35.865  1.00  0.00      PROB
ATOM   2519  CD2 TYR X   4       9.216   5.649  36.947  1.00  0.00      PROB
ATOM   2520  CE2 TYR X   4       9.172   6.883  36.284  1.00  0.00      PROB
ATOM   2521  C   TYR X   4       8.999   2.740  40.664  1.00  0.00      PROB
ATOM   2522  O   TYR X   4       7.923   2.162  40.809  1.00  0.00      PROB
ATOM   2523  N   GLN X   5      10.138   2.253  41.203  1.00  0.00      PROB
ATOM   2524  CA  GLN X   5      10.260   1.015  41.969  1.00  0.00      PROB
ATOM   2525  CB  GLN X   5       9.529   1.077  43.345  1.00  0.00      PROB
ATOM   2526  CG  GLN X   5       9.880   2.280  44.266  1.00  0.00      PROB
ATOM   2527  CD  GLN X   5      11.362   2.658  44.329  1.00  0.00      PROB
ATOM   2528  OE1 GLN X   5      11.719   3.839  44.258  1.00  0.00      PROB
ATOM   2529  NE2 GLN X   5      12.242   1.644  44.478  1.00  0.00      PROB
ATOM   2530  C   GLN X   5       9.850  -0.243  41.199  1.00  0.00      PROB
ATOM   2531  O   GLN X   5       8.924  -0.965  41.563  1.00  0.00      PROB
ATOM   2532  N   VAL X   6      10.567  -0.541  40.104  1.00  0.00      PROB
ATOM   2533  CA  VAL X   6      10.310  -1.640  39.188  1.00  0.00      PROB
ATOM   2534  CB  VAL X   6      11.202  -1.494  37.955  1.00  0.00      PROB
ATOM   2535  CG1 VAL X   6      11.067  -2.687  36.991  1.00  0.00      PROB
ATOM   2536  CG2 VAL X   6      10.814  -0.194  37.220  1.00  0.00      PROB
ATOM   2537  C   VAL X   6      10.454  -3.022  39.828  1.00  0.00      PROB
ATOM   2538  O   VAL X   6      11.429  -3.304  40.526  1.00  0.00      PROB
ATOM   2539  N   SER X   7       9.495  -3.947  39.609  1.00  0.00      PROB
ATOM   2540  CA  SER X   7       9.626  -5.331  40.056  1.00  0.00      PROB
ATOM   2541  CB  SER X   7       8.491  -5.736  41.038  1.00  0.00      PROB
ATOM   2542  OG  SER X   7       7.202  -5.761  40.423  1.00  0.00      PROB
ATOM   2543  C   SER X   7       9.678  -6.304  38.886  1.00  0.00      PROB
ATOM   2544  O   SER X   7       9.999  -7.481  39.068  1.00  0.00      PROB
ATOM   2545  N   LYS X   8       9.418  -5.828  37.650  1.00  0.00      PROB
ATOM   2546  CA  LYS X   8       9.538  -6.590  36.418  1.00  0.00      PROB
ATOM   2547  CB  LYS X   8       8.181  -7.237  36.012  1.00  0.00      PROB
ATOM   2548  CG  LYS X   8       7.827  -8.511  36.806  1.00  0.00      PROB
ATOM   2549  CD  LYS X   8       6.404  -9.027  36.521  1.00  0.00      PROB
ATOM   2550  CE  LYS X   8       6.155 -10.495  36.914  1.00  0.00      PROB
ATOM   2551  NZ  LYS X   8       6.414 -10.739  38.343  1.00  0.00      PROB
ATOM   2552  C   LYS X   8      10.069  -5.730  35.275  1.00  0.00      PROB
ATOM   2553  O   LYS X   8       9.554  -4.650  34.993  1.00  0.00      PROB
ATOM   2554  N   GLU X   9      11.115  -6.196  34.570  1.00  0.00      PROB
ATOM   2555  CA  GLU X   9      11.717  -5.492  33.455  1.00  0.00      PROB
ATOM   2556  CB  GLU X   9      13.170  -5.081  33.798  1.00  0.00      PROB
ATOM   2557  CG  GLU X   9      13.972  -4.426  32.646  1.00  0.00      PROB
ATOM   2558  CD  GLU X   9      15.302  -3.836  33.092  1.00  0.00      PROB
ATOM   2559  OE1 GLU X   9      16.028  -3.314  32.206  1.00  0.00      PROB
ATOM   2560  OE2 GLU X   9      15.641  -3.867  34.305  1.00  0.00      PROB
ATOM   2561  C   GLU X   9      11.643  -6.324  32.186  1.00  0.00      PROB
ATOM   2562  O   GLU X   9      12.142  -7.448  32.103  1.00  0.00      PROB
ATOM   2563  N   ILE X  10      10.979  -5.773  31.157  1.00  0.00      PROB
ATOM   2564  CA  ILE X  10      10.685  -6.436  29.903  1.00  0.00      PROB
ATOM   2565  CB  ILE X  10       9.177  -6.450  29.629  1.00  0.00      PROB
ATOM   2566  CG2 ILE X  10       8.869  -7.133  28.277  1.00  0.00      PROB
ATOM   2567  CG1 ILE X  10       8.372  -7.101  30.787  1.00  0.00      PROB
ATOM   2568  CD  ILE X  10       8.730  -8.563  31.085  1.00  0.00      PROB
ATOM   2569  C   ILE X  10      11.411  -5.691  28.795  1.00  0.00      PROB
ATOM   2570  O   ILE X  10      11.138  -4.523  28.513  1.00  0.00      PROB
ATOM   2571  N   ASP X  11      12.370  -6.354  28.123  1.00  0.00      PROB
ATOM   2572  CA  ASP X  11      13.077  -5.800  26.987  1.00  0.00      PROB
ATOM   2573  CB  ASP X  11      14.615  -5.912  27.201  1.00  0.00      PROB
ATOM   2574  CG  ASP X  11      15.453  -5.069  26.256  1.00  0.00      PROB
ATOM   2575  OD1 ASP X  11      14.969  -4.605  25.191  1.00  0.00      PROB
ATOM   2576  OD2 ASP X  11      16.667  -4.909  26.562  1.00  0.00      PROB
ATOM   2577  C   ASP X  11      12.569  -6.473  25.711  1.00  0.00      PROB
ATOM   2578  O   ASP X  11      12.718  -7.680  25.506  1.00  0.00      PROB
ATOM   2579  N   VAL X  12      11.909  -5.673  24.848  1.00  0.00      PROB
ATOM   2580  CA  VAL X  12      11.335  -6.077  23.570  1.00  0.00      PROB
ATOM   2581  CB  VAL X  12       9.804  -6.141  23.607  1.00  0.00      PROB
ATOM   2582  CG1 VAL X  12       9.374  -7.396  24.393  1.00  0.00      PROB
ATOM   2583  CG2 VAL X  12       9.215  -4.859  24.229  1.00  0.00      PROB
ATOM   2584  C   VAL X  12      11.826  -5.177  22.437  1.00  0.00      PROB
ATOM   2585  O   VAL X  12      11.178  -5.002  21.404  1.00  0.00      PROB
ATOM   2586  N   ARG X  13      13.007  -4.553  22.594  1.00  0.00      PROB
ATOM   2587  CA  ARG X  13      13.613  -3.737  21.555  1.00  0.00      PROB
ATOM   2588  CB  ARG X  13      14.684  -2.805  22.157  1.00  0.00      PROB
ATOM   2589  CG  ARG X  13      14.112  -1.860  23.236  1.00  0.00      PROB
ATOM   2590  CD  ARG X  13      15.185  -1.006  23.912  1.00  0.00      PROB
ATOM   2591  NE  ARG X  13      16.023  -1.922  24.747  1.00  0.00      PROB
ATOM   2592  CZ  ARG X  13      17.275  -1.651  25.095  1.00  0.00      PROB
ATOM   2593  NH1 ARG X  13      17.870  -0.519  24.789  1.00  0.00      PROB
ATOM   2594  NH2 ARG X  13      17.947  -2.543  25.787  1.00  0.00      PROB
ATOM   2595  C   ARG X  13      14.207  -4.561  20.416  1.00  0.00      PROB
ATOM   2596  O   ARG X  13      14.994  -5.478  20.651  1.00  0.00      PROB
ATOM   2597  N   GLY X  14      13.848  -4.244  19.153  1.00  0.00      PROB
ATOM   2598  CA  GLY X  14      14.298  -4.981  17.973  1.00  0.00      PROB
ATOM   2599  C   GLY X  14      13.272  -5.933  17.417  1.00  0.00      PROB
ATOM   2600  O   GLY X  14      13.561  -6.690  16.493  1.00  0.00      PROB
ATOM   2601  N   GLU X  15      12.041  -5.909  17.949  1.00  0.00      PROB
ATOM   2602  CA  GLU X  15      10.955  -6.780  17.542  1.00  0.00      PROB
ATOM   2603  CB  GLU X  15      10.480  -7.661  18.729  1.00  0.00      PROB
ATOM   2604  CG  GLU X  15      11.540  -8.685  19.227  1.00  0.00      PROB
ATOM   2605  CD  GLU X  15      11.549 -10.006  18.470  1.00  0.00      PROB
ATOM   2606  OE1 GLU X  15      11.804 -10.032  17.236  1.00  0.00      PROB
ATOM   2607  OE2 GLU X  15      11.323 -11.062  19.124  1.00  0.00      PROB
ATOM   2608  C   GLU X  15       9.789  -5.966  16.992  1.00  0.00      PROB
ATOM   2609  O   GLU X  15       9.532  -4.845  17.434  1.00  0.00      PROB
ATOM   2610  N   VAL X  16       9.071  -6.513  15.989  1.00  0.00      PROB
ATOM   2611  CA  VAL X  16       7.867  -5.935  15.394  1.00  0.00      PROB
ATOM   2612  CB  VAL X  16       7.373  -6.736  14.190  1.00  0.00      PROB
ATOM   2613  CG1 VAL X  16       8.398  -6.593  13.050  1.00  0.00      PROB
ATOM   2614  CG2 VAL X  16       7.167  -8.219  14.560  1.00  0.00      PROB
ATOM   2615  C   VAL X  16       6.724  -5.678  16.380  1.00  0.00      PROB
ATOM   2616  O   VAL X  16       6.598  -6.361  17.393  1.00  0.00      PROB
ATOM   2617  N   CYS3X  17       5.863  -4.662  16.118  1.00  0.00      PROB
ATOM   2618  CA  CYS3X  17       4.937  -4.080  17.106  1.00  0.00      PROB
ATOM   2619  CB  CYS3X  17       4.090  -2.905  16.528  1.00  0.00      PROB
ATOM   2620  S1  CYS3X  17       2.728  -2.299  17.599  1.00  0.00      PROB
ATOM   2621  S2  CYS3X  17       1.787  -0.924  16.473  1.00  0.00      PROB
ATOM   2622  S3  CYS3X  17       1.309  -1.939  14.614  1.00  0.00      PROB
ATOM   2623  O1  CYS3X  17       1.004  -3.306  14.983  1.00  0.00      PROB
ATOM   2624  O2  CYS3X  17       2.500  -1.799  13.799  1.00  0.00      PROB
ATOM   2625  O3  CYS3X  17       0.153  -1.243  14.083  1.00  0.00      PROB
ATOM   2626  C   CYS3X  17       4.021  -5.034  17.878  1.00  0.00      PROB
ATOM   2627  O   CYS3X  17       3.883  -4.795  19.080  1.00  0.00      PROB
ATOM   2628  N   PRO X  18       3.400  -6.106  17.386  1.00  0.00      PROB
ATOM   2629  CD  PRO X  18       3.086  -6.303  15.967  1.00  0.00      PROB
ATOM   2630  CA  PRO X  18       2.542  -6.921  18.242  1.00  0.00      PROB
ATOM   2631  CB  PRO X  18       1.910  -7.930  17.277  1.00  0.00      PROB
ATOM   2632  CG  PRO X  18       1.810  -7.147  15.969  1.00  0.00      PROB
ATOM   2633  C   PRO X  18       3.282  -7.617  19.370  1.00  0.00      PROB
ATOM   2634  O   PRO X  18       2.666  -7.910  20.391  1.00  0.00      PROB
ATOM   2635  N   ILE X  19       4.588  -7.915  19.217  1.00  0.00      PROB
ATOM   2636  CA  ILE X  19       5.393  -8.553  20.252  1.00  0.00      PROB
ATOM   2637  CB  ILE X  19       6.733  -9.031  19.689  1.00  0.00      PROB
ATOM   2638  CG2 ILE X  19       7.635  -9.625  20.798  1.00  0.00      PROB
ATOM   2639  CG1 ILE X  19       6.505 -10.056  18.549  1.00  0.00      PROB
ATOM   2640  CD  ILE X  19       7.702 -10.143  17.602  1.00  0.00      PROB
ATOM   2641  C   ILE X  19       5.522  -7.731  21.546  1.00  0.00      PROB
ATOM   2642  O   ILE X  19       5.262  -8.288  22.613  1.00  0.00      PROB
ATOM   2643  N   PRO X  20       5.830  -6.432  21.570  1.00  0.00      PROB
ATOM   2644  CD  PRO X  20       6.691  -5.772  20.585  1.00  0.00      PROB
ATOM   2645  CA  PRO X  20       5.471  -5.515  22.647  1.00  0.00      PROB
ATOM   2646  CB  PRO X  20       5.762  -4.132  22.052  1.00  0.00      PROB
ATOM   2647  CG  PRO X  20       6.972  -4.378  21.150  1.00  0.00      PROB
ATOM   2648  C   PRO X  20       4.078  -5.603  23.250  1.00  0.00      PROB
ATOM   2649  O   PRO X  20       3.981  -5.748  24.466  1.00  0.00      PROB
ATOM   2650  N   ASP X  21       2.994  -5.486  22.451  1.00  0.00      PROB
ATOM   2651  CA  ASP X  21       1.619  -5.478  22.940  1.00  0.00      PROB
ATOM   2652  CB  ASP X  21       0.686  -5.077  21.761  1.00  0.00      PROB
ATOM   2653  CG  ASP X  21      -0.765  -4.798  22.119  1.00  0.00      PROB
ATOM   2654  OD1 ASP X  21      -1.145  -4.712  23.314  1.00  0.00      PROB
ATOM   2655  OD2 ASP X  21      -1.561  -4.629  21.155  1.00  0.00      PROB
ATOM   2656  C   ASP X  21       1.231  -6.792  23.632  1.00  0.00      PROB
ATOM   2657  O   ASP X  21       0.695  -6.818  24.741  1.00  0.00      PROB
ATOM   2658  N   VAL X  22       1.605  -7.933  23.020  1.00  0.00      PROB
ATOM   2659  CA  VAL X  22       1.536  -9.256  23.618  1.00  0.00      PROB
ATOM   2660  CB  VAL X  22       1.870 -10.341  22.588  1.00  0.00      PROB
ATOM   2661  CG1 VAL X  22       2.052 -11.736  23.229  1.00  0.00      PROB
ATOM   2662  CG2 VAL X  22       0.731 -10.390  21.548  1.00  0.00      PROB
ATOM   2663  C   VAL X  22       2.384  -9.403  24.879  1.00  0.00      PROB
ATOM   2664  O   VAL X  22       1.931  -9.961  25.876  1.00  0.00      PROB
ATOM   2665  N   GLU X  23       3.635  -8.895  24.918  1.00  0.00      PROB
ATOM   2666  CA  GLU X  23       4.472  -9.026  26.103  1.00  0.00      PROB
ATOM   2667  CB  GLU X  23       5.985  -8.953  25.769  1.00  0.00      PROB
ATOM   2668  CG  GLU X  23       6.541 -10.198  25.017  1.00  0.00      PROB
ATOM   2669  CD  GLU X  23       6.581 -11.488  25.823  1.00  0.00      PROB
ATOM   2670  OE1 GLU X  23       6.901 -11.469  27.041  1.00  0.00      PROB
ATOM   2671  OE2 GLU X  23       6.358 -12.576  25.226  1.00  0.00      PROB
ATOM   2672  C   GLU X  23       4.130  -8.070  27.245  1.00  0.00      PROB
ATOM   2673  O   GLU X  23       4.374  -8.388  28.410  1.00  0.00      PROB
ATOM   2674  N   ALA X  24       3.513  -6.901  26.968  1.00  0.00      PROB
ATOM   2675  CA  ALA X  24       2.833  -6.081  27.956  1.00  0.00      PROB
ATOM   2676  CB  ALA X  24       2.372  -4.763  27.298  1.00  0.00      PROB
ATOM   2677  C   ALA X  24       1.644  -6.808  28.578  1.00  0.00      PROB
ATOM   2678  O   ALA X  24       1.491  -6.859  29.799  1.00  0.00      PROB
ATOM   2679  N   LYS X  25       0.821  -7.468  27.732  1.00  0.00      PROB
ATOM   2680  CA  LYS X  25      -0.232  -8.370  28.168  1.00  0.00      PROB
ATOM   2681  CB  LYS X  25      -1.118  -8.827  26.965  1.00  0.00      PROB
ATOM   2682  CG  LYS X  25      -1.895 -10.145  27.165  1.00  0.00      PROB
ATOM   2683  CD  LYS X  25      -2.911 -10.481  26.053  1.00  0.00      PROB
ATOM   2684  CE  LYS X  25      -4.112  -9.526  26.012  1.00  0.00      PROB
ATOM   2685  NZ  LYS X  25      -5.271 -10.129  25.327  1.00  0.00      PROB
ATOM   2686  C   LYS X  25       0.241  -9.558  29.003  1.00  0.00      PROB
ATOM   2687  O   LYS X  25      -0.308  -9.841  30.067  1.00  0.00      PROB
ATOM   2688  N   ARG X  26       1.310 -10.265  28.580  1.00  0.00      PROB
ATOM   2689  CA  ARG X  26       1.909 -11.344  29.344  1.00  0.00      PROB
ATOM   2690  CB  ARG X  26       2.956 -12.132  28.512  1.00  0.00      PROB
ATOM   2691  CG  ARG X  26       2.323 -12.937  27.354  1.00  0.00      PROB
ATOM   2692  CD  ARG X  26       2.876 -14.359  27.188  1.00  0.00      PROB
ATOM   2693  NE  ARG X  26       4.306 -14.263  26.751  1.00  0.00      PROB
ATOM   2694  CZ  ARG X  26       5.195 -15.238  26.923  1.00  0.00      PROB
ATOM   2695  NH1 ARG X  26       4.879 -16.439  27.339  1.00  0.00      PROB
ATOM   2696  NH2 ARG X  26       6.440 -14.965  26.615  1.00  0.00      PROB
ATOM   2697  C   ARG X  26       2.479 -10.931  30.696  1.00  0.00      PROB
ATOM   2698  O   ARG X  26       2.302 -11.629  31.696  1.00  0.00      PROB
ATOM   2699  N   ALA X  27       3.169  -9.777  30.767  1.00  0.00      PROB
ATOM   2700  CA  ALA X  27       3.654  -9.215  32.009  1.00  0.00      PROB
ATOM   2701  CB  ALA X  27       4.564  -8.013  31.694  1.00  0.00      PROB
ATOM   2702  C   ALA X  27       2.558  -8.814  33.001  1.00  0.00      PROB
ATOM   2703  O   ALA X  27       2.632  -9.161  34.178  1.00  0.00      PROB
ATOM   2704  N   VAL X  28       1.493  -8.116  32.545  1.00  0.00      PROB
ATOM   2705  CA  VAL X  28       0.340  -7.740  33.365  1.00  0.00      PROB
ATOM   2706  CB  VAL X  28      -0.584  -6.778  32.611  1.00  0.00      PROB
ATOM   2707  CG1 VAL X  28      -1.937  -6.573  33.326  1.00  0.00      PROB
ATOM   2708  CG2 VAL X  28       0.132  -5.418  32.477  1.00  0.00      PROB
ATOM   2709  C   VAL X  28      -0.424  -8.935  33.925  1.00  0.00      PROB
ATOM   2710  O   VAL X  28      -0.773  -8.976  35.106  1.00  0.00      PROB
ATOM   2711  N   GLN X  29      -0.673  -9.970  33.094  1.00  0.00      PROB
ATOM   2712  CA  GLN X  29      -1.222 -11.237  33.548  1.00  0.00      PROB
ATOM   2713  CB  GLN X  29      -1.662 -12.120  32.348  1.00  0.00      PROB
ATOM   2714  CG  GLN X  29      -2.837 -11.542  31.510  1.00  0.00      PROB
ATOM   2715  CD  GLN X  29      -3.976 -10.980  32.361  1.00  0.00      PROB
ATOM   2716  OE1 GLN X  29      -4.134  -9.767  32.526  1.00  0.00      PROB
ATOM   2717  NE2 GLN X  29      -4.798 -11.879  32.944  1.00  0.00      PROB
ATOM   2718  C   GLN X  29      -0.326 -12.019  34.508  1.00  0.00      PROB
ATOM   2719  O   GLN X  29      -0.790 -12.545  35.517  1.00  0.00      PROB
ATOM   2720  N   SER X  30       0.995 -12.093  34.238  1.00  0.00      PROB
ATOM   2721  CA  SER X  30       1.986 -12.737  35.104  1.00  0.00      PROB
ATOM   2722  CB  SER X  30       3.400 -12.691  34.430  1.00  0.00      PROB
ATOM   2723  OG  SER X  30       4.471 -13.184  35.247  1.00  0.00      PROB
ATOM   2724  C   SER X  30       2.090 -12.133  36.502  1.00  0.00      PROB
ATOM   2725  O   SER X  30       2.181 -12.837  37.511  1.00  0.00      PROB
ATOM   2726  N   ALA X  31       2.096 -10.796  36.575  1.00  0.00      PROB
ATOM   2727  CA  ALA X  31       2.384 -10.020  37.756  1.00  0.00      PROB
ATOM   2728  CB  ALA X  31       2.627  -8.570  37.319  1.00  0.00      PROB
ATOM   2729  C   ALA X  31       1.388 -10.081  38.914  1.00  0.00      PROB
ATOM   2730  O   ALA X  31       0.218 -10.429  38.772  1.00  0.00      PROB
ATOM   2731  N   ASN X  32       1.875  -9.753  40.125  1.00  0.00      PROB
ATOM   2732  CA  ASN X  32       1.075  -9.670  41.337  1.00  0.00      PROB
ATOM   2733  CB  ASN X  32       1.864 -10.150  42.594  1.00  0.00      PROB
ATOM   2734  CG  ASN X  32       2.372 -11.586  42.435  1.00  0.00      PROB
ATOM   2735  OD1 ASN X  32       1.721 -12.541  42.879  1.00  0.00      PROB
ATOM   2736  ND2 ASN X  32       3.577 -11.766  41.847  1.00  0.00      PROB
ATOM   2737  C   ASN X  32       0.505  -8.257  41.554  1.00  0.00      PROB
ATOM   2738  O   ASN X  32       0.913  -7.284  40.920  1.00  0.00      PROB
ATOM   2739  N   ASP X  33      -0.484  -8.109  42.460  1.00  0.00      PROB
ATOM   2740  CA  ASP X  33      -1.118  -6.846  42.800  1.00  0.00      PROB
ATOM   2741  CB  ASP X  33      -2.217  -7.122  43.864  1.00  0.00      PROB
ATOM   2742  CG  ASP X  33      -3.186  -5.974  44.018  1.00  0.00      PROB
ATOM   2743  OD1 ASP X  33      -3.507  -5.296  43.009  1.00  0.00      PROB
ATOM   2744  OD2 ASP X  33      -3.725  -5.784  45.137  1.00  0.00      PROB
ATOM   2745  C   ASP X  33      -0.127  -5.768  43.280  1.00  0.00      PROB
ATOM   2746  O   ASP X  33       0.615  -5.934  44.253  1.00  0.00      PROB
ATOM   2747  N   GLY X  34      -0.053  -4.625  42.577  1.00  0.00      PROB
ATOM   2748  CA  GLY X  34       0.888  -3.558  42.902  1.00  0.00      PROB
ATOM   2749  C   GLY X  34       2.326  -3.846  42.551  1.00  0.00      PROB
ATOM   2750  O   GLY X  34       3.243  -3.203  43.060  1.00  0.00      PROB
ATOM   2751  N   GLU X  35       2.584  -4.807  41.646  1.00  0.00      PROB
ATOM   2752  CA  GLU X  35       3.847  -4.898  40.932  1.00  0.00      PROB
ATOM   2753  CB  GLU X  35       4.027  -6.269  40.234  1.00  0.00      PROB
ATOM   2754  CG  GLU X  35       4.356  -7.396  41.246  1.00  0.00      PROB
ATOM   2755  CD  GLU X  35       5.234  -8.490  40.669  1.00  0.00      PROB
ATOM   2756  OE1 GLU X  35       4.722  -9.466  40.062  1.00  0.00      PROB
ATOM   2757  OE2 GLU X  35       6.479  -8.392  40.845  1.00  0.00      PROB
ATOM   2758  C   GLU X  35       4.047  -3.750  39.945  1.00  0.00      PROB
ATOM   2759  O   GLU X  35       3.088  -3.115  39.503  1.00  0.00      PROB
ATOM   2760  N   ILE X  36       5.311  -3.439  39.594  1.00  0.00      PROB
ATOM   2761  CA  ILE X  36       5.625  -2.345  38.681  1.00  0.00      PROB
ATOM   2762  CB  ILE X  36       6.383  -1.201  39.357  1.00  0.00      PROB
ATOM   2763  CG2 ILE X  36       6.710  -0.086  38.333  1.00  0.00      PROB
ATOM   2764  CG1 ILE X  36       5.635  -0.629  40.593  1.00  0.00      PROB
ATOM   2765  CD  ILE X  36       4.292   0.043  40.282  1.00  0.00      PROB
ATOM   2766  C   ILE X  36       6.431  -2.882  37.513  1.00  0.00      PROB
ATOM   2767  O   ILE X  36       7.481  -3.502  37.694  1.00  0.00      PROB
ATOM   2768  N   ILE X  37       5.957  -2.655  36.274  1.00  0.00      PROB
ATOM   2769  CA  ILE X  37       6.562  -3.200  35.073  1.00  0.00      PROB
ATOM   2770  CB  ILE X  37       5.582  -3.987  34.191  1.00  0.00      PROB
ATOM   2771  CG2 ILE X  37       6.339  -4.650  33.014  1.00  0.00      PROB
ATOM   2772  CG1 ILE X  37       4.782  -5.054  34.983  1.00  0.00      PROB
ATOM   2773  CD  ILE X  37       3.499  -5.481  34.257  1.00  0.00      PROB
ATOM   2774  C   ILE X  37       7.198  -2.072  34.273  1.00  0.00      PROB
ATOM   2775  O   ILE X  37       6.601  -1.022  34.036  1.00  0.00      PROB
ATOM   2776  N   LEU X  38       8.449  -2.296  33.841  1.00  0.00      PROB
ATOM   2777  CA  LEU X  38       9.185  -1.467  32.917  1.00  0.00      PROB
ATOM   2778  CB  LEU X  38      10.620  -1.249  33.466  1.00  0.00      PROB
ATOM   2779  CG  LEU X  38      11.688  -0.715  32.488  1.00  0.00      PROB
ATOM   2780  CD1 LEU X  38      11.282   0.609  31.834  1.00  0.00      PROB
ATOM   2781  CD2 LEU X  38      13.028  -0.539  33.220  1.00  0.00      PROB
ATOM   2782  C   LEU X  38       9.225  -2.169  31.571  1.00  0.00      PROB
ATOM   2783  O   LEU X  38       9.761  -3.271  31.455  1.00  0.00      PROB
ATOM   2784  N   VAL X  39       8.640  -1.559  30.520  1.00  0.00      PROB
ATOM   2785  CA  VAL X  39       8.646  -2.129  29.177  1.00  0.00      PROB
ATOM   2786  CB  VAL X  39       7.253  -2.360  28.587  1.00  0.00      PROB
ATOM   2787  CG1 VAL X  39       7.369  -3.128  27.252  1.00  0.00      PROB
ATOM   2788  CG2 VAL X  39       6.388  -3.161  29.579  1.00  0.00      PROB
ATOM   2789  C   VAL X  39       9.444  -1.215  28.261  1.00  0.00      PROB
ATOM   2790  O   VAL X  39       9.067  -0.069  28.011  1.00  0.00      PROB
ATOM   2791  N   ARG X  40      10.589  -1.713  27.751  1.00  0.00      PROB
ATOM   2792  CA  ARG X  40      11.489  -0.975  26.879  1.00  0.00      PROB
ATOM   2793  CB  ARG X  40      12.943  -1.503  27.013  1.00  0.00      PROB
ATOM   2794  CG  ARG X  40      13.516  -1.450  28.445  1.00  0.00      PROB
ATOM   2795  CD  ARG X  40      14.997  -1.856  28.498  1.00  0.00      PROB
ATOM   2796  NE  ARG X  40      15.492  -1.693  29.901  1.00  0.00      PROB
ATOM   2797  CZ  ARG X  40      15.900  -0.552  30.443  1.00  0.00      PROB
ATOM   2798  NH1 ARG X  40      15.880   0.612  29.842  1.00  0.00      PROB
ATOM   2799  NH2 ARG X  40      16.342  -0.624  31.679  1.00  0.00      PROB
ATOM   2800  C   ARG X  40      11.064  -1.081  25.412  1.00  0.00      PROB
ATOM   2801  O   ARG X  40      10.953  -2.180  24.871  1.00  0.00      PROB
ATOM   2802  N   ILE X  41      10.815   0.067  24.746  1.00  0.00      PROB
ATOM   2803  CA  ILE X  41      10.187   0.179  23.432  1.00  0.00      PROB
ATOM   2804  CB  ILE X  41       8.821   0.871  23.552  1.00  0.00      PROB
ATOM   2805  CG2 ILE X  41       8.194   1.186  22.173  1.00  0.00      PROB
ATOM   2806  CG1 ILE X  41       7.833   0.060  24.428  1.00  0.00      PROB
ATOM   2807  CD  ILE X  41       7.480  -1.322  23.872  1.00  0.00      PROB
ATOM   2808  C   ILE X  41      11.054   0.971  22.457  1.00  0.00      PROB
ATOM   2809  O   ILE X  41      11.597   2.015  22.809  1.00  0.00      PROB
ATOM   2810  N   ASP X  42      11.207   0.509  21.194  1.00  0.00      PROB
ATOM   2811  CA  ASP X  42      11.983   1.204  20.175  1.00  0.00      PROB
ATOM   2812  CB  ASP X  42      13.208   0.328  19.753  1.00  0.00      PROB
ATOM   2813  CG  ASP X  42      12.896  -0.974  19.036  1.00  0.00      PROB
ATOM   2814  OD1 ASP X  42      11.854  -1.627  19.297  1.00  0.00      PROB
ATOM   2815  OD2 ASP X  42      13.778  -1.439  18.269  1.00  0.00      PROB
ATOM   2816  C   ASP X  42      11.184   1.668  18.943  1.00  0.00      PROB
ATOM   2817  O   ASP X  42      11.750   2.315  18.062  1.00  0.00      PROB
ATOM   2818  N   TYR X  43       9.862   1.408  18.833  1.00  0.00      PROB
ATOM   2819  CA  TYR X  43       9.059   1.830  17.687  1.00  0.00      PROB
ATOM   2820  CB  TYR X  43       8.552   0.594  16.887  1.00  0.00      PROB
ATOM   2821  CG  TYR X  43       7.972   0.997  15.565  1.00  0.00      PROB
ATOM   2822  CD1 TYR X  43       8.845   1.394  14.542  1.00  0.00      PROB
ATOM   2823  CE1 TYR X  43       8.339   1.921  13.351  1.00  0.00      PROB
ATOM   2824  CZ  TYR X  43       6.959   2.023  13.162  1.00  0.00      PROB
ATOM   2825  OH  TYR X  43       6.475   2.649  12.002  1.00  0.00      PROB
ATOM   2826  CD2 TYR X  43       6.583   1.034  15.342  1.00  0.00      PROB
ATOM   2827  CE2 TYR X  43       6.077   1.549  14.139  1.00  0.00      PROB
ATOM   2828  C   TYR X  43       7.884   2.671  18.193  1.00  0.00      PROB
ATOM   2829  O   TYR X  43       7.305   2.302  19.216  1.00  0.00      PROB
ATOM   2830  N   PRO X  44       7.464   3.793  17.592  1.00  0.00      PROB
ATOM   2831  CD  PRO X  44       8.107   4.431  16.439  1.00  0.00      PROB
ATOM   2832  CA  PRO X  44       6.567   4.714  18.277  1.00  0.00      PROB
ATOM   2833  CB  PRO X  44       6.635   6.011  17.454  1.00  0.00      PROB
ATOM   2834  CG  PRO X  44       7.173   5.584  16.086  1.00  0.00      PROB
ATOM   2835  C   PRO X  44       5.157   4.168  18.400  1.00  0.00      PROB
ATOM   2836  O   PRO X  44       4.562   4.320  19.462  1.00  0.00      PROB
ATOM   2837  N   LEU X  45       4.600   3.509  17.364  1.00  0.00      PROB
ATOM   2838  CA  LEU X  45       3.228   3.021  17.396  1.00  0.00      PROB
ATOM   2839  CB  LEU X  45       2.768   2.461  16.030  1.00  0.00      PROB
ATOM   2840  CG  LEU X  45       1.227   2.367  15.898  1.00  0.00      PROB
ATOM   2841  CD1 LEU X  45       0.544   3.718  16.161  1.00  0.00      PROB
ATOM   2842  CD2 LEU X  45       0.809   1.776  14.544  1.00  0.00      PROB
ATOM   2843  C   LEU X  45       2.950   2.004  18.503  1.00  0.00      PROB
ATOM   2844  O   LEU X  45       1.859   1.963  19.072  1.00  0.00      PROB
ATOM   2845  N   SER X  46       3.964   1.199  18.888  1.00  0.00      PROB
ATOM   2846  CA  SER X  46       3.885   0.204  19.952  1.00  0.00      PROB
ATOM   2847  CB  SER X  46       5.259  -0.482  20.158  1.00  0.00      PROB
ATOM   2848  OG  SER X  46       5.781  -0.947  18.916  1.00  0.00      PROB
ATOM   2849  C   SER X  46       3.462   0.801  21.286  1.00  0.00      PROB
ATOM   2850  O   SER X  46       2.546   0.319  21.951  1.00  0.00      PROB
ATOM   2851  N   LYS X  47       4.040   1.964  21.663  1.00  0.00      PROB
ATOM   2852  CA  LYS X  47       3.728   2.627  22.918  1.00  0.00      PROB
ATOM   2853  CB  LYS X  47       4.950   3.406  23.500  1.00  0.00      PROB
ATOM   2854  CG  LYS X  47       5.676   4.424  22.594  1.00  0.00      PROB
ATOM   2855  CD  LYS X  47       4.852   5.682  22.263  1.00  0.00      PROB
ATOM   2856  CE  LYS X  47       5.648   6.759  21.513  1.00  0.00      PROB
ATOM   2857  NZ  LYS X  47       4.764   7.833  21.040  1.00  0.00      PROB
ATOM   2858  C   LYS X  47       2.480   3.504  22.823  1.00  0.00      PROB
ATOM   2859  O   LYS X  47       2.082   4.154  23.790  1.00  0.00      PROB
ATOM   2860  N   GLU X  48       1.804   3.497  21.652  1.00  0.00      PROB
ATOM   2861  CA  GLU X  48       0.545   4.178  21.408  1.00  0.00      PROB
ATOM   2862  CB  GLU X  48       0.619   5.016  20.093  1.00  0.00      PROB
ATOM   2863  CG  GLU X  48       1.352   6.372  20.278  1.00  0.00      PROB
ATOM   2864  CD  GLU X  48       1.910   6.987  19.002  1.00  0.00      PROB
ATOM   2865  OE1 GLU X  48       1.175   7.156  17.994  1.00  0.00      PROB
ATOM   2866  OE2 GLU X  48       3.102   7.391  19.012  1.00  0.00      PROB
ATOM   2867  C   GLU X  48      -0.663   3.235  21.380  1.00  0.00      PROB
ATOM   2868  O   GLU X  48      -1.806   3.701  21.375  1.00  0.00      PROB
ATOM   2869  N   ARG X  49      -0.455   1.893  21.418  1.00  0.00      PROB
ATOM   2870  CA  ARG X  49      -1.534   0.911  21.568  1.00  0.00      PROB
ATOM   2871  CB  ARG X  49      -1.509  -0.116  20.396  1.00  0.00      PROB
ATOM   2872  CG  ARG X  49      -2.677  -1.132  20.425  1.00  0.00      PROB
ATOM   2873  CD  ARG X  49      -2.996  -1.824  19.088  1.00  0.00      PROB
ATOM   2874  NE  ARG X  49      -1.992  -2.907  18.839  1.00  0.00      PROB
ATOM   2875  CZ  ARG X  49      -1.602  -3.286  17.629  1.00  0.00      PROB
ATOM   2876  NH1 ARG X  49      -2.108  -2.809  16.513  1.00  0.00      PROB
ATOM   2877  NH2 ARG X  49      -0.746  -4.270  17.467  1.00  0.00      PROB
ATOM   2878  C   ARG X  49      -1.491   0.176  22.913  1.00  0.00      PROB
ATOM   2879  O   ARG X  49      -2.501  -0.333  23.406  1.00  0.00      PROB
ATOM   2880  N   ILE X  50      -0.322   0.154  23.588  1.00  0.00      PROB
ATOM   2881  CA  ILE X  50      -0.159  -0.394  24.933  1.00  0.00      PROB
ATOM   2882  CB  ILE X  50       1.325  -0.547  25.308  1.00  0.00      PROB
ATOM   2883  CG2 ILE X  50       1.532  -0.756  26.829  1.00  0.00      PROB
ATOM   2884  CG1 ILE X  50       1.928  -1.727  24.501  1.00  0.00      PROB
ATOM   2885  CD  ILE X  50       3.459  -1.809  24.548  1.00  0.00      PROB
ATOM   2886  C   ILE X  50      -1.022   0.251  26.031  1.00  0.00      PROB
ATOM   2887  O   ILE X  50      -1.565  -0.510  26.835  1.00  0.00      PROB
ATOM   2888  N   PRO X  51      -1.261   1.563  26.151  1.00  0.00      PROB
ATOM   2889  CD  PRO X  51      -0.398   2.600  25.568  1.00  0.00      PROB
ATOM   2890  CA  PRO X  51      -2.022   2.092  27.285  1.00  0.00      PROB
ATOM   2891  CB  PRO X  51      -1.853   3.615  27.163  1.00  0.00      PROB
ATOM   2892  CG  PRO X  51      -0.455   3.761  26.561  1.00  0.00      PROB
ATOM   2893  C   PRO X  51      -3.488   1.683  27.313  1.00  0.00      PROB
ATOM   2894  O   PRO X  51      -3.994   1.400  28.398  1.00  0.00      PROB
ATOM   2895  N   GLU X  52      -4.184   1.615  26.158  1.00  0.00      PROB
ATOM   2896  CA  GLU X  52      -5.516   1.031  26.048  1.00  0.00      PROB
ATOM   2897  CB  GLU X  52      -6.074   1.251  24.613  1.00  0.00      PROB
ATOM   2898  CG  GLU X  52      -7.432   0.577  24.271  1.00  0.00      PROB
ATOM   2899  CD  GLU X  52      -8.627   1.097  25.054  1.00  0.00      PROB
ATOM   2900  OE1 GLU X  52      -9.752   0.562  24.834  1.00  0.00      PROB
ATOM   2901  OE2 GLU X  52      -8.499   2.045  25.870  1.00  0.00      PROB
ATOM   2902  C   GLU X  52      -5.560  -0.446  26.435  1.00  0.00      PROB
ATOM   2903  O   GLU X  52      -6.446  -0.898  27.164  1.00  0.00      PROB
ATOM   2904  N   THR X  53      -4.543  -1.230  25.991  1.00  0.00      PROB
ATOM   2905  CA  THR X  53      -4.367  -2.645  26.348  1.00  0.00      PROB
ATOM   2906  CB  THR X  53      -3.103  -3.281  25.724  1.00  0.00      PROB
ATOM   2907  OG1 THR X  53      -3.300  -3.559  24.345  1.00  0.00      PROB
ATOM   2908  CG2 THR X  53      -2.695  -4.618  26.374  1.00  0.00      PROB
ATOM   2909  C   THR X  53      -4.276  -2.816  27.845  1.00  0.00      PROB
ATOM   2910  O   THR X  53      -5.000  -3.600  28.454  1.00  0.00      PROB
ATOM   2911  N   VAL X  54      -3.414  -2.001  28.478  1.00  0.00      PROB
ATOM   2912  CA  VAL X  54      -3.228  -1.945  29.913  1.00  0.00      PROB
ATOM   2913  CB  VAL X  54      -2.010  -1.083  30.246  1.00  0.00      PROB
ATOM   2914  CG1 VAL X  54      -1.895  -0.771  31.750  1.00  0.00      PROB
ATOM   2915  CG2 VAL X  54      -0.743  -1.827  29.778  1.00  0.00      PROB
ATOM   2916  C   VAL X  54      -4.467  -1.527  30.702  1.00  0.00      PROB
ATOM   2917  O   VAL X  54      -4.814  -2.179  31.688  1.00  0.00      PROB
ATOM   2918  N   LYS X  55      -5.197  -0.462  30.294  1.00  0.00      PROB
ATOM   2919  CA  LYS X  55      -6.403  -0.029  30.992  1.00  0.00      PROB
ATOM   2920  CB  LYS X  55      -6.885   1.362  30.476  1.00  0.00      PROB
ATOM   2921  CG  LYS X  55      -8.210   1.909  31.064  1.00  0.00      PROB
ATOM   2922  CD  LYS X  55      -8.179   2.139  32.588  1.00  0.00      PROB
ATOM   2923  CE  LYS X  55      -9.552   2.411  33.240  1.00  0.00      PROB
ATOM   2924  NZ  LYS X  55     -10.056   3.775  32.994  1.00  0.00      PROB
ATOM   2925  C   LYS X  55      -7.538  -1.054  30.982  1.00  0.00      PROB
ATOM   2926  O   LYS X  55      -8.146  -1.355  32.013  1.00  0.00      PROB
ATOM   2927  N   LYS X  56      -7.813  -1.662  29.808  1.00  0.00      PROB
ATOM   2928  CA  LYS X  56      -8.908  -2.600  29.623  1.00  0.00      PROB
ATOM   2929  CB  LYS X  56      -9.271  -2.730  28.120  1.00  0.00      PROB
ATOM   2930  CG  LYS X  56      -9.846  -1.448  27.482  1.00  0.00      PROB
ATOM   2931  CD  LYS X  56     -11.068  -0.891  28.235  1.00  0.00      PROB
ATOM   2932  CE  LYS X  56     -11.978   0.044  27.423  1.00  0.00      PROB
ATOM   2933  NZ  LYS X  56     -11.269   1.245  26.961  1.00  0.00      PROB
ATOM   2934  C   LYS X  56      -8.675  -3.976  30.243  1.00  0.00      PROB
ATOM   2935  O   LYS X  56      -9.622  -4.653  30.659  1.00  0.00      PROB
ATOM   2936  N   LEU X  57      -7.395  -4.390  30.402  1.00  0.00      PROB
ATOM   2937  CA  LEU X  57      -7.017  -5.558  31.185  1.00  0.00      PROB
ATOM   2938  CB  LEU X  57      -5.585  -6.051  30.847  1.00  0.00      PROB
ATOM   2939  CG  LEU X  57      -5.438  -6.713  29.458  1.00  0.00      PROB
ATOM   2940  CD1 LEU X  57      -3.952  -6.977  29.162  1.00  0.00      PROB
ATOM   2941  CD2 LEU X  57      -6.237  -8.023  29.352  1.00  0.00      PROB
ATOM   2942  C   LEU X  57      -7.115  -5.302  32.684  1.00  0.00      PROB
ATOM   2943  O   LEU X  57      -7.075  -6.231  33.492  1.00  0.00      PROB
ATOM   2944  N   GLY X  58      -7.279  -4.028  33.090  1.00  0.00      PROB
ATOM   2945  CA  GLY X  58      -7.615  -3.635  34.454  1.00  0.00      PROB
ATOM   2946  C   GLY X  58      -6.506  -2.960  35.210  1.00  0.00      PROB
ATOM   2947  O   GLY X  58      -6.633  -2.742  36.412  1.00  0.00      PROB
ATOM   2948  N   SER X  59      -5.404  -2.586  34.538  1.00  0.00      PROB
ATOM   2949  CA  SER X  59      -4.183  -2.081  35.162  1.00  0.00      PROB
ATOM   2950  CB  SER X  59      -2.971  -3.021  34.924  1.00  0.00      PROB
ATOM   2951  OG  SER X  59      -3.029  -4.135  35.817  1.00  0.00      PROB
ATOM   2952  C   SER X  59      -3.920  -0.655  34.713  1.00  0.00      PROB
ATOM   2953  O   SER X  59      -4.813  -0.011  34.163  1.00  0.00      PROB
ATOM   2954  N   GLU X  60      -2.742  -0.058  35.004  1.00  0.00      PROB
ATOM   2955  CA  GLU X  60      -2.577   1.362  34.722  1.00  0.00      PROB
ATOM   2956  CB  GLU X  60      -3.134   2.182  35.919  1.00  0.00      PROB
ATOM   2957  CG  GLU X  60      -2.887   3.710  35.892  1.00  0.00      PROB
ATOM   2958  CD  GLU X  60      -3.813   4.422  36.859  1.00  0.00      PROB
ATOM   2959  OE1 GLU X  60      -3.346   4.876  37.938  1.00  0.00      PROB
ATOM   2960  OE2 GLU X  60      -5.038   4.518  36.565  1.00  0.00      PROB
ATOM   2961  C   GLU X  60      -1.171   1.803  34.338  1.00  0.00      PROB
ATOM   2962  O   GLU X  60      -0.190   1.540  35.033  1.00  0.00      PROB
ATOM   2963  N   VAL X  61      -1.034   2.534  33.212  1.00  0.00      PROB
ATOM   2964  CA  VAL X  61       0.206   3.192  32.827  1.00  0.00      PROB
ATOM   2965  CB  VAL X  61       0.239   3.589  31.349  1.00  0.00      PROB
ATOM   2966  CG1 VAL X  61       1.550   4.325  30.990  1.00  0.00      PROB
ATOM   2967  CG2 VAL X  61       0.114   2.321  30.485  1.00  0.00      PROB
ATOM   2968  C   VAL X  61       0.455   4.412  33.702  1.00  0.00      PROB
ATOM   2969  O   VAL X  61      -0.289   5.394  33.667  1.00  0.00      PROB
ATOM   2970  N   LEU X  62       1.519   4.383  34.529  1.00  0.00      PROB
ATOM   2971  CA  LEU X  62       1.938   5.534  35.307  1.00  0.00      PROB
ATOM   2972  CB  LEU X  62       3.044   5.127  36.319  1.00  0.00      PROB
ATOM   2973  CG  LEU X  62       2.615   4.083  37.372  1.00  0.00      PROB
ATOM   2974  CD1 LEU X  62       3.829   3.650  38.210  1.00  0.00      PROB
ATOM   2975  CD2 LEU X  62       1.504   4.625  38.285  1.00  0.00      PROB
ATOM   2976  C   LEU X  62       2.474   6.672  34.444  1.00  0.00      PROB
ATOM   2977  O   LEU X  62       2.059   7.829  34.552  1.00  0.00      PROB
ATOM   2978  N   GLU X  63       3.414   6.344  33.539  1.00  0.00      PROB
ATOM   2979  CA  GLU X  63       4.105   7.309  32.716  1.00  0.00      PROB
ATOM   2980  CB  GLU X  63       5.025   8.262  33.553  1.00  0.00      PROB
ATOM   2981  CG  GLU X  63       5.870   9.324  32.788  1.00  0.00      PROB
ATOM   2982  CD  GLU X  63       5.058  10.288  31.938  1.00  0.00      PROB
ATOM   2983  OE1 GLU X  63       4.213   9.835  31.122  1.00  0.00      PROB
ATOM   2984  OE2 GLU X  63       5.263  11.526  32.037  1.00  0.00      PROB
ATOM   2985  C   GLU X  63       4.889   6.577  31.649  1.00  0.00      PROB
ATOM   2986  O   GLU X  63       5.227   5.403  31.801  1.00  0.00      PROB
ATOM   2987  N   ILE X  64       5.182   7.263  30.535  1.00  0.00      PROB
ATOM   2988  CA  ILE X  64       6.059   6.792  29.485  1.00  0.00      PROB
ATOM   2989  CB  ILE X  64       5.354   6.597  28.142  1.00  0.00      PROB
ATOM   2990  CG2 ILE X  64       6.355   5.983  27.132  1.00  0.00      PROB
ATOM   2991  CG1 ILE X  64       4.091   5.722  28.343  1.00  0.00      PROB
ATOM   2992  CD  ILE X  64       3.396   5.308  27.042  1.00  0.00      PROB
ATOM   2993  C   ILE X  64       7.167   7.815  29.349  1.00  0.00      PROB
ATOM   2994  O   ILE X  64       6.928   8.965  28.971  1.00  0.00      PROB
ATOM   2995  N   GLU X  65       8.416   7.412  29.656  1.00  0.00      PROB
ATOM   2996  CA  GLU X  65       9.588   8.268  29.557  1.00  0.00      PROB
ATOM   2997  CB  GLU X  65      10.481   8.231  30.837  1.00  0.00      PROB
ATOM   2998  CG  GLU X  65       9.792   8.792  32.116  1.00  0.00      PROB
ATOM   2999  CD  GLU X  65      10.732   9.023  33.295  1.00  0.00      PROB
ATOM   3000  OE1 GLU X  65      10.246   9.396  34.398  1.00  0.00      PROB
ATOM   3001  OE2 GLU X  65      11.971   8.853  33.162  1.00  0.00      PROB
ATOM   3002  C   GLU X  65      10.415   7.869  28.337  1.00  0.00      PROB
ATOM   3003  O   GLU X  65      10.506   6.700  27.974  1.00  0.00      PROB
ATOM   3004  N   GLU X  66      11.038   8.836  27.643  1.00  0.00      PROB
ATOM   3005  CA  GLU X  66      12.038   8.585  26.619  1.00  0.00      PROB
ATOM   3006  CB  GLU X  66      12.260   9.854  25.762  1.00  0.00      PROB
ATOM   3007  CG  GLU X  66      10.998  10.211  24.936  1.00  0.00      PROB
ATOM   3008  CD  GLU X  66      11.056  11.597  24.338  1.00  0.00      PROB
ATOM   3009  OE1 GLU X  66      10.212  12.462  24.695  1.00  0.00      PROB
ATOM   3010  OE2 GLU X  66      11.928  11.843  23.465  1.00  0.00      PROB
ATOM   3011  C   GLU X  66      13.341   8.090  27.237  1.00  0.00      PROB
ATOM   3012  O   GLU X  66      13.750   8.550  28.303  1.00  0.00      PROB
ATOM   3013  N   ALA X  67      14.018   7.115  26.609  1.00  0.00      PROB
ATOM   3014  CA  ALA X  67      15.271   6.576  27.106  1.00  0.00      PROB
ATOM   3015  CB  ALA X  67      15.117   5.046  27.197  1.00  0.00      PROB
ATOM   3016  C   ALA X  67      16.435   6.899  26.181  1.00  0.00      PROB
ATOM   3017  O   ALA X  67      17.601   6.836  26.574  1.00  0.00      PROB
ATOM   3018  N   ALA X  68      16.128   7.288  24.933  1.00  0.00      PROB
ATOM   3019  CA  ALA X  68      17.073   7.743  23.944  1.00  0.00      PROB
ATOM   3020  CB  ALA X  68      17.921   6.577  23.378  1.00  0.00      PROB
ATOM   3021  C   ALA X  68      16.230   8.374  22.846  1.00  0.00      PROB
ATOM   3022  O   ALA X  68      15.017   8.130  22.840  1.00  0.00      PROB
ATOM   3023  N   PRO X  69      16.738   9.170  21.901  1.00  0.00      PROB
ATOM   3024  CD  PRO X  69      18.062   9.787  21.970  1.00  0.00      PROB
ATOM   3025  CA  PRO X  69      16.122   9.360  20.584  1.00  0.00      PROB
ATOM   3026  CB  PRO X  69      17.229  10.008  19.738  1.00  0.00      PROB
ATOM   3027  CG  PRO X  69      18.087  10.739  20.774  1.00  0.00      PROB
ATOM   3028  C   PRO X  69      15.577   8.073  19.994  1.00  0.00      PROB
ATOM   3029  O   PRO X  69      16.344   7.125  19.845  1.00  0.00      PROB
ATOM   3030  N   GLY X  70      14.264   8.000  19.705  1.00  0.00      PROB
ATOM   3031  CA  GLY X  70      13.603   6.791  19.227  1.00  0.00      PROB
ATOM   3032  C   GLY X  70      13.616   5.582  20.139  1.00  0.00      PROB
ATOM   3033  O   GLY X  70      13.538   4.455  19.651  1.00  0.00      PROB
ATOM   3034  N   GLU X  71      13.675   5.777  21.473  1.00  0.00      PROB
ATOM   3035  CA  GLU X  71      13.541   4.702  22.439  1.00  0.00      PROB
ATOM   3036  CB  GLU X  71      14.919   4.152  22.888  1.00  0.00      PROB
ATOM   3037  CG  GLU X  71      14.835   2.762  23.562  1.00  0.00      PROB
ATOM   3038  CD  GLU X  71      16.188   2.255  24.023  1.00  0.00      PROB
ATOM   3039  OE1 GLU X  71      16.460   2.297  25.248  1.00  0.00      PROB
ATOM   3040  OE2 GLU X  71      16.969   1.737  23.180  1.00  0.00      PROB
ATOM   3041  C   GLU X  71      12.782   5.207  23.663  1.00  0.00      PROB
ATOM   3042  O   GLU X  71      12.991   6.320  24.147  1.00  0.00      PROB
ATOM   3043  N   TRP X  72      11.860   4.388  24.197  1.00  0.00      PROB
ATOM   3044  CA  TRP X  72      10.938   4.770  25.248  1.00  0.00      PROB
ATOM   3045  CB  TRP X  72       9.498   5.046  24.711  1.00  0.00      PROB
ATOM   3046  CG  TRP X  72       9.376   6.134  23.688  1.00  0.00      PROB
ATOM   3047  CD1 TRP X  72       8.960   7.421  23.925  1.00  0.00      PROB
ATOM   3048  NE1 TRP X  72       8.939   8.123  22.741  1.00  0.00      PROB
ATOM   3049  CE2 TRP X  72       9.331   7.310  21.725  1.00  0.00      PROB
ATOM   3050  CD2 TRP X  72       9.597   6.033  22.268  1.00  0.00      PROB
ATOM   3051  CE3 TRP X  72       9.968   4.990  21.414  1.00  0.00      PROB
ATOM   3052  CZ3 TRP X  72      10.072   5.249  20.043  1.00  0.00      PROB
ATOM   3053  CZ2 TRP X  72       9.456   7.570  20.374  1.00  0.00      PROB
ATOM   3054  CH2 TRP X  72       9.823   6.519  19.531  1.00  0.00      PROB
ATOM   3055  C   TRP X  72      10.832   3.664  26.286  1.00  0.00      PROB
ATOM   3056  O   TRP X  72      11.032   2.488  26.004  1.00  0.00      PROB
ATOM   3057  N   ASN X  73      10.484   4.037  27.524  1.00  0.00      PROB
ATOM   3058  CA  ASN X  73      10.278   3.158  28.650  1.00  0.00      PROB
ATOM   3059  CB  ASN X  73      11.277   3.537  29.779  1.00  0.00      PROB
ATOM   3060  CG  ASN X  73      12.696   3.078  29.450  1.00  0.00      PROB
ATOM   3061  OD1 ASN X  73      12.956   2.232  28.593  1.00  0.00      PROB
ATOM   3062  ND2 ASN X  73      13.684   3.672  30.161  1.00  0.00      PROB
ATOM   3063  C   ASN X  73       8.863   3.370  29.173  1.00  0.00      PROB
ATOM   3064  O   ASN X  73       8.542   4.435  29.700  1.00  0.00      PROB
ATOM   3065  N   ILE X  74       7.978   2.360  29.054  1.00  0.00      PROB
ATOM   3066  CA  ILE X  74       6.619   2.422  29.577  1.00  0.00      PROB
ATOM   3067  CB  ILE X  74       5.619   1.593  28.757  1.00  0.00      PROB
ATOM   3068  CG2 ILE X  74       4.175   1.798  29.282  1.00  0.00      PROB
ATOM   3069  CG1 ILE X  74       5.721   1.912  27.244  1.00  0.00      PROB
ATOM   3070  CD  ILE X  74       4.729   1.107  26.397  1.00  0.00      PROB
ATOM   3071  C   ILE X  74       6.622   1.904  31.008  1.00  0.00      PROB
ATOM   3072  O   ILE X  74       7.118   0.810  31.277  1.00  0.00      PROB
ATOM   3073  N   TYR X  75       6.058   2.673  31.961  1.00  0.00      PROB
ATOM   3074  CA  TYR X  75       5.919   2.250  33.341  1.00  0.00      PROB
ATOM   3075  CB  TYR X  75       6.415   3.338  34.330  1.00  0.00      PROB
ATOM   3076  CG  TYR X  75       7.907   3.521  34.198  1.00  0.00      PROB
ATOM   3077  CD1 TYR X  75       8.777   2.591  34.793  1.00  0.00      PROB
ATOM   3078  CE1 TYR X  75      10.164   2.789  34.763  1.00  0.00      PROB
ATOM   3079  CZ  TYR X  75      10.699   3.922  34.142  1.00  0.00      PROB
ATOM   3080  OH  TYR X  75      12.092   4.146  34.188  1.00  0.00      PROB
ATOM   3081  CD2 TYR X  75       8.456   4.644  33.551  1.00  0.00      PROB
ATOM   3082  CE2 TYR X  75       9.846   4.843  33.519  1.00  0.00      PROB
ATOM   3083  C   TYR X  75       4.476   1.874  33.652  1.00  0.00      PROB
ATOM   3084  O   TYR X  75       3.557   2.688  33.562  1.00  0.00      PROB
ATOM   3085  N   ILE X  76       4.240   0.602  34.018  1.00  0.00      PROB
ATOM   3086  CA  ILE X  76       2.909   0.058  34.253  1.00  0.00      PROB
ATOM   3087  CB  ILE X  76       2.573  -1.113  33.320  1.00  0.00      PROB
ATOM   3088  CG2 ILE X  76       1.237  -1.794  33.709  1.00  0.00      PROB
ATOM   3089  CG1 ILE X  76       2.543  -0.665  31.840  1.00  0.00      PROB
ATOM   3090  CD  ILE X  76       2.833  -1.807  30.857  1.00  0.00      PROB
ATOM   3091  C   ILE X  76       2.794  -0.374  35.700  1.00  0.00      PROB
ATOM   3092  O   ILE X  76       3.619  -1.119  36.222  1.00  0.00      PROB
ATOM   3093  N   LYS X  77       1.738   0.093  36.381  1.00  0.00      PROB
ATOM   3094  CA  LYS X  77       1.326  -0.347  37.692  1.00  0.00      PROB
ATOM   3095  CB  LYS X  77       0.716   0.862  38.459  1.00  0.00      PROB
ATOM   3096  CG  LYS X  77      -0.053   0.560  39.761  1.00  0.00      PROB
ATOM   3097  CD  LYS X  77      -0.682   1.815  40.413  1.00  0.00      PROB
ATOM   3098  CE  LYS X  77      -1.673   2.560  39.499  1.00  0.00      PROB
ATOM   3099  NZ  LYS X  77      -2.323   3.699  40.176  1.00  0.00      PROB
ATOM   3100  C   LYS X  77       0.299  -1.452  37.533  1.00  0.00      PROB
ATOM   3101  O   LYS X  77      -0.696  -1.286  36.825  1.00  0.00      PROB
ATOM   3102  N   VAL X  78       0.519  -2.616  38.170  1.00  0.00      PROB
ATOM   3103  CA  VAL X  78      -0.371  -3.762  38.059  1.00  0.00      PROB
ATOM   3104  CB  VAL X  78       0.409  -5.072  38.098  1.00  0.00      PROB
ATOM   3105  CG1 VAL X  78      -0.527  -6.292  37.945  1.00  0.00      PROB
ATOM   3106  CG2 VAL X  78       1.435  -5.039  36.949  1.00  0.00      PROB
ATOM   3107  C   VAL X  78      -1.434  -3.732  39.150  1.00  0.00      PROB
ATOM   3108  O   VAL X  78      -1.157  -3.396  40.301  1.00  0.00      PROB
ATOM   3109  N   LYS X  79      -2.697  -4.061  38.818  1.00  0.00      PROB
ATOM   3110  CA  LYS X  79      -3.783  -4.149  39.783  1.00  0.00      PROB
ATOM   3111  CB  LYS X  79      -4.815  -2.998  39.595  1.00  0.00      PROB
ATOM   3112  CG  LYS X  79      -4.216  -1.578  39.588  1.00  0.00      PROB
ATOM   3113  CD  LYS X  79      -5.278  -0.459  39.661  1.00  0.00      PROB
ATOM   3114  CE  LYS X  79      -6.333  -0.531  38.550  1.00  0.00      PROB
ATOM   3115  NZ  LYS X  79      -7.295   0.582  38.639  1.00  0.00      PROB
ATOM   3116  C   LYS X  79      -4.529  -5.472  39.608  1.00  0.00      PROB
ATOM   3117  O   LYS X  79      -5.017  -5.771  38.518  1.00  0.00      PROB
ATOM   3118  N   LYS X  80      -4.666  -6.284  40.677  1.00  0.00      PROB
ATOM   3119  CA  LYS X  80      -5.525  -7.459  40.689  1.00  0.00      PROB
ATOM   3120  CB  LYS X  80      -4.990  -8.556  41.652  1.00  0.00      PROB
ATOM   3121  CG  LYS X  80      -5.910  -9.790  41.764  1.00  0.00      PROB
ATOM   3122  CD  LYS X  80      -5.302 -10.996  42.510  1.00  0.00      PROB
ATOM   3123  CE  LYS X  80      -4.849 -10.768  43.964  1.00  0.00      PROB
ATOM   3124  NZ  LYS X  80      -5.965 -10.406  44.858  1.00  0.00      PROB
ATOM   3125  C   LYS X  80      -6.971  -7.077  41.094  1.00  0.00      PROB
ATOM   3126  OT1 LYS X  80      -7.911  -7.295  40.282  1.00  0.00      PROB
ATOM   3127  OT2 LYS X  80      -7.196  -6.591  42.237  1.00  0.00      PROB
TER    3128      LYS X  80                                                  
ATOM   3128  N   POPCX   1     -19.466  -9.737  20.469  1.00  0.00      MEMB
ATOM   3129  C12 POPCX   1     -18.301 -10.156  21.352  1.00  0.00      MEMB
ATOM   3130  C13 POPCX   1     -19.924 -10.861  19.597  1.00  0.00      MEMB
ATOM   3131  C14 POPCX   1     -20.616  -9.276  21.309  1.00  0.00      MEMB
ATOM   3132  C15 POPCX   1     -19.055  -8.592  19.594  1.00  0.00      MEMB
ATOM   3133  C11 POPCX   1     -17.029 -10.710  20.657  1.00  0.00      MEMB
ATOM   3134  P   POPCX   1     -15.153 -10.018  18.983  1.00  0.00      MEMB
ATOM   3135  O13 POPCX   1     -14.029 -10.436  19.853  1.00  0.00      MEMB
ATOM   3136  O14 POPCX   1     -14.910  -8.846  18.107  1.00  0.00      MEMB
ATOM   3137  O12 POPCX   1     -16.402  -9.696  19.874  1.00  0.00      MEMB
ATOM   3138  O11 POPCX   1     -15.658 -11.234  18.104  1.00  0.00      MEMB
ATOM   3139  C1  POPCX   1     -14.788 -11.870  17.158  1.00  0.00      MEMB
ATOM   3140  C2  POPCX   1     -14.909 -11.270  15.729  1.00  0.00      MEMB
ATOM   3141  O21 POPCX   1     -16.221 -11.571  15.212  1.00  0.00      MEMB
ATOM   3142  C21 POPCX   1     -16.685 -10.714  14.315  1.00  0.00      MEMB
ATOM   3143  O22 POPCX   1     -16.197  -9.626  14.052  1.00  0.00      MEMB
ATOM   3144  C22 POPCX   1     -17.935 -11.292  13.639  1.00  0.00      MEMB
ATOM   3145  C3  POPCX   1     -13.825 -11.861  14.777  1.00  0.00      MEMB
ATOM   3146  O31 POPCX   1     -13.843 -11.225  13.481  1.00  0.00      MEMB
ATOM   3147  C31 POPCX   1     -13.219 -10.045  13.443  1.00  0.00      MEMB
ATOM   3148  O32 POPCX   1     -12.491  -9.610  14.315  1.00  0.00      MEMB
ATOM   3149  C32 POPCX   1     -13.636  -9.300  12.179  1.00  0.00      MEMB
ATOM   3150  C23 POPCX   1     -17.912 -11.141  12.097  1.00  0.00      MEMB
ATOM   3151  C24 POPCX   1     -19.258 -11.526  11.458  1.00  0.00      MEMB
ATOM   3152  C25 POPCX   1     -19.273 -11.475   9.918  1.00  0.00      MEMB
ATOM   3153  C26 POPCX   1     -18.843 -10.114   9.349  1.00  0.00      MEMB
ATOM   3154  C27 POPCX   1     -19.187  -9.892   7.864  1.00  0.00      MEMB
ATOM   3155  C28 POPCX   1     -18.553 -10.923   6.908  1.00  0.00      MEMB
ATOM   3156  C29 POPCX   1     -18.369 -10.366   5.515  1.00  0.00      MEMB
ATOM   3157 C210 POPCX   1     -18.939 -10.776   4.365  1.00  0.00      MEMB
ATOM   3158 C211 POPCX   1     -19.932 -11.894   4.169  1.00  0.00      MEMB
ATOM   3159 C212 POPCX   1     -19.308 -13.081   3.409  1.00  0.00      MEMB
ATOM   3160 C213 POPCX   1     -20.332 -14.133   2.946  1.00  0.00      MEMB
ATOM   3161 C214 POPCX   1     -21.195 -14.710   4.078  1.00  0.00      MEMB
ATOM   3162 C215 POPCX   1     -22.058 -15.892   3.615  1.00  0.00      MEMB
ATOM   3163 C216 POPCX   1     -22.954 -16.496   4.712  1.00  0.00      MEMB
ATOM   3164 C217 POPCX   1     -23.973 -15.516   5.320  1.00  0.00      MEMB
ATOM   3165 C218 POPCX   1     -23.565 -14.944   6.683  1.00  0.00      MEMB
ATOM   3166  C33 POPCX   1     -12.455  -8.738  11.362  1.00  0.00      MEMB
ATOM   3167  C34 POPCX   1     -12.988  -7.989  10.136  1.00  0.00      MEMB
ATOM   3168  C35 POPCX   1     -11.903  -7.580   9.136  1.00  0.00      MEMB
ATOM   3169  C36 POPCX   1     -12.511  -7.250   7.767  1.00  0.00      MEMB
ATOM   3170  C37 POPCX   1     -11.465  -6.964   6.682  1.00  0.00      MEMB
ATOM   3171  C38 POPCX   1     -12.106  -6.796   5.295  1.00  0.00      MEMB
ATOM   3172  C39 POPCX   1     -12.484  -8.146   4.665  1.00  0.00      MEMB
ATOM   3173 C310 POPCX   1     -13.143  -8.047   3.281  1.00  0.00      MEMB
ATOM   3174 C311 POPCX   1     -14.512  -7.352   3.311  1.00  0.00      MEMB
ATOM   3175 C312 POPCX   1     -15.258  -7.392   1.968  1.00  0.00      MEMB
ATOM   3176 C313 POPCX   1     -15.809  -8.782   1.610  1.00  0.00      MEMB
ATOM   3177 C314 POPCX   1     -16.730  -8.747   0.379  1.00  0.00      MEMB
ATOM   3178 C315 POPCX   1     -17.412 -10.091   0.079  1.00  0.00      MEMB
ATOM   3179 C316 POPCX   1     -16.458 -11.187  -0.403  1.00  0.00      MEMB
TER    3180      POPCX   1                                                  
ATOM   3180  N   POPCX   2      -2.343 -21.873  22.482  1.00  0.00      MEMB
ATOM   3181  C12 POPCX   2      -2.298 -22.185  20.999  1.00  0.00      MEMB
ATOM   3182  C13 POPCX   2      -0.957 -21.627  22.998  1.00  0.00      MEMB
ATOM   3183  C14 POPCX   2      -3.198 -20.676  22.750  1.00  0.00      MEMB
ATOM   3184  C15 POPCX   2      -2.912 -23.040  23.224  1.00  0.00      MEMB
ATOM   3185  C11 POPCX   2      -3.645 -22.504  20.310  1.00  0.00      MEMB
ATOM   3186  P   POPCX   2      -3.986 -20.362  18.882  1.00  0.00      MEMB
ATOM   3187  O13 POPCX   2      -3.353 -21.158  17.808  1.00  0.00      MEMB
ATOM   3188  O14 POPCX   2      -3.230 -19.221  19.438  1.00  0.00      MEMB
ATOM   3189  O12 POPCX   2      -4.405 -21.318  20.071  1.00  0.00      MEMB
ATOM   3190  O11 POPCX   2      -5.423 -19.901  18.411  1.00  0.00      MEMB
ATOM   3191  C1  POPCX   2      -6.338 -20.907  17.942  1.00  0.00      MEMB
ATOM   3192  C2  POPCX   2      -6.493 -20.891  16.399  1.00  0.00      MEMB
ATOM   3193  O21 POPCX   2      -7.413 -19.838  16.063  1.00  0.00      MEMB
ATOM   3194  C21 POPCX   2      -6.862 -18.638  15.952  1.00  0.00      MEMB
ATOM   3195  O22 POPCX   2      -5.690 -18.406  15.703  1.00  0.00      MEMB
ATOM   3196  C22 POPCX   2      -7.916 -17.565  16.201  1.00  0.00      MEMB
ATOM   3197  C3  POPCX   2      -7.046 -22.257  15.902  1.00  0.00      MEMB
ATOM   3198  O31 POPCX   2      -7.342 -22.230  14.486  1.00  0.00      MEMB
ATOM   3199  C31 POPCX   2      -8.619 -22.380  14.148  1.00  0.00      MEMB
ATOM   3200  O32 POPCX   2      -9.550 -22.548  14.919  1.00  0.00      MEMB
ATOM   3201  C32 POPCX   2      -8.738 -22.337  12.625  1.00  0.00      MEMB
ATOM   3202  C23 POPCX   2      -9.016 -17.538  15.120  1.00  0.00      MEMB
ATOM   3203  C24 POPCX   2      -8.462 -17.216  13.726  1.00  0.00      MEMB
ATOM   3204  C25 POPCX   2      -9.530 -16.710  12.744  1.00  0.00      MEMB
ATOM   3205  C26 POPCX   2     -10.658 -17.715  12.457  1.00  0.00      MEMB
ATOM   3206  C27 POPCX   2     -11.830 -17.134  11.639  1.00  0.00      MEMB
ATOM   3207  C28 POPCX   2     -11.566 -16.989  10.123  1.00  0.00      MEMB
ATOM   3208  C29 POPCX   2     -10.633 -15.858   9.771  1.00  0.00      MEMB
ATOM   3209 C210 POPCX   2      -9.555 -15.918   8.968  1.00  0.00      MEMB
ATOM   3210 C211 POPCX   2      -9.073 -17.114   8.186  1.00  0.00      MEMB
ATOM   3211 C212 POPCX   2      -7.954 -17.885   8.910  1.00  0.00      MEMB
ATOM   3212 C213 POPCX   2      -7.404 -19.038   8.057  1.00  0.00      MEMB
ATOM   3213 C214 POPCX   2      -6.277 -19.815   8.750  1.00  0.00      MEMB
ATOM   3214 C215 POPCX   2      -5.670 -20.897   7.845  1.00  0.00      MEMB
ATOM   3215 C216 POPCX   2      -4.539 -21.674   8.533  1.00  0.00      MEMB
ATOM   3216 C217 POPCX   2      -3.882 -22.713   7.615  1.00  0.00      MEMB
ATOM   3217 C218 POPCX   2      -2.771 -23.506   8.305  1.00  0.00      MEMB
ATOM   3218  C33 POPCX   2     -10.140 -21.880  12.164  1.00  0.00      MEMB
ATOM   3219  C34 POPCX   2     -10.216 -21.669  10.645  1.00  0.00      MEMB
ATOM   3220  C35 POPCX   2     -11.577 -21.112  10.205  1.00  0.00      MEMB
ATOM   3221  C36 POPCX   2     -11.601 -20.643   8.743  1.00  0.00      MEMB
ATOM   3222  C37 POPCX   2     -12.931 -19.960   8.393  1.00  0.00      MEMB
ATOM   3223  C38 POPCX   2     -12.854 -19.035   7.169  1.00  0.00      MEMB
ATOM   3224  C39 POPCX   2     -14.113 -18.166   7.029  1.00  0.00      MEMB
ATOM   3225 C310 POPCX   2     -13.949 -17.008   6.031  1.00  0.00      MEMB
ATOM   3226 C311 POPCX   2     -15.112 -16.004   6.092  1.00  0.00      MEMB
ATOM   3227 C312 POPCX   2     -16.419 -16.539   5.484  1.00  0.00      MEMB
ATOM   3228 C313 POPCX   2     -17.655 -15.727   5.901  1.00  0.00      MEMB
ATOM   3229 C314 POPCX   2     -18.144 -16.056   7.322  1.00  0.00      MEMB
ATOM   3230 C315 POPCX   2     -19.319 -15.178   7.770  1.00  0.00      MEMB
ATOM   3231 C316 POPCX   2     -19.831 -15.520   9.172  1.00  0.00      MEMB
TER    3232      POPCX   2                                                  
ATOM   3232  N   POPCX   3      17.368  22.834  22.046  1.00  0.00      MEMB
ATOM   3233  C12 POPCX   3      16.097  22.103  21.632  1.00  0.00      MEMB
ATOM   3234  C13 POPCX   3      18.580  22.005  21.758  1.00  0.00      MEMB
ATOM   3235  C14 POPCX   3      17.510  24.138  21.321  1.00  0.00      MEMB
ATOM   3236  C15 POPCX   3      17.315  23.097  23.522  1.00  0.00      MEMB
ATOM   3237  C11 POPCX   3      15.950  21.637  20.156  1.00  0.00      MEMB
ATOM   3238  P   POPCX   3      16.638  19.135  20.442  1.00  0.00      MEMB
ATOM   3239  O13 POPCX   3      17.031  19.183  21.867  1.00  0.00      MEMB
ATOM   3240  O14 POPCX   3      17.325  18.114  19.605  1.00  0.00      MEMB
ATOM   3241  O12 POPCX   3      16.848  20.576  19.799  1.00  0.00      MEMB
ATOM   3242  O11 POPCX   3      15.075  18.912  20.376  1.00  0.00      MEMB
ATOM   3243  C1  POPCX   3      14.495  17.941  19.498  1.00  0.00      MEMB
ATOM   3244  C2  POPCX   3      14.493  18.412  18.020  1.00  0.00      MEMB
ATOM   3245  O21 POPCX   3      13.887  19.721  17.955  1.00  0.00      MEMB
ATOM   3246  C21 POPCX   3      14.445  20.536  17.070  1.00  0.00      MEMB
ATOM   3247  O22 POPCX   3      15.420  20.274  16.383  1.00  0.00      MEMB
ATOM   3248  C22 POPCX   3      13.710  21.875  17.064  1.00  0.00      MEMB
ATOM   3249  C3  POPCX   3      13.738  17.409  17.101  1.00  0.00      MEMB
ATOM   3250  O31 POPCX   3      13.859  17.747  15.705  1.00  0.00      MEMB
ATOM   3251  C31 POPCX   3      15.020  17.420  15.142  1.00  0.00      MEMB
ATOM   3252  O32 POPCX   3      15.949  16.864  15.709  1.00  0.00      MEMB
ATOM   3253  C32 POPCX   3      14.975  17.865  13.680  1.00  0.00      MEMB
ATOM   3254  C23 POPCX   3      13.735  22.545  15.671  1.00  0.00      MEMB
ATOM   3255  C24 POPCX   3      12.900  21.784  14.632  1.00  0.00      MEMB
ATOM   3256  C25 POPCX   3      12.957  22.432  13.243  1.00  0.00      MEMB
ATOM   3257  C26 POPCX   3      12.138  21.653  12.203  1.00  0.00      MEMB
ATOM   3258  C27 POPCX   3      12.031  22.366  10.845  1.00  0.00      MEMB
ATOM   3259  C28 POPCX   3      13.371  22.574  10.107  1.00  0.00      MEMB
ATOM   3260  C29 POPCX   3      14.050  21.279   9.737  1.00  0.00      MEMB
ATOM   3261 C210 POPCX   3      13.799  20.530   8.645  1.00  0.00      MEMB
ATOM   3262 C211 POPCX   3      12.779  20.833   7.574  1.00  0.00      MEMB
ATOM   3263 C212 POPCX   3      13.417  21.019   6.182  1.00  0.00      MEMB
ATOM   3264 C213 POPCX   3      12.457  21.644   5.153  1.00  0.00      MEMB
ATOM   3265 C214 POPCX   3      11.229  20.777   4.830  1.00  0.00      MEMB
ATOM   3266 C215 POPCX   3      10.152  21.497   3.999  1.00  0.00      MEMB
ATOM   3267 C216 POPCX   3      10.340  21.435   2.472  1.00  0.00      MEMB
ATOM   3268 C217 POPCX   3      11.506  22.269   1.927  1.00  0.00      MEMB
ATOM   3269 C218 POPCX   3      11.392  22.554   0.426  1.00  0.00      MEMB
ATOM   3270  C33 POPCX   3      16.329  17.785  12.939  1.00  0.00      MEMB
ATOM   3271  C34 POPCX   3      16.237  18.464  11.565  1.00  0.00      MEMB
ATOM   3272  C35 POPCX   3      17.570  18.516  10.805  1.00  0.00      MEMB
ATOM   3273  C36 POPCX   3      17.474  19.373   9.532  1.00  0.00      MEMB
ATOM   3274  C37 POPCX   3      18.819  19.537   8.812  1.00  0.00      MEMB
ATOM   3275  C38 POPCX   3      18.785  20.591   7.693  1.00  0.00      MEMB
ATOM   3276  C39 POPCX   3      18.087  20.130   6.405  1.00  0.00      MEMB
ATOM   3277 C310 POPCX   3      18.018  21.254   5.359  1.00  0.00      MEMB
ATOM   3278 C311 POPCX   3      17.527  20.774   3.985  1.00  0.00      MEMB
ATOM   3279 C312 POPCX   3      17.388  21.912   2.960  1.00  0.00      MEMB
ATOM   3280 C313 POPCX   3      16.140  22.780   3.175  1.00  0.00      MEMB
ATOM   3281 C314 POPCX   3      16.046  23.944   2.177  1.00  0.00      MEMB
ATOM   3282 C315 POPCX   3      14.757  24.757   2.349  1.00  0.00      MEMB
ATOM   3283 C316 POPCX   3      14.661  25.963   1.411  1.00  0.00      MEMB
TER    3284      POPCX   3                                                  
ATOM   3284  N   POPCX   4     -13.851  -2.983  18.861  1.00  0.00      MEMB
ATOM   3285  C12 POPCX   4     -15.338  -3.076  19.150  1.00  0.00      MEMB
ATOM   3286  C13 POPCX   4     -13.435  -1.558  18.678  1.00  0.00      MEMB
ATOM   3287  C14 POPCX   4     -13.061  -3.562  19.998  1.00  0.00      MEMB
ATOM   3288  C15 POPCX   4     -13.508  -3.776  17.643  1.00  0.00      MEMB
ATOM   3289  C11 POPCX   4     -16.323  -2.631  18.035  1.00  0.00      MEMB
ATOM   3290  P   POPCX   4     -17.221  -4.886  17.100  1.00  0.00      MEMB
ATOM   3291  O13 POPCX   4     -17.185  -5.354  18.504  1.00  0.00      MEMB
ATOM   3292  O14 POPCX   4     -16.787  -5.858  16.075  1.00  0.00      MEMB
ATOM   3293  O12 POPCX   4     -16.355  -3.570  16.955  1.00  0.00      MEMB
ATOM   3294  O11 POPCX   4     -18.674  -4.402  16.731  1.00  0.00      MEMB
ATOM   3295  C1  POPCX   4     -19.800  -5.276  16.912  1.00  0.00      MEMB
ATOM   3296  C2  POPCX   4     -20.605  -5.463  15.594  1.00  0.00      MEMB
ATOM   3297  O21 POPCX   4     -19.708  -5.764  14.508  1.00  0.00      MEMB
ATOM   3298  C21 POPCX   4     -19.410  -7.046  14.374  1.00  0.00      MEMB
ATOM   3299  O22 POPCX   4     -19.868  -7.961  15.039  1.00  0.00      MEMB
ATOM   3300  C22 POPCX   4     -18.363  -7.203  13.270  1.00  0.00      MEMB
ATOM   3301  C3  POPCX   4     -21.423  -4.196  15.225  1.00  0.00      MEMB
ATOM   3302  O31 POPCX   4     -22.227  -4.438  14.049  1.00  0.00      MEMB
ATOM   3303  C31 POPCX   4     -21.681  -4.127  12.882  1.00  0.00      MEMB
ATOM   3304  O32 POPCX   4     -20.611  -3.557  12.724  1.00  0.00      MEMB
ATOM   3305  C32 POPCX   4     -22.594  -4.602  11.750  1.00  0.00      MEMB
ATOM   3306  C23 POPCX   4     -18.824  -6.719  11.876  1.00  0.00      MEMB
ATOM   3307  C24 POPCX   4     -17.685  -6.783  10.848  1.00  0.00      MEMB
ATOM   3308  C25 POPCX   4     -18.105  -6.328   9.442  1.00  0.00      MEMB
ATOM   3309  C26 POPCX   4     -16.920  -6.299   8.462  1.00  0.00      MEMB
ATOM   3310  C27 POPCX   4     -17.296  -5.962   7.005  1.00  0.00      MEMB
ATOM   3311  C28 POPCX   4     -18.067  -4.638   6.801  1.00  0.00      MEMB
ATOM   3312  C29 POPCX   4     -17.340  -3.436   7.355  1.00  0.00      MEMB
ATOM   3313 C210 POPCX   4     -16.734  -2.449   6.666  1.00  0.00      MEMB
ATOM   3314 C211 POPCX   4     -16.634  -2.309   5.167  1.00  0.00      MEMB
ATOM   3315 C212 POPCX   4     -15.250  -2.750   4.656  1.00  0.00      MEMB
ATOM   3316 C213 POPCX   4     -15.111  -2.596   3.135  1.00  0.00      MEMB
ATOM   3317 C214 POPCX   4     -13.760  -3.091   2.599  1.00  0.00      MEMB
ATOM   3318 C215 POPCX   4     -13.749  -3.218   1.068  1.00  0.00      MEMB
ATOM   3319 C216 POPCX   4     -12.405  -3.720   0.519  1.00  0.00      MEMB
ATOM   3320 C217 POPCX   4     -12.455  -4.113  -0.966  1.00  0.00      MEMB
ATOM   3321 C218 POPCX   4     -13.175  -5.438  -1.239  1.00  0.00      MEMB
ATOM   3322  C33 POPCX   4     -21.824  -4.795  10.424  1.00  0.00      MEMB
ATOM   3323  C34 POPCX   4     -22.708  -5.300   9.275  1.00  0.00      MEMB
ATOM   3324  C35 POPCX   4     -21.878  -5.599   8.017  1.00  0.00      MEMB
ATOM   3325  C36 POPCX   4     -22.454  -6.725   7.147  1.00  0.00      MEMB
ATOM   3326  C37 POPCX   4     -21.488  -7.129   6.024  1.00  0.00      MEMB
ATOM   3327  C38 POPCX   4     -21.860  -8.438   5.309  1.00  0.00      MEMB
ATOM   3328  C39 POPCX   4     -23.201  -8.389   4.564  1.00  0.00      MEMB
ATOM   3329 C310 POPCX   4     -23.399  -9.610   3.652  1.00  0.00      MEMB
ATOM   3330 C311 POPCX   4     -24.669  -9.522   2.791  1.00  0.00      MEMB
ATOM   3331 C312 POPCX   4     -24.699 -10.553   1.650  1.00  0.00      MEMB
ATOM   3332 C313 POPCX   4     -24.933 -11.999   2.114  1.00  0.00      MEMB
ATOM   3333 C314 POPCX   4     -24.796 -13.006   0.962  1.00  0.00      MEMB
ATOM   3334 C315 POPCX   4     -25.206 -14.432   1.354  1.00  0.00      MEMB
ATOM   3335 C316 POPCX   4     -24.968 -15.455   0.240  1.00  0.00      MEMB
TER    3336      POPCX   4                                                  
ATOM   3336  N   POPCX   5     -22.837  15.205  19.924  1.00  0.00      MEMB
ATOM   3337  C12 POPCX   5     -21.725  14.966  20.930  1.00  0.00      MEMB
ATOM   3338  C13 POPCX   5     -23.105  13.958  19.143  1.00  0.00      MEMB
ATOM   3339  C14 POPCX   5     -24.086  15.581  20.654  1.00  0.00      MEMB
ATOM   3340  C15 POPCX   5     -22.493  16.306  18.970  1.00  0.00      MEMB
ATOM   3341  C11 POPCX   5     -20.324  14.591  20.387  1.00  0.00      MEMB
ATOM   3342  P   POPCX   5     -19.414  13.022  18.543  1.00  0.00      MEMB
ATOM   3343  O13 POPCX   5     -18.033  13.442  18.872  1.00  0.00      MEMB
ATOM   3344  O14 POPCX   5     -20.066  13.603  17.353  1.00  0.00      MEMB
ATOM   3345  O12 POPCX   5     -20.335  13.282  19.803  1.00  0.00      MEMB
ATOM   3346  O11 POPCX   5     -19.437  11.450  18.444  1.00  0.00      MEMB
ATOM   3347  C1  POPCX   5     -20.625  10.714  18.140  1.00  0.00      MEMB
ATOM   3348  C2  POPCX   5     -20.509   9.979  16.776  1.00  0.00      MEMB
ATOM   3349  O21 POPCX   5     -20.581  10.943  15.704  1.00  0.00      MEMB
ATOM   3350  C21 POPCX   5     -19.408  11.393  15.278  1.00  0.00      MEMB
ATOM   3351  O22 POPCX   5     -18.313  11.055  15.696  1.00  0.00      MEMB
ATOM   3352  C22 POPCX   5     -19.623  12.371  14.124  1.00  0.00      MEMB
ATOM   3353  C3  POPCX   5     -21.650   8.939  16.590  1.00  0.00      MEMB
ATOM   3354  O31 POPCX   5     -21.746   8.570  15.202  1.00  0.00      MEMB
ATOM   3355  C31 POPCX   5     -22.656   7.655  14.925  1.00  0.00      MEMB
ATOM   3356  O32 POPCX   5     -23.319   7.033  15.738  1.00  0.00      MEMB
ATOM   3357  C32 POPCX   5     -22.772   7.552  13.407  1.00  0.00      MEMB
ATOM   3358  C23 POPCX   5     -20.261  11.701  12.883  1.00  0.00      MEMB
ATOM   3359  C24 POPCX   5     -19.922  12.447  11.585  1.00  0.00      MEMB
ATOM   3360  C25 POPCX   5     -20.332  11.668  10.324  1.00  0.00      MEMB
ATOM   3361  C26 POPCX   5     -19.851  12.310   9.009  1.00  0.00      MEMB
ATOM   3362  C27 POPCX   5     -18.324  12.484   8.940  1.00  0.00      MEMB
ATOM   3363  C28 POPCX   5     -17.759  12.700   7.521  1.00  0.00      MEMB
ATOM   3364  C29 POPCX   5     -18.237  13.987   6.903  1.00  0.00      MEMB
ATOM   3365 C210 POPCX   5     -18.400  14.239   5.591  1.00  0.00      MEMB
ATOM   3366 C211 POPCX   5     -18.090  13.310   4.441  1.00  0.00      MEMB
ATOM   3367 C212 POPCX   5     -17.134  13.941   3.406  1.00  0.00      MEMB
ATOM   3368 C213 POPCX   5     -17.729  15.136   2.644  1.00  0.00      MEMB
ATOM   3369 C214 POPCX   5     -16.728  15.784   1.676  1.00  0.00      MEMB
ATOM   3370 C215 POPCX   5     -17.260  17.100   1.091  1.00  0.00      MEMB
ATOM   3371 C216 POPCX   5     -16.222  17.881   0.269  1.00  0.00      MEMB
ATOM   3372 C217 POPCX   5     -15.960  17.287  -1.123  1.00  0.00      MEMB
ATOM   3373 C218 POPCX   5     -15.111  18.194  -2.021  1.00  0.00      MEMB
ATOM   3374  C33 POPCX   5     -24.096   6.911  12.937  1.00  0.00      MEMB
ATOM   3375  C34 POPCX   5     -24.291   7.050  11.420  1.00  0.00      MEMB
ATOM   3376  C35 POPCX   5     -24.581   8.493  10.967  1.00  0.00      MEMB
ATOM   3377  C36 POPCX   5     -24.796   8.630   9.451  1.00  0.00      MEMB
ATOM   3378  C37 POPCX   5     -23.500   8.543   8.630  1.00  0.00      MEMB
ATOM   3379  C38 POPCX   5     -23.738   8.105   7.176  1.00  0.00      MEMB
ATOM   3380  C39 POPCX   5     -24.036   9.240   6.187  1.00  0.00      MEMB
ATOM   3381 C310 POPCX   5     -22.757   9.930   5.692  1.00  0.00      MEMB
ATOM   3382 C311 POPCX   5     -22.985  10.776   4.434  1.00  0.00      MEMB
ATOM   3383 C312 POPCX   5     -21.678  11.342   3.863  1.00  0.00      MEMB
ATOM   3384 C313 POPCX   5     -21.859  12.080   2.526  1.00  0.00      MEMB
ATOM   3385 C314 POPCX   5     -22.121  11.134   1.341  1.00  0.00      MEMB
ATOM   3386 C315 POPCX   5     -22.125  11.846  -0.022  1.00  0.00      MEMB
ATOM   3387 C316 POPCX   5     -23.338  12.750  -0.265  1.00  0.00      MEMB
TER    3388      POPCX   5                                                  
ATOM   3388  N   POPCX   6      26.169  17.923  18.682  1.00  0.00      MEMB
ATOM   3389  C12 POPCX   6      25.697  16.923  17.635  1.00  0.00      MEMB
ATOM   3390  C13 POPCX   6      27.418  17.440  19.355  1.00  0.00      MEMB
ATOM   3391  C14 POPCX   6      26.461  19.253  18.055  1.00  0.00      MEMB
ATOM   3392  C15 POPCX   6      25.134  18.114  19.740  1.00  0.00      MEMB
ATOM   3393  C11 POPCX   6      24.321  17.174  16.958  1.00  0.00      MEMB
ATOM   3394  P   POPCX   6      22.822  15.428  18.205  1.00  0.00      MEMB
ATOM   3395  O13 POPCX   6      21.707  15.469  19.176  1.00  0.00      MEMB
ATOM   3396  O14 POPCX   6      24.039  14.692  18.626  1.00  0.00      MEMB
ATOM   3397  O12 POPCX   6      23.219  16.922  17.837  1.00  0.00      MEMB
ATOM   3398  O11 POPCX   6      22.282  14.798  16.849  1.00  0.00      MEMB
ATOM   3399  C1  POPCX   6      21.456  15.569  15.965  1.00  0.00      MEMB
ATOM   3400  C2  POPCX   6      21.320  14.894  14.560  1.00  0.00      MEMB
ATOM   3401  O21 POPCX   6      20.136  14.074  14.475  1.00  0.00      MEMB
ATOM   3402  C21 POPCX   6      19.017  14.761  14.285  1.00  0.00      MEMB
ATOM   3403  O22 POPCX   6      18.933  15.979  14.268  1.00  0.00      MEMB
ATOM   3404  C22 POPCX   6      17.839  13.821  14.035  1.00  0.00      MEMB
ATOM   3405  C3  POPCX   6      22.566  14.037  14.203  1.00  0.00      MEMB
ATOM   3406  O31 POPCX   6      22.492  13.530  12.851  1.00  0.00      MEMB
ATOM   3407  C31 POPCX   6      22.230  12.233  12.710  1.00  0.00      MEMB
ATOM   3408  O32 POPCX   6      22.049  11.438  13.618  1.00  0.00      MEMB
ATOM   3409  C32 POPCX   6      22.220  11.893  11.218  1.00  0.00      MEMB
ATOM   3410  C23 POPCX   6      18.089  12.791  12.907  1.00  0.00      MEMB
ATOM   3411  C24 POPCX   6      18.390  13.429  11.542  1.00  0.00      MEMB
ATOM   3412  C25 POPCX   6      18.534  12.390  10.417  1.00  0.00      MEMB
ATOM   3413  C26 POPCX   6      17.199  11.940   9.809  1.00  0.00      MEMB
ATOM   3414  C27 POPCX   6      17.392  10.934   8.663  1.00  0.00      MEMB
ATOM   3415  C28 POPCX   6      16.057  10.535   8.013  1.00  0.00      MEMB
ATOM   3416  C29 POPCX   6      16.205   9.444   6.981  1.00  0.00      MEMB
ATOM   3417 C210 POPCX   6      16.377   9.613   5.657  1.00  0.00      MEMB
ATOM   3418 C211 POPCX   6      16.512  10.928   4.930  1.00  0.00      MEMB
ATOM   3419 C212 POPCX   6      17.706  10.946   3.954  1.00  0.00      MEMB
ATOM   3420 C213 POPCX   6      19.078  10.880   4.642  1.00  0.00      MEMB
ATOM   3421 C214 POPCX   6      20.237  10.910   3.634  1.00  0.00      MEMB
ATOM   3422 C215 POPCX   6      21.617  10.798   4.300  1.00  0.00      MEMB
ATOM   3423 C216 POPCX   6      22.604  11.862   3.803  1.00  0.00      MEMB
ATOM   3424 C217 POPCX   6      23.986  11.748   4.458  1.00  0.00      MEMB
ATOM   3425 C218 POPCX   6      24.920  12.901   4.088  1.00  0.00      MEMB
ATOM   3426  C33 POPCX   6      21.780  10.443  10.905  1.00  0.00      MEMB
ATOM   3427  C34 POPCX   6      21.702  10.185   9.392  1.00  0.00      MEMB
ATOM   3428  C35 POPCX   6      20.941   8.898   9.033  1.00  0.00      MEMB
ATOM   3429  C36 POPCX   6      20.942   8.605   7.525  1.00  0.00      MEMB
ATOM   3430  C37 POPCX   6      19.907   7.548   7.110  1.00  0.00      MEMB
ATOM   3431  C38 POPCX   6      20.093   7.055   5.665  1.00  0.00      MEMB
ATOM   3432  C39 POPCX   6      18.905   6.216   5.168  1.00  0.00      MEMB
ATOM   3433 C310 POPCX   6      19.251   5.340   3.955  1.00  0.00      MEMB
ATOM   3434 C311 POPCX   6      18.072   4.476   3.486  1.00  0.00      MEMB
ATOM   3435 C312 POPCX   6      18.488   3.400   2.473  1.00  0.00      MEMB
ATOM   3436 C313 POPCX   6      17.287   2.601   1.951  1.00  0.00      MEMB
ATOM   3437 C314 POPCX   6      17.680   1.449   1.020  1.00  0.00      MEMB
ATOM   3438 C315 POPCX   6      16.461   0.763   0.390  1.00  0.00      MEMB
ATOM   3439 C316 POPCX   6      16.819  -0.468  -0.445  1.00  0.00      MEMB
TER    3440      POPCX   6                                                  
ATOM   3440  N   POPCX   7      19.245  -4.568  19.551  1.00  0.00      MEMB
ATOM   3441  C12 POPCX   7      19.597  -3.451  20.524  1.00  0.00      MEMB
ATOM   3442  C13 POPCX   7      20.075  -4.476  18.309  1.00  0.00      MEMB
ATOM   3443  C14 POPCX   7      19.468  -5.905  20.190  1.00  0.00      MEMB
ATOM   3444  C15 POPCX   7      17.807  -4.457  19.142  1.00  0.00      MEMB
ATOM   3445  C11 POPCX   7      21.076  -3.319  20.976  1.00  0.00      MEMB
ATOM   3446  P   POPCX   7      22.018  -1.408  19.478  1.00  0.00      MEMB
ATOM   3447  O13 POPCX   7      22.684  -0.644  20.561  1.00  0.00      MEMB
ATOM   3448  O14 POPCX   7      20.668  -0.942  19.065  1.00  0.00      MEMB
ATOM   3449  O12 POPCX   7      21.941  -2.926  19.907  1.00  0.00      MEMB
ATOM   3450  O11 POPCX   7      22.945  -1.496  18.202  1.00  0.00      MEMB
ATOM   3451  C1  POPCX   7      24.331  -1.139  18.266  1.00  0.00      MEMB
ATOM   3452  C2  POPCX   7      24.580   0.385  18.070  1.00  0.00      MEMB
ATOM   3453  O21 POPCX   7      24.157   0.757  16.747  1.00  0.00      MEMB
ATOM   3454  C21 POPCX   7      22.989   1.357  16.628  1.00  0.00      MEMB
ATOM   3455  O22 POPCX   7      22.319   1.819  17.540  1.00  0.00      MEMB
ATOM   3456  C22 POPCX   7      22.564   1.403  15.152  1.00  0.00      MEMB
ATOM   3457  C3  POPCX   7      26.091   0.725  18.245  1.00  0.00      MEMB
ATOM   3458  O31 POPCX   7      26.925   0.033  17.285  1.00  0.00      MEMB
ATOM   3459  C31 POPCX   7      27.118   0.682  16.134  1.00  0.00      MEMB
ATOM   3460  O32 POPCX   7      26.830   1.848  15.922  1.00  0.00      MEMB
ATOM   3461  C32 POPCX   7      27.799  -0.261  15.137  1.00  0.00      MEMB
ATOM   3462  C23 POPCX   7      23.533   0.695  14.172  1.00  0.00      MEMB
ATOM   3463  C24 POPCX   7      22.923   0.461  12.782  1.00  0.00      MEMB
ATOM   3464  C25 POPCX   7      23.859  -0.346  11.868  1.00  0.00      MEMB
ATOM   3465  C26 POPCX   7      23.155  -0.951  10.649  1.00  0.00      MEMB
ATOM   3466  C27 POPCX   7      24.139  -1.648   9.699  1.00  0.00      MEMB
ATOM   3467  C28 POPCX   7      23.469  -2.307   8.477  1.00  0.00      MEMB
ATOM   3468  C29 POPCX   7      22.669  -3.538   8.823  1.00  0.00      MEMB
ATOM   3469 C210 POPCX   7      22.019  -4.320   7.942  1.00  0.00      MEMB
ATOM   3470 C211 POPCX   7      21.928  -4.087   6.454  1.00  0.00      MEMB
ATOM   3471 C212 POPCX   7      20.506  -4.342   5.914  1.00  0.00      MEMB
ATOM   3472 C213 POPCX   7      20.376  -4.122   4.396  1.00  0.00      MEMB
ATOM   3473 C214 POPCX   7      20.620  -2.671   3.966  1.00  0.00      MEMB
ATOM   3474 C215 POPCX   7      20.339  -2.415   2.478  1.00  0.00      MEMB
ATOM   3475 C216 POPCX   7      20.483  -0.933   2.093  1.00  0.00      MEMB
ATOM   3476 C217 POPCX   7      21.922  -0.402   2.157  1.00  0.00      MEMB
ATOM   3477 C218 POPCX   7      22.022   1.097   1.863  1.00  0.00      MEMB
ATOM   3478  C33 POPCX   7      27.318  -0.073  13.679  1.00  0.00      MEMB
ATOM   3479  C34 POPCX   7      28.054  -1.017  12.716  1.00  0.00      MEMB
ATOM   3480  C35 POPCX   7      27.595  -0.913  11.254  1.00  0.00      MEMB
ATOM   3481  C36 POPCX   7      28.446  -1.798  10.332  1.00  0.00      MEMB
ATOM   3482  C37 POPCX   7      28.106  -1.681   8.839  1.00  0.00      MEMB
ATOM   3483  C38 POPCX   7      29.131  -2.434   7.974  1.00  0.00      MEMB
ATOM   3484  C39 POPCX   7      28.914  -2.249   6.466  1.00  0.00      MEMB
ATOM   3485 C310 POPCX   7      30.119  -2.723   5.638  1.00  0.00      MEMB
ATOM   3486 C311 POPCX   7      29.988  -2.381   4.146  1.00  0.00      MEMB
ATOM   3487 C312 POPCX   7      31.315  -2.508   3.384  1.00  0.00      MEMB
ATOM   3488 C313 POPCX   7      31.178  -2.131   1.901  1.00  0.00      MEMB
ATOM   3489 C314 POPCX   7      32.525  -2.101   1.164  1.00  0.00      MEMB
ATOM   3490 C315 POPCX   7      32.385  -1.683  -0.307  1.00  0.00      MEMB
ATOM   3491 C316 POPCX   7      33.724  -1.581  -1.042  1.00  0.00      MEMB
TER    3492      POPCX   7                                                  
ATOM   3492  N   POPCX   8     -23.952   2.989  18.864  1.00  0.00      MEMB
ATOM   3493  C12 POPCX   8     -24.383   2.139  17.678  1.00  0.00      MEMB
ATOM   3494  C13 POPCX   8     -25.128   3.641  19.512  1.00  0.00      MEMB
ATOM   3495  C14 POPCX   8     -23.248   2.151  19.887  1.00  0.00      MEMB
ATOM   3496  C15 POPCX   8     -23.013   4.066  18.410  1.00  0.00      MEMB
ATOM   3497  C11 POPCX   8     -25.293   0.911  17.954  1.00  0.00      MEMB
ATOM   3498  P   POPCX   8     -27.729   1.747  17.510  1.00  0.00      MEMB
ATOM   3499  O13 POPCX   8     -28.407   2.923  18.107  1.00  0.00      MEMB
ATOM   3500  O14 POPCX   8     -28.598   0.584  17.226  1.00  0.00      MEMB
ATOM   3501  O12 POPCX   8     -26.571   1.282  18.479  1.00  0.00      MEMB
ATOM   3502  O11 POPCX   8     -26.991   2.185  16.181  1.00  0.00      MEMB
ATOM   3503  C1  POPCX   8     -27.611   1.846  14.929  1.00  0.00      MEMB
ATOM   3504  C2  POPCX   8     -26.856   2.478  13.722  1.00  0.00      MEMB
ATOM   3505  O21 POPCX   8     -25.529   1.924  13.600  1.00  0.00      MEMB
ATOM   3506  C21 POPCX   8     -25.518   0.698  13.079  1.00  0.00      MEMB
ATOM   3507  O22 POPCX   8     -26.492   0.125  12.618  1.00  0.00      MEMB
ATOM   3508  C22 POPCX   8     -24.108   0.116  13.164  1.00  0.00      MEMB
ATOM   3509  C3  POPCX   8     -26.753   4.015  13.888  1.00  0.00      MEMB
ATOM   3510  O31 POPCX   8     -28.074   4.589  14.024  1.00  0.00      MEMB
ATOM   3511  C31 POPCX   8     -28.088   5.781  14.617  1.00  0.00      MEMB
ATOM   3512  O32 POPCX   8     -27.094   6.398  14.964  1.00  0.00      MEMB
ATOM   3513  C32 POPCX   8     -29.527   6.254  14.820  1.00  0.00      MEMB
ATOM   3514  C23 POPCX   8     -23.825  -0.952  12.078  1.00  0.00      MEMB
ATOM   3515  C24 POPCX   8     -23.662  -0.342  10.680  1.00  0.00      MEMB
ATOM   3516  C25 POPCX   8     -23.183  -1.339   9.615  1.00  0.00      MEMB
ATOM   3517  C26 POPCX   8     -22.844  -0.652   8.281  1.00  0.00      MEMB
ATOM   3518  C27 POPCX   8     -22.016  -1.533   7.331  1.00  0.00      MEMB
ATOM   3519  C28 POPCX   8     -21.607  -0.791   6.041  1.00  0.00      MEMB
ATOM   3520  C29 POPCX   8     -20.586  -1.569   5.246  1.00  0.00      MEMB
ATOM   3521 C210 POPCX   8     -20.699  -2.022   3.982  1.00  0.00      MEMB
ATOM   3522 C211 POPCX   8     -21.865  -1.842   3.039  1.00  0.00      MEMB
ATOM   3523 C212 POPCX   8     -22.704  -3.126   2.864  1.00  0.00      MEMB
ATOM   3524 C213 POPCX   8     -23.538  -3.515   4.099  1.00  0.00      MEMB
ATOM   3525 C214 POPCX   8     -24.692  -2.541   4.381  1.00  0.00      MEMB
ATOM   3526 C215 POPCX   8     -25.526  -2.939   5.605  1.00  0.00      MEMB
ATOM   3527 C216 POPCX   8     -26.725  -2.004   5.813  1.00  0.00      MEMB
ATOM   3528 C217 POPCX   8     -27.558  -2.336   7.060  1.00  0.00      MEMB
ATOM   3529 C218 POPCX   8     -26.833  -2.084   8.386  1.00  0.00      MEMB
ATOM   3530  C33 POPCX   8     -29.939   7.357  13.818  1.00  0.00      MEMB
ATOM   3531  C34 POPCX   8     -30.123   6.814  12.394  1.00  0.00      MEMB
ATOM   3532  C35 POPCX   8     -30.618   7.857  11.376  1.00  0.00      MEMB
ATOM   3533  C36 POPCX   8     -29.658   9.045  11.193  1.00  0.00      MEMB
ATOM   3534  C37 POPCX   8     -29.919   9.873   9.918  1.00  0.00      MEMB
ATOM   3535  C38 POPCX   8     -29.652   9.142   8.586  1.00  0.00      MEMB
ATOM   3536  C39 POPCX   8     -28.205   8.653   8.418  1.00  0.00      MEMB
ATOM   3537 C310 POPCX   8     -27.969   7.830   7.140  1.00  0.00      MEMB
ATOM   3538 C311 POPCX   8     -28.087   8.632   5.835  1.00  0.00      MEMB
ATOM   3539 C312 POPCX   8     -27.619   7.843   4.598  1.00  0.00      MEMB
ATOM   3540 C313 POPCX   8     -28.508   6.635   4.257  1.00  0.00      MEMB
ATOM   3541 C314 POPCX   8     -27.903   5.700   3.195  1.00  0.00      MEMB
ATOM   3542 C315 POPCX   8     -27.711   6.355   1.822  1.00  0.00      MEMB
ATOM   3543 C316 POPCX   8     -27.205   5.378   0.756  1.00  0.00      MEMB
TER    3544      POPCX   8                                                  
ATOM   3544  N   POPCX   9       1.479  20.827  23.315  1.00  0.00      MEMB
ATOM   3545  C12 POPCX   9       2.064  21.641  22.176  1.00  0.00      MEMB
ATOM   3546  C13 POPCX   9      -0.012  20.783  23.172  1.00  0.00      MEMB
ATOM   3547  C14 POPCX   9       2.025  19.435  23.336  1.00  0.00      MEMB
ATOM   3548  C15 POPCX   9       1.802  21.475  24.626  1.00  0.00      MEMB
ATOM   3549  C11 POPCX   9       2.066  20.984  20.776  1.00  0.00      MEMB
ATOM   3550  P   POPCX   9       4.589  20.484  20.386  1.00  0.00      MEMB
ATOM   3551  O13 POPCX   9       5.481  19.307  20.525  1.00  0.00      MEMB
ATOM   3552  O14 POPCX   9       4.919  21.670  21.213  1.00  0.00      MEMB
ATOM   3553  O12 POPCX   9       3.105  20.011  20.667  1.00  0.00      MEMB
ATOM   3554  O11 POPCX   9       4.490  20.939  18.881  1.00  0.00      MEMB
ATOM   3555  C1  POPCX   9       4.994  20.127  17.816  1.00  0.00      MEMB
ATOM   3556  C2  POPCX   9       4.093  18.910  17.470  1.00  0.00      MEMB
ATOM   3557  O21 POPCX   9       4.769  18.179  16.427  1.00  0.00      MEMB
ATOM   3558  C21 POPCX   9       4.502  16.881  16.398  1.00  0.00      MEMB
ATOM   3559  O22 POPCX   9       3.685  16.314  17.105  1.00  0.00      MEMB
ATOM   3560  C22 POPCX   9       5.437  16.170  15.414  1.00  0.00      MEMB
ATOM   3561  C3  POPCX   9       2.654  19.328  17.049  1.00  0.00      MEMB
ATOM   3562  O31 POPCX   9       2.681  20.219  15.913  1.00  0.00      MEMB
ATOM   3563  C31 POPCX   9       2.273  19.730  14.751  1.00  0.00      MEMB
ATOM   3564  O32 POPCX   9       1.770  18.634  14.569  1.00  0.00      MEMB
ATOM   3565  C32 POPCX   9       2.540  20.792  13.685  1.00  0.00      MEMB
ATOM   3566  C23 POPCX   9       5.593  16.866  14.039  1.00  0.00      MEMB
ATOM   3567  C24 POPCX   9       4.414  16.609  13.088  1.00  0.00      MEMB
ATOM   3568  C25 POPCX   9       4.497  17.411  11.776  1.00  0.00      MEMB
ATOM   3569  C26 POPCX   9       5.755  17.138  10.936  1.00  0.00      MEMB
ATOM   3570  C27 POPCX   9       5.785  17.975   9.645  1.00  0.00      MEMB
ATOM   3571  C28 POPCX   9       7.063  17.791   8.798  1.00  0.00      MEMB
ATOM   3572  C29 POPCX   9       8.305  18.292   9.499  1.00  0.00      MEMB
ATOM   3573 C210 POPCX   9       8.985  19.428   9.247  1.00  0.00      MEMB
ATOM   3574 C211 POPCX   9       8.673  20.465   8.197  1.00  0.00      MEMB
ATOM   3575 C212 POPCX   9       7.982  21.703   8.799  1.00  0.00      MEMB
ATOM   3576 C213 POPCX   9       7.640  22.777   7.752  1.00  0.00      MEMB
ATOM   3577 C214 POPCX   9       6.533  22.335   6.784  1.00  0.00      MEMB
ATOM   3578 C215 POPCX   9       6.116  23.435   5.798  1.00  0.00      MEMB
ATOM   3579 C216 POPCX   9       4.996  22.986   4.846  1.00  0.00      MEMB
ATOM   3580 C217 POPCX   9       3.623  22.882   5.526  1.00  0.00      MEMB
ATOM   3581 C218 POPCX   9       2.512  22.411   4.583  1.00  0.00      MEMB
ATOM   3582  C33 POPCX   9       1.930  20.487  12.299  1.00  0.00      MEMB
ATOM   3583  C34 POPCX   9       2.150  21.672  11.346  1.00  0.00      MEMB
ATOM   3584  C35 POPCX   9       1.735  21.409   9.891  1.00  0.00      MEMB
ATOM   3585  C36 POPCX   9       0.256  21.041   9.722  1.00  0.00      MEMB
ATOM   3586  C37 POPCX   9      -0.198  21.154   8.261  1.00  0.00      MEMB
ATOM   3587  C38 POPCX   9      -1.586  20.550   8.002  1.00  0.00      MEMB
ATOM   3588  C39 POPCX   9      -2.193  20.987   6.657  1.00  0.00      MEMB
ATOM   3589 C310 POPCX   9      -1.278  20.713   5.452  1.00  0.00      MEMB
ATOM   3590 C311 POPCX   9      -1.909  21.050   4.091  1.00  0.00      MEMB
ATOM   3591 C312 POPCX   9      -2.302  22.527   3.916  1.00  0.00      MEMB
ATOM   3592 C313 POPCX   9      -1.124  23.503   4.043  1.00  0.00      MEMB
ATOM   3593 C314 POPCX   9      -1.530  24.957   3.761  1.00  0.00      MEMB
ATOM   3594 C315 POPCX   9      -0.330  25.911   3.777  1.00  0.00      MEMB
ATOM   3595 C316 POPCX   9      -0.679  27.353   3.402  1.00  0.00      MEMB
TER    3596      POPCX   9                                                  
ATOM   3596  N   POPCX  10       5.248 -27.741  14.107  1.00  0.00      MEMB
ATOM   3597  C12 POPCX  10       3.794 -28.141  13.920  1.00  0.00      MEMB
ATOM   3598  C13 POPCX  10       5.936 -27.625  12.780  1.00  0.00      MEMB
ATOM   3599  C14 POPCX  10       5.373 -26.429  14.824  1.00  0.00      MEMB
ATOM   3600  C15 POPCX  10       5.949 -28.785  14.919  1.00  0.00      MEMB
ATOM   3601  C11 POPCX  10       2.934 -28.362  15.197  1.00  0.00      MEMB
ATOM   3602  P   POPCX  10       1.802 -26.011  15.366  1.00  0.00      MEMB
ATOM   3603  O13 POPCX  10       2.514 -24.721  15.519  1.00  0.00      MEMB
ATOM   3604  O14 POPCX  10       0.455 -26.098  15.978  1.00  0.00      MEMB
ATOM   3605  O12 POPCX  10       2.722 -27.163  15.945  1.00  0.00      MEMB
ATOM   3606  O11 POPCX  10       1.675 -26.358  13.836  1.00  0.00      MEMB
ATOM   3607  C1  POPCX  10       0.888 -25.589  12.928  1.00  0.00      MEMB
ATOM   3608  C2  POPCX  10       1.684 -25.275  11.627  1.00  0.00      MEMB
ATOM   3609  O21 POPCX  10       2.155 -26.478  10.987  1.00  0.00      MEMB
ATOM   3610  C21 POPCX  10       1.208 -27.166  10.362  1.00  0.00      MEMB
ATOM   3611  O22 POPCX  10       0.032 -26.852  10.295  1.00  0.00      MEMB
ATOM   3612  C22 POPCX  10       1.814 -28.420   9.724  1.00  0.00      MEMB
ATOM   3613  C3  POPCX  10       2.897 -24.353  11.927  1.00  0.00      MEMB
ATOM   3614  O31 POPCX  10       3.448 -23.821  10.706  1.00  0.00      MEMB
ATOM   3615  C31 POPCX  10       4.483 -24.465  10.190  1.00  0.00      MEMB
ATOM   3616  O32 POPCX  10       5.073 -25.408  10.689  1.00  0.00      MEMB
ATOM   3617  C32 POPCX  10       4.784 -23.845   8.822  1.00  0.00      MEMB
ATOM   3618  C23 POPCX  10       1.355 -28.638   8.258  1.00  0.00      MEMB
ATOM   3619  C24 POPCX  10       2.282 -28.011   7.197  1.00  0.00      MEMB
ATOM   3620  C25 POPCX  10       2.516 -26.495   7.323  1.00  0.00      MEMB
ATOM   3621  C26 POPCX  10       1.280 -25.614   7.064  1.00  0.00      MEMB
ATOM   3622  C27 POPCX  10       0.975 -25.423   5.569  1.00  0.00      MEMB
ATOM   3623  C28 POPCX  10      -0.136 -24.386   5.307  1.00  0.00      MEMB
ATOM   3624  C29 POPCX  10      -0.306 -24.123   3.830  1.00  0.00      MEMB
ATOM   3625 C210 POPCX  10      -0.000 -22.998   3.154  1.00  0.00      MEMB
ATOM   3626 C211 POPCX  10       0.538 -21.715   3.736  1.00  0.00      MEMB
ATOM   3627 C212 POPCX  10       2.074 -21.667   3.878  1.00  0.00      MEMB
ATOM   3628 C213 POPCX  10       2.842 -21.669   2.544  1.00  0.00      MEMB
ATOM   3629 C214 POPCX  10       4.303 -21.221   2.717  1.00  0.00      MEMB
ATOM   3630 C215 POPCX  10       5.110 -21.163   1.407  1.00  0.00      MEMB
ATOM   3631 C216 POPCX  10       5.682 -22.523   0.977  1.00  0.00      MEMB
ATOM   3632 C217 POPCX  10       6.667 -22.438  -0.201  1.00  0.00      MEMB
ATOM   3633 C218 POPCX  10       6.023 -22.091  -1.546  1.00  0.00      MEMB
ATOM   3634  C33 POPCX  10       5.731 -24.703   7.953  1.00  0.00      MEMB
ATOM   3635  C34 POPCX  10       5.676 -24.295   6.473  1.00  0.00      MEMB
ATOM   3636  C35 POPCX  10       6.514 -25.214   5.569  1.00  0.00      MEMB
ATOM   3637  C36 POPCX  10       6.332 -24.925   4.067  1.00  0.00      MEMB
ATOM   3638  C37 POPCX  10       4.976 -25.370   3.488  1.00  0.00      MEMB
ATOM   3639  C38 POPCX  10       4.842 -26.894   3.316  1.00  0.00      MEMB
ATOM   3640  C39 POPCX  10       3.393 -27.361   3.128  1.00  0.00      MEMB
ATOM   3641 C310 POPCX  10       2.781 -27.000   1.767  1.00  0.00      MEMB
ATOM   3642 C311 POPCX  10       1.249 -26.979   1.840  1.00  0.00      MEMB
ATOM   3643 C312 POPCX  10       0.558 -26.775   0.486  1.00  0.00      MEMB
ATOM   3644 C313 POPCX  10      -0.909 -26.321   0.611  1.00  0.00      MEMB
ATOM   3645 C314 POPCX  10      -1.774 -27.165   1.565  1.00  0.00      MEMB
ATOM   3646 C315 POPCX  10      -1.905 -28.636   1.151  1.00  0.00      MEMB
ATOM   3647 C316 POPCX  10      -2.811 -29.437   2.089  1.00  0.00      MEMB
TER    3648      POPCX  10                                                  
ATOM   3648  N   POPCX  11      11.911  18.977  22.373  1.00  0.00      MEMB
ATOM   3649  C12 POPCX  11      12.596  19.946  21.423  1.00  0.00      MEMB
ATOM   3650  C13 POPCX  11      12.894  17.923  22.789  1.00  0.00      MEMB
ATOM   3651  C14 POPCX  11      11.433  19.686  23.602  1.00  0.00      MEMB
ATOM   3652  C15 POPCX  11      10.749  18.280  21.742  1.00  0.00      MEMB
ATOM   3653  C11 POPCX  11      11.727  20.923  20.597  1.00  0.00      MEMB
ATOM   3654  P   POPCX  11      12.109  23.199  21.778  1.00  0.00      MEMB
ATOM   3655  O13 POPCX  11      13.261  22.707  22.564  1.00  0.00      MEMB
ATOM   3656  O14 POPCX  11      11.254  24.234  22.410  1.00  0.00      MEMB
ATOM   3657  O12 POPCX  11      11.185  21.965  21.410  1.00  0.00      MEMB
ATOM   3658  O11 POPCX  11      12.651  23.709  20.385  1.00  0.00      MEMB
ATOM   3659  C1  POPCX  11      11.960  24.645  19.549  1.00  0.00      MEMB
ATOM   3660  C2  POPCX  11      10.529  24.213  19.095  1.00  0.00      MEMB
ATOM   3661  O21 POPCX  11      10.588  22.931  18.440  1.00  0.00      MEMB
ATOM   3662  C21 POPCX  11       9.420  22.338  18.275  1.00  0.00      MEMB
ATOM   3663  O22 POPCX  11       8.361  22.712  18.762  1.00  0.00      MEMB
ATOM   3664  C22 POPCX  11       9.598  21.123  17.364  1.00  0.00      MEMB
ATOM   3665  C3  POPCX  11       9.858  25.289  18.176  1.00  0.00      MEMB
ATOM   3666  O31 POPCX  11      10.434  25.294  16.844  1.00  0.00      MEMB
ATOM   3667  C31 POPCX  11       9.578  25.478  15.841  1.00  0.00      MEMB
ATOM   3668  O32 POPCX  11       8.378  25.655  15.966  1.00  0.00      MEMB
ATOM   3669  C32 POPCX  11      10.295  25.399  14.491  1.00  0.00      MEMB
ATOM   3670  C23 POPCX  11       8.417  20.931  16.384  1.00  0.00      MEMB
ATOM   3671  C24 POPCX  11       8.363  22.000  15.284  1.00  0.00      MEMB
ATOM   3672  C25 POPCX  11       7.227  21.769  14.276  1.00  0.00      MEMB
ATOM   3673  C26 POPCX  11       7.160  22.873  13.209  1.00  0.00      MEMB
ATOM   3674  C27 POPCX  11       6.031  22.655  12.188  1.00  0.00      MEMB
ATOM   3675  C28 POPCX  11       5.980  23.729  11.079  1.00  0.00      MEMB
ATOM   3676  C29 POPCX  11       5.437  25.049  11.565  1.00  0.00      MEMB
ATOM   3677 C210 POPCX  11       4.978  26.055  10.795  1.00  0.00      MEMB
ATOM   3678 C211 POPCX  11       4.954  26.100   9.286  1.00  0.00      MEMB
ATOM   3679 C212 POPCX  11       3.530  26.246   8.707  1.00  0.00      MEMB
ATOM   3680 C213 POPCX  11       2.672  24.980   8.861  1.00  0.00      MEMB
ATOM   3681 C214 POPCX  11       1.342  25.050   8.090  1.00  0.00      MEMB
ATOM   3682 C215 POPCX  11       0.108  25.177   8.998  1.00  0.00      MEMB
ATOM   3683 C216 POPCX  11      -1.199  25.259   8.191  1.00  0.00      MEMB
ATOM   3684 C217 POPCX  11      -2.467  25.365   9.054  1.00  0.00      MEMB
ATOM   3685 C218 POPCX  11      -2.760  24.126   9.908  1.00  0.00      MEMB
ATOM   3686  C33 POPCX  11       9.878  26.560  13.555  1.00  0.00      MEMB
ATOM   3687  C34 POPCX  11      10.387  26.415  12.109  1.00  0.00      MEMB
ATOM   3688  C35 POPCX  11       9.494  25.513  11.240  1.00  0.00      MEMB
ATOM   3689  C36 POPCX  11       9.999  25.306   9.798  1.00  0.00      MEMB
ATOM   3690  C37 POPCX  11       9.525  26.344   8.763  1.00  0.00      MEMB
ATOM   3691  C38 POPCX  11      10.254  27.693   8.839  1.00  0.00      MEMB
ATOM   3692  C39 POPCX  11      10.109  28.524   7.554  1.00  0.00      MEMB
ATOM   3693 C310 POPCX  11      10.801  29.892   7.657  1.00  0.00      MEMB
ATOM   3694 C311 POPCX  11      10.660  30.759   6.394  1.00  0.00      MEMB
ATOM   3695 C312 POPCX  11      11.396  30.218   5.156  1.00  0.00      MEMB
ATOM   3696 C313 POPCX  11      12.924  30.159   5.314  1.00  0.00      MEMB
ATOM   3697 C314 POPCX  11      13.637  29.827   3.993  1.00  0.00      MEMB
ATOM   3698 C315 POPCX  11      15.171  29.866   4.089  1.00  0.00      MEMB
ATOM   3699 C316 POPCX  11      15.755  31.275   4.243  1.00  0.00      MEMB
TER    3700      POPCX  11                                                  
ATOM   3700  N   POPCX  12      24.723  -5.712  21.971  1.00  0.00      MEMB
ATOM   3701  C12 POPCX  12      24.329  -6.989  21.256  1.00  0.00      MEMB
ATOM   3702  C13 POPCX  12      24.058  -5.668  23.314  1.00  0.00      MEMB
ATOM   3703  C14 POPCX  12      26.202  -5.653  22.183  1.00  0.00      MEMB
ATOM   3704  C15 POPCX  12      24.324  -4.496  21.189  1.00  0.00      MEMB
ATOM   3705  C11 POPCX  12      24.827  -7.182  19.808  1.00  0.00      MEMB
ATOM   3706  P   POPCX  12      27.281  -6.889  18.819  1.00  0.00      MEMB
ATOM   3707  O13 POPCX  12      28.259  -7.932  18.462  1.00  0.00      MEMB
ATOM   3708  O14 POPCX  12      27.823  -5.695  19.507  1.00  0.00      MEMB
ATOM   3709  O12 POPCX  12      26.201  -7.553  19.765  1.00  0.00      MEMB
ATOM   3710  O11 POPCX  12      26.528  -6.421  17.513  1.00  0.00      MEMB
ATOM   3711  C1  POPCX  12      25.539  -7.139  16.767  1.00  0.00      MEMB
ATOM   3712  C2  POPCX  12      25.863  -8.631  16.466  1.00  0.00      MEMB
ATOM   3713  O21 POPCX  12      26.916  -8.660  15.492  1.00  0.00      MEMB
ATOM   3714  C21 POPCX  12      27.552  -9.808  15.399  1.00  0.00      MEMB
ATOM   3715  O22 POPCX  12      27.360 -10.793  16.099  1.00  0.00      MEMB
ATOM   3716  C22 POPCX  12      28.577  -9.699  14.273  1.00  0.00      MEMB
ATOM   3717  C3  POPCX  12      24.600  -9.400  15.968  1.00  0.00      MEMB
ATOM   3718  O31 POPCX  12      23.981  -8.756  14.831  1.00  0.00      MEMB
ATOM   3719  C31 POPCX  12      24.057  -9.393  13.664  1.00  0.00      MEMB
ATOM   3720  O32 POPCX  12      24.681 -10.418  13.448  1.00  0.00      MEMB
ATOM   3721  C32 POPCX  12      23.152  -8.682  12.653  1.00  0.00      MEMB
ATOM   3722  C23 POPCX  12      28.824 -11.055  13.580  1.00  0.00      MEMB
ATOM   3723  C24 POPCX  12      29.569 -10.915  12.245  1.00  0.00      MEMB
ATOM   3724  C25 POPCX  12      28.701 -10.333  11.117  1.00  0.00      MEMB
ATOM   3725  C26 POPCX  12      29.367 -10.455   9.739  1.00  0.00      MEMB
ATOM   3726  C27 POPCX  12      28.466  -9.981   8.587  1.00  0.00      MEMB
ATOM   3727  C28 POPCX  12      29.064 -10.223   7.185  1.00  0.00      MEMB
ATOM   3728  C29 POPCX  12      29.073 -11.684   6.805  1.00  0.00      MEMB
ATOM   3729 C210 POPCX  12      28.479 -12.235   5.731  1.00  0.00      MEMB
ATOM   3730 C211 POPCX  12      27.722 -11.498   4.654  1.00  0.00      MEMB
ATOM   3731 C212 POPCX  12      27.545 -12.377   3.401  1.00  0.00      MEMB
ATOM   3732 C213 POPCX  12      26.809 -11.678   2.245  1.00  0.00      MEMB
ATOM   3733 C214 POPCX  12      27.693 -10.680   1.479  1.00  0.00      MEMB
ATOM   3734 C215 POPCX  12      27.009 -10.030   0.263  1.00  0.00      MEMB
ATOM   3735 C216 POPCX  12      26.614 -11.034  -0.831  1.00  0.00      MEMB
ATOM   3736 C217 POPCX  12      25.939 -10.373  -2.038  1.00  0.00      MEMB
ATOM   3737 C218 POPCX  12      25.394 -11.392  -3.041  1.00  0.00      MEMB
ATOM   3738  C33 POPCX  12      23.923  -7.835  11.612  1.00  0.00      MEMB
ATOM   3739  C34 POPCX  12      24.631  -8.651  10.516  1.00  0.00      MEMB
ATOM   3740  C35 POPCX  12      23.678  -9.408   9.578  1.00  0.00      MEMB
ATOM   3741  C36 POPCX  12      24.419 -10.034   8.385  1.00  0.00      MEMB
ATOM   3742  C37 POPCX  12      23.542 -10.931   7.495  1.00  0.00      MEMB
ATOM   3743  C38 POPCX  12      22.345 -10.207   6.857  1.00  0.00      MEMB
ATOM   3744  C39 POPCX  12      21.617 -11.046   5.791  1.00  0.00      MEMB
ATOM   3745 C310 POPCX  12      21.105 -12.392   6.324  1.00  0.00      MEMB
ATOM   3746 C311 POPCX  12      20.210 -13.156   5.336  1.00  0.00      MEMB
ATOM   3747 C312 POPCX  12      20.995 -13.801   4.183  1.00  0.00      MEMB
ATOM   3748 C313 POPCX  12      20.166 -14.823   3.390  1.00  0.00      MEMB
ATOM   3749 C314 POPCX  12      19.077 -14.183   2.519  1.00  0.00      MEMB
ATOM   3750 C315 POPCX  12      18.202 -15.226   1.813  1.00  0.00      MEMB
ATOM   3751 C316 POPCX  12      17.147 -14.597   0.903  1.00  0.00      MEMB
TER    3752      POPCX  12                                                  
ATOM   3752  N   POPCX  13       8.409 -16.661  16.732  1.00  0.00      MEMB
ATOM   3753  C12 POPCX  13       8.886 -17.593  15.633  1.00  0.00      MEMB
ATOM   3754  C13 POPCX  13       7.498 -15.610  16.174  1.00  0.00      MEMB
ATOM   3755  C14 POPCX  13       7.648 -17.419  17.779  1.00  0.00      MEMB
ATOM   3756  C15 POPCX  13       9.577 -15.984  17.376  1.00  0.00      MEMB
ATOM   3757  C11 POPCX  13       9.872 -18.715  16.052  1.00  0.00      MEMB
ATOM   3758  P   POPCX  13      12.205 -17.797  15.218  1.00  0.00      MEMB
ATOM   3759  O13 POPCX  13      13.537 -18.346  15.546  1.00  0.00      MEMB
ATOM   3760  O14 POPCX  13      12.109 -16.329  15.031  1.00  0.00      MEMB
ATOM   3761  O12 POPCX  13      11.185 -18.234  16.347  1.00  0.00      MEMB
ATOM   3762  O11 POPCX  13      11.661 -18.503  13.909  1.00  0.00      MEMB
ATOM   3763  C1  POPCX  13      12.077 -19.858  13.663  1.00  0.00      MEMB
ATOM   3764  C2  POPCX  13      11.359 -20.423  12.408  1.00  0.00      MEMB
ATOM   3765  O21 POPCX  13      11.616 -19.572  11.274  1.00  0.00      MEMB
ATOM   3766  C21 POPCX  13      12.844 -19.673  10.793  1.00  0.00      MEMB
ATOM   3767  O22 POPCX  13      13.678 -20.493  11.126  1.00  0.00      MEMB
ATOM   3768  C22 POPCX  13      13.078 -18.607   9.724  1.00  0.00      MEMB
ATOM   3769  C3  POPCX  13       9.828 -20.516  12.678  1.00  0.00      MEMB
ATOM   3770  O31 POPCX  13       9.072 -20.977  11.535  1.00  0.00      MEMB
ATOM   3771  C31 POPCX  13       8.667 -20.015  10.713  1.00  0.00      MEMB
ATOM   3772  O32 POPCX  13       8.864 -18.821  10.860  1.00  0.00      MEMB
ATOM   3773  C32 POPCX  13       7.919 -20.647   9.541  1.00  0.00      MEMB
ATOM   3774  C23 POPCX  13      11.888 -18.456   8.748  1.00  0.00      MEMB
ATOM   3775  C24 POPCX  13      12.253 -17.694   7.464  1.00  0.00      MEMB
ATOM   3776  C25 POPCX  13      12.458 -18.610   6.244  1.00  0.00      MEMB
ATOM   3777  C26 POPCX  13      13.709 -19.499   6.315  1.00  0.00      MEMB
ATOM   3778  C27 POPCX  13      13.748 -20.596   5.236  1.00  0.00      MEMB
ATOM   3779  C28 POPCX  13      13.734 -20.099   3.778  1.00  0.00      MEMB
ATOM   3780  C29 POPCX  13      15.061 -19.492   3.394  1.00  0.00      MEMB
ATOM   3781 C210 POPCX  13      15.935 -19.997   2.504  1.00  0.00      MEMB
ATOM   3782 C211 POPCX  13      15.747 -21.259   1.697  1.00  0.00      MEMB
ATOM   3783 C212 POPCX  13      17.077 -21.889   1.237  1.00  0.00      MEMB
ATOM   3784 C213 POPCX  13      16.876 -23.064   0.263  1.00  0.00      MEMB
ATOM   3785 C214 POPCX  13      16.500 -22.641  -1.168  1.00  0.00      MEMB
ATOM   3786 C215 POPCX  13      17.698 -22.147  -1.995  1.00  0.00      MEMB
ATOM   3787 C216 POPCX  13      17.291 -21.335  -3.236  1.00  0.00      MEMB
ATOM   3788 C217 POPCX  13      16.390 -22.093  -4.220  1.00  0.00      MEMB
ATOM   3789 C218 POPCX  13      16.035 -21.266  -5.459  1.00  0.00      MEMB
ATOM   3790  C33 POPCX  13       7.963 -19.756   8.280  1.00  0.00      MEMB
ATOM   3791  C34 POPCX  13       7.545 -20.515   7.015  1.00  0.00      MEMB
ATOM   3792  C35 POPCX  13       7.791 -19.691   5.741  1.00  0.00      MEMB
ATOM   3793  C36 POPCX  13       7.555 -20.469   4.435  1.00  0.00      MEMB
ATOM   3794  C37 POPCX  13       8.822 -21.090   3.813  1.00  0.00      MEMB
ATOM   3795  C38 POPCX  13       9.369 -22.314   4.567  1.00  0.00      MEMB
ATOM   3796  C39 POPCX  13      10.601 -22.966   3.913  1.00  0.00      MEMB
ATOM   3797 C310 POPCX  13      10.390 -23.412   2.458  1.00  0.00      MEMB
ATOM   3798 C311 POPCX  13      11.570 -24.237   1.924  1.00  0.00      MEMB
ATOM   3799 C312 POPCX  13      11.465 -24.506   0.416  1.00  0.00      MEMB
ATOM   3800 C313 POPCX  13      12.619 -25.373  -0.111  1.00  0.00      MEMB
ATOM   3801 C314 POPCX  13      12.550 -25.646  -1.623  1.00  0.00      MEMB
ATOM   3802 C315 POPCX  13      12.676 -24.381  -2.486  1.00  0.00      MEMB
ATOM   3803 C316 POPCX  13      12.753 -24.676  -3.986  1.00  0.00      MEMB
TER    3804      POPCX  13                                                  
ATOM   3804  N   POPCX  14      16.370 -17.857  18.065  1.00  0.00      MEMB
ATOM   3805  C12 POPCX  14      17.352 -18.920  17.596  1.00  0.00      MEMB
ATOM   3806  C13 POPCX  14      15.145 -18.512  18.636  1.00  0.00      MEMB
ATOM   3807  C14 POPCX  14      16.978 -16.978  19.112  1.00  0.00      MEMB
ATOM   3808  C15 POPCX  14      15.943 -17.028  16.899  1.00  0.00      MEMB
ATOM   3809  C11 POPCX  14      18.620 -18.477  16.812  1.00  0.00      MEMB
ATOM   3810  P   POPCX  14      20.488 -17.764  18.519  1.00  0.00      MEMB
ATOM   3811  O13 POPCX  14      19.991 -18.728  19.525  1.00  0.00      MEMB
ATOM   3812  O14 POPCX  14      20.981 -16.461  19.025  1.00  0.00      MEMB
ATOM   3813  O12 POPCX  14      19.364 -17.443  17.457  1.00  0.00      MEMB
ATOM   3814  O11 POPCX  14      21.645 -18.454  17.683  1.00  0.00      MEMB
ATOM   3815  C1  POPCX  14      22.546 -17.660  16.897  1.00  0.00      MEMB
ATOM   3816  C2  POPCX  14      21.881 -17.067  15.624  1.00  0.00      MEMB
ATOM   3817  O21 POPCX  14      21.441 -18.158  14.783  1.00  0.00      MEMB
ATOM   3818  C21 POPCX  14      20.477 -17.813  13.935  1.00  0.00      MEMB
ATOM   3819  O22 POPCX  14      19.932 -16.721  13.908  1.00  0.00      MEMB
ATOM   3820  C22 POPCX  14      20.132 -18.991  13.028  1.00  0.00      MEMB
ATOM   3821  C3  POPCX  14      22.825 -16.084  14.867  1.00  0.00      MEMB
ATOM   3822  O31 POPCX  14      23.992 -16.755  14.344  1.00  0.00      MEMB
ATOM   3823  C31 POPCX  14      23.881 -17.160  13.083  1.00  0.00      MEMB
ATOM   3824  O32 POPCX  14      22.929 -16.953  12.349  1.00  0.00      MEMB
ATOM   3825  C32 POPCX  14      25.127 -17.946  12.689  1.00  0.00      MEMB
ATOM   3826  C23 POPCX  14      18.882 -18.689  12.168  1.00  0.00      MEMB
ATOM   3827  C24 POPCX  14      18.400 -19.865  11.305  1.00  0.00      MEMB
ATOM   3828  C25 POPCX  14      19.429 -20.355  10.276  1.00  0.00      MEMB
ATOM   3829  C26 POPCX  14      18.857 -21.443   9.354  1.00  0.00      MEMB
ATOM   3830  C27 POPCX  14      19.872 -21.932   8.308  1.00  0.00      MEMB
ATOM   3831  C28 POPCX  14      19.321 -23.014   7.359  1.00  0.00      MEMB
ATOM   3832  C29 POPCX  14      18.246 -22.475   6.444  1.00  0.00      MEMB
ATOM   3833 C210 POPCX  14      18.379 -22.135   5.148  1.00  0.00      MEMB
ATOM   3834 C211 POPCX  14      19.641 -22.190   4.320  1.00  0.00      MEMB
ATOM   3835 C212 POPCX  14      19.936 -20.867   3.581  1.00  0.00      MEMB
ATOM   3836 C213 POPCX  14      20.333 -19.695   4.497  1.00  0.00      MEMB
ATOM   3837 C214 POPCX  14      21.736 -19.846   5.110  1.00  0.00      MEMB
ATOM   3838 C215 POPCX  14      22.185 -18.610   5.909  1.00  0.00      MEMB
ATOM   3839 C216 POPCX  14      21.445 -18.446   7.247  1.00  0.00      MEMB
ATOM   3840 C217 POPCX  14      21.920 -17.244   8.077  1.00  0.00      MEMB
ATOM   3841 C218 POPCX  14      21.636 -15.885   7.434  1.00  0.00      MEMB
ATOM   3842  C33 POPCX  14      24.967 -18.549  11.277  1.00  0.00      MEMB
ATOM   3843  C34 POPCX  14      26.197 -19.338  10.816  1.00  0.00      MEMB
ATOM   3844  C35 POPCX  14      26.012 -19.880   9.393  1.00  0.00      MEMB
ATOM   3845  C36 POPCX  14      27.207 -20.701   8.888  1.00  0.00      MEMB
ATOM   3846  C37 POPCX  14      27.105 -21.064   7.396  1.00  0.00      MEMB
ATOM   3847  C38 POPCX  14      25.862 -21.893   7.036  1.00  0.00      MEMB
ATOM   3848  C39 POPCX  14      25.765 -22.186   5.532  1.00  0.00      MEMB
ATOM   3849 C310 POPCX  14      24.493 -22.956   5.155  1.00  0.00      MEMB
ATOM   3850 C311 POPCX  14      24.340 -23.145   3.639  1.00  0.00      MEMB
ATOM   3851 C312 POPCX  14      23.015 -23.824   3.268  1.00  0.00      MEMB
ATOM   3852 C313 POPCX  14      22.882 -24.139   1.771  1.00  0.00      MEMB
ATOM   3853 C314 POPCX  14      21.478 -24.653   1.414  1.00  0.00      MEMB
ATOM   3854 C315 POPCX  14      21.354 -25.211  -0.013  1.00  0.00      MEMB
ATOM   3855 C316 POPCX  14      21.649 -24.197  -1.124  1.00  0.00      MEMB
TER    3856      POPCX  14                                                  
ATOM   3856  N   POPCX  15     -11.442  16.660  21.705  1.00  0.00      MEMB
ATOM   3857  C12 POPCX  15     -10.284  17.654  21.643  1.00  0.00      MEMB
ATOM   3858  C13 POPCX  15     -11.654  16.218  23.122  1.00  0.00      MEMB
ATOM   3859  C14 POPCX  15     -12.720  17.271  21.220  1.00  0.00      MEMB
ATOM   3860  C15 POPCX  15     -11.138  15.453  20.871  1.00  0.00      MEMB
ATOM   3861  C11 POPCX  15      -9.671  18.022  20.260  1.00  0.00      MEMB
ATOM   3862  P   POPCX  15     -11.293  19.882  19.326  1.00  0.00      MEMB
ATOM   3863  O13 POPCX  15     -10.914  20.613  20.561  1.00  0.00      MEMB
ATOM   3864  O14 POPCX  15     -12.735  19.659  19.074  1.00  0.00      MEMB
ATOM   3865  O12 POPCX  15     -10.636  18.451  19.308  1.00  0.00      MEMB
ATOM   3866  O11 POPCX  15     -10.639  20.609  18.085  1.00  0.00      MEMB
ATOM   3867  C1  POPCX  15     -10.159  19.891  16.944  1.00  0.00      MEMB
ATOM   3868  C2  POPCX  15     -11.299  19.428  16.003  1.00  0.00      MEMB
ATOM   3869  O21 POPCX  15     -10.672  18.667  14.956  1.00  0.00      MEMB
ATOM   3870  C21 POPCX  15     -11.387  17.661  14.490  1.00  0.00      MEMB
ATOM   3871  O22 POPCX  15     -12.532  17.384  14.810  1.00  0.00      MEMB
ATOM   3872  C22 POPCX  15     -10.557  16.851  13.502  1.00  0.00      MEMB
ATOM   3873  C3  POPCX  15     -12.143  20.614  15.437  1.00  0.00      MEMB
ATOM   3874  O31 POPCX  15     -11.326  21.600  14.760  1.00  0.00      MEMB
ATOM   3875  C31 POPCX  15     -12.035  22.629  14.286  1.00  0.00      MEMB
ATOM   3876  O32 POPCX  15     -13.251  22.712  14.323  1.00  0.00      MEMB
ATOM   3877  C32 POPCX  15     -11.083  23.675  13.700  1.00  0.00      MEMB
ATOM   3878  C23 POPCX  15     -11.251  16.796  12.128  1.00  0.00      MEMB
ATOM   3879  C24 POPCX  15     -11.144  18.125  11.370  1.00  0.00      MEMB
ATOM   3880  C25 POPCX  15     -11.855  18.053  10.016  1.00  0.00      MEMB
ATOM   3881  C26 POPCX  15     -11.485  19.177   9.040  1.00  0.00      MEMB
ATOM   3882  C27 POPCX  15     -11.720  20.599   9.573  1.00  0.00      MEMB
ATOM   3883  C28 POPCX  15     -11.429  21.680   8.512  1.00  0.00      MEMB
ATOM   3884  C29 POPCX  15     -12.446  21.695   7.395  1.00  0.00      MEMB
ATOM   3885 C210 POPCX  15     -12.266  21.194   6.158  1.00  0.00      MEMB
ATOM   3886 C211 POPCX  15     -11.002  20.529   5.674  1.00  0.00      MEMB
ATOM   3887 C212 POPCX  15     -11.050  20.108   4.193  1.00  0.00      MEMB
ATOM   3888 C213 POPCX  15     -11.918  18.871   3.914  1.00  0.00      MEMB
ATOM   3889 C214 POPCX  15     -11.824  18.440   2.443  1.00  0.00      MEMB
ATOM   3890 C215 POPCX  15     -12.471  17.079   2.150  1.00  0.00      MEMB
ATOM   3891 C216 POPCX  15     -12.410  16.734   0.654  1.00  0.00      MEMB
ATOM   3892 C217 POPCX  15     -12.929  15.331   0.309  1.00  0.00      MEMB
ATOM   3893 C218 POPCX  15     -11.908  14.216   0.555  1.00  0.00      MEMB
ATOM   3894  C33 POPCX  15     -11.794  24.831  12.947  1.00  0.00      MEMB
ATOM   3895  C34 POPCX  15     -12.387  24.405  11.594  1.00  0.00      MEMB
ATOM   3896  C35 POPCX  15     -12.800  25.592  10.706  1.00  0.00      MEMB
ATOM   3897  C36 POPCX  15     -13.408  25.133   9.370  1.00  0.00      MEMB
ATOM   3898  C37 POPCX  15     -13.633  26.272   8.362  1.00  0.00      MEMB
ATOM   3899  C38 POPCX  15     -14.123  25.775   6.989  1.00  0.00      MEMB
ATOM   3900  C39 POPCX  15     -15.535  25.169   7.025  1.00  0.00      MEMB
ATOM   3901 C310 POPCX  15     -16.079  24.744   5.652  1.00  0.00      MEMB
ATOM   3902 C311 POPCX  15     -15.237  23.670   4.952  1.00  0.00      MEMB
ATOM   3903 C312 POPCX  15     -15.841  23.245   3.605  1.00  0.00      MEMB
ATOM   3904 C313 POPCX  15     -14.924  22.280   2.841  1.00  0.00      MEMB
ATOM   3905 C314 POPCX  15     -15.396  21.956   1.414  1.00  0.00      MEMB
ATOM   3906 C315 POPCX  15     -15.383  23.168   0.471  1.00  0.00      MEMB
ATOM   3907 C316 POPCX  15     -15.744  22.826  -0.977  1.00  0.00      MEMB
TER    3908      POPCX  15                                                  
ATOM   3908  N   POPCX  16      -3.215  23.542  20.168  1.00  0.00      MEMB
ATOM   3909  C12 POPCX  16      -2.296  22.738  19.269  1.00  0.00      MEMB
ATOM   3910  C13 POPCX  16      -3.817  22.675  21.228  1.00  0.00      MEMB
ATOM   3911  C14 POPCX  16      -2.426  24.640  20.815  1.00  0.00      MEMB
ATOM   3912  C15 POPCX  16      -4.322  24.152  19.365  1.00  0.00      MEMB
ATOM   3913  C11 POPCX  16      -1.218  21.878  19.963  1.00  0.00      MEMB
ATOM   3914  P   POPCX  16      -2.081  19.448  19.724  1.00  0.00      MEMB
ATOM   3915  O13 POPCX  16      -3.106  18.648  20.438  1.00  0.00      MEMB
ATOM   3916  O14 POPCX  16      -0.785  18.781  19.460  1.00  0.00      MEMB
ATOM   3917  O12 POPCX  16      -1.788  20.726  20.590  1.00  0.00      MEMB
ATOM   3918  O11 POPCX  16      -2.688  20.027  18.383  1.00  0.00      MEMB
ATOM   3919  C1  POPCX  16      -4.105  20.097  18.163  1.00  0.00      MEMB
ATOM   3920  C2  POPCX  16      -4.704  18.761  17.631  1.00  0.00      MEMB
ATOM   3921  O21 POPCX  16      -4.005  18.401  16.426  1.00  0.00      MEMB
ATOM   3922  C21 POPCX  16      -4.159  17.152  16.030  1.00  0.00      MEMB
ATOM   3923  O22 POPCX  16      -4.844  16.308  16.585  1.00  0.00      MEMB
ATOM   3924  C22 POPCX  16      -3.400  16.927  14.719  1.00  0.00      MEMB
ATOM   3925  C3  POPCX  16      -6.253  18.848  17.431  1.00  0.00      MEMB
ATOM   3926  O31 POPCX  16      -6.607  19.731  16.346  1.00  0.00      MEMB
ATOM   3927  C31 POPCX  16      -6.894  19.162  15.183  1.00  0.00      MEMB
ATOM   3928  O32 POPCX  16      -7.061  17.969  14.987  1.00  0.00      MEMB
ATOM   3929  C32 POPCX  16      -6.903  20.257  14.118  1.00  0.00      MEMB
ATOM   3930  C23 POPCX  16      -3.263  18.205  13.851  1.00  0.00      MEMB
ATOM   3931  C24 POPCX  16      -2.758  17.930  12.426  1.00  0.00      MEMB
ATOM   3932  C25 POPCX  16      -1.330  17.368  12.376  1.00  0.00      MEMB
ATOM   3933  C26 POPCX  16      -0.835  17.142  10.940  1.00  0.00      MEMB
ATOM   3934  C27 POPCX  16       0.554  16.487  10.898  1.00  0.00      MEMB
ATOM   3935  C28 POPCX  16       1.021  16.109   9.477  1.00  0.00      MEMB
ATOM   3936  C29 POPCX  16       1.294  17.311   8.605  1.00  0.00      MEMB
ATOM   3937 C210 POPCX  16       1.088  17.416   7.278  1.00  0.00      MEMB
ATOM   3938 C211 POPCX  16       0.527  16.365   6.348  1.00  0.00      MEMB
ATOM   3939 C212 POPCX  16      -0.492  16.985   5.372  1.00  0.00      MEMB
ATOM   3940 C213 POPCX  16      -1.117  15.961   4.414  1.00  0.00      MEMB
ATOM   3941 C214 POPCX  16      -2.194  16.559   3.494  1.00  0.00      MEMB
ATOM   3942 C215 POPCX  16      -1.605  17.410   2.361  1.00  0.00      MEMB
ATOM   3943 C216 POPCX  16      -2.674  18.077   1.487  1.00  0.00      MEMB
ATOM   3944 C217 POPCX  16      -2.050  18.971   0.408  1.00  0.00      MEMB
ATOM   3945 C218 POPCX  16      -3.069  19.780  -0.396  1.00  0.00      MEMB
ATOM   3946  C33 POPCX  16      -7.016  19.739  12.666  1.00  0.00      MEMB
ATOM   3947  C34 POPCX  16      -6.727  20.864  11.660  1.00  0.00      MEMB
ATOM   3948  C35 POPCX  16      -6.819  20.420  10.193  1.00  0.00      MEMB
ATOM   3949  C36 POPCX  16      -6.444  21.553   9.226  1.00  0.00      MEMB
ATOM   3950  C37 POPCX  16      -6.642  21.187   7.748  1.00  0.00      MEMB
ATOM   3951  C38 POPCX  16      -6.247  22.339   6.811  1.00  0.00      MEMB
ATOM   3952  C39 POPCX  16      -6.617  22.083   5.341  1.00  0.00      MEMB
ATOM   3953 C310 POPCX  16      -6.264  23.272   4.433  1.00  0.00      MEMB
ATOM   3954 C311 POPCX  16      -6.684  23.092   2.963  1.00  0.00      MEMB
ATOM   3955 C312 POPCX  16      -6.063  21.860   2.286  1.00  0.00      MEMB
ATOM   3956 C313 POPCX  16      -6.240  21.837   0.758  1.00  0.00      MEMB
ATOM   3957 C314 POPCX  16      -7.706  21.835   0.299  1.00  0.00      MEMB
ATOM   3958 C315 POPCX  16      -7.874  21.597  -1.211  1.00  0.00      MEMB
ATOM   3959 C316 POPCX  16      -7.255  22.682  -2.096  1.00  0.00      MEMB
TER    3960      POPCX  16                                                  
ATOM   3960  N   POPCX  17      22.583   6.555  20.464  1.00  0.00      MEMB
ATOM   3961  C12 POPCX  17      23.263   6.099  19.183  1.00  0.00      MEMB
ATOM   3962  C13 POPCX  17      23.555   6.540  21.599  1.00  0.00      MEMB
ATOM   3963  C14 POPCX  17      22.012   7.932  20.304  1.00  0.00      MEMB
ATOM   3964  C15 POPCX  17      21.464   5.612  20.782  1.00  0.00      MEMB
ATOM   3965  C11 POPCX  17      24.390   6.993  18.599  1.00  0.00      MEMB
ATOM   3966  P   POPCX  17      26.800   6.362  19.527  1.00  0.00      MEMB
ATOM   3967  O13 POPCX  17      26.583   5.115  20.300  1.00  0.00      MEMB
ATOM   3968  O14 POPCX  17      27.903   7.229  19.999  1.00  0.00      MEMB
ATOM   3969  O12 POPCX  17      25.471   7.212  19.508  1.00  0.00      MEMB
ATOM   3970  O11 POPCX  17      27.062   5.975  18.014  1.00  0.00      MEMB
ATOM   3971  C1  POPCX  17      27.762   6.893  17.154  1.00  0.00      MEMB
ATOM   3972  C2  POPCX  17      27.054   7.019  15.783  1.00  0.00      MEMB
ATOM   3973  O21 POPCX  17      27.228   5.787  15.059  1.00  0.00      MEMB
ATOM   3974  C21 POPCX  17      26.276   5.528  14.184  1.00  0.00      MEMB
ATOM   3975  O22 POPCX  17      25.284   6.215  13.986  1.00  0.00      MEMB
ATOM   3976  C22 POPCX  17      26.564   4.196  13.505  1.00  0.00      MEMB
ATOM   3977  C3  POPCX  17      27.561   8.231  14.948  1.00  0.00      MEMB
ATOM   3978  O31 POPCX  17      28.992   8.210  14.741  1.00  0.00      MEMB
ATOM   3979  C31 POPCX  17      29.423   9.303  14.112  1.00  0.00      MEMB
ATOM   3980  O32 POPCX  17      28.706  10.221  13.740  1.00  0.00      MEMB
ATOM   3981  C32 POPCX  17      30.931   9.203  13.885  1.00  0.00      MEMB
ATOM   3982  C23 POPCX  17      26.132   4.172  12.025  1.00  0.00      MEMB
ATOM   3983  C24 POPCX  17      26.382   2.786  11.427  1.00  0.00      MEMB
ATOM   3984  C25 POPCX  17      26.238   2.719   9.903  1.00  0.00      MEMB
ATOM   3985  C26 POPCX  17      24.789   2.746   9.391  1.00  0.00      MEMB
ATOM   3986  C27 POPCX  17      24.705   2.743   7.853  1.00  0.00      MEMB
ATOM   3987  C28 POPCX  17      25.203   1.435   7.202  1.00  0.00      MEMB
ATOM   3988  C29 POPCX  17      25.300   1.549   5.701  1.00  0.00      MEMB
ATOM   3989 C210 POPCX  17      26.409   1.827   4.985  1.00  0.00      MEMB
ATOM   3990 C211 POPCX  17      27.797   2.114   5.514  1.00  0.00      MEMB
ATOM   3991 C212 POPCX  17      28.339   3.501   5.091  1.00  0.00      MEMB
ATOM   3992 C213 POPCX  17      27.652   4.703   5.770  1.00  0.00      MEMB
ATOM   3993 C214 POPCX  17      28.021   4.884   7.254  1.00  0.00      MEMB
ATOM   3994 C215 POPCX  17      29.366   5.596   7.486  1.00  0.00      MEMB
ATOM   3995 C216 POPCX  17      29.884   5.473   8.931  1.00  0.00      MEMB
ATOM   3996 C217 POPCX  17      29.057   6.218   9.992  1.00  0.00      MEMB
ATOM   3997 C218 POPCX  17      29.429   7.697  10.140  1.00  0.00      MEMB
ATOM   3998  C33 POPCX  17      31.571  10.569  13.536  1.00  0.00      MEMB
ATOM   3999  C34 POPCX  17      32.935  10.451  12.835  1.00  0.00      MEMB
ATOM   4000  C35 POPCX  17      32.835   9.816  11.439  1.00  0.00      MEMB
ATOM   4001  C36 POPCX  17      34.077  10.060  10.570  1.00  0.00      MEMB
ATOM   4002  C37 POPCX  17      33.893   9.586   9.119  1.00  0.00      MEMB
ATOM   4003  C38 POPCX  17      33.903   8.058   8.954  1.00  0.00      MEMB
ATOM   4004  C39 POPCX  17      33.724   7.642   7.486  1.00  0.00      MEMB
ATOM   4005 C310 POPCX  17      33.819   6.127   7.258  1.00  0.00      MEMB
ATOM   4006 C311 POPCX  17      33.992   5.711   5.782  1.00  0.00      MEMB
ATOM   4007 C312 POPCX  17      32.783   5.968   4.863  1.00  0.00      MEMB
ATOM   4008 C313 POPCX  17      32.735   7.379   4.253  1.00  0.00      MEMB
ATOM   4009 C314 POPCX  17      31.587   7.554   3.246  1.00  0.00      MEMB
ATOM   4010 C315 POPCX  17      31.462   8.987   2.701  1.00  0.00      MEMB
ATOM   4011 C316 POPCX  17      31.044  10.029   3.744  1.00  0.00      MEMB
TER    4012      POPCX  17                                                  
ATOM   4012  N   POPCX  18       1.590 -28.838  22.072  1.00  0.00      MEMB
ATOM   4013  C12 POPCX  18       1.135 -28.119  20.812  1.00  0.00      MEMB
ATOM   4014  C13 POPCX  18       0.667 -29.960  22.434  1.00  0.00      MEMB
ATOM   4015  C14 POPCX  18       2.977 -29.391  21.911  1.00  0.00      MEMB
ATOM   4016  C15 POPCX  18       1.624 -27.867  23.214  1.00  0.00      MEMB
ATOM   4017  C11 POPCX  18       1.060 -28.943  19.499  1.00  0.00      MEMB
ATOM   4018  P   POPCX  18      -1.511 -29.247  19.263  1.00  0.00      MEMB
ATOM   4019  O13 POPCX  18      -1.481 -27.767  19.324  1.00  0.00      MEMB
ATOM   4020  O14 POPCX  18      -2.420 -29.936  20.204  1.00  0.00      MEMB
ATOM   4021  O12 POPCX  18      -0.050 -29.843  19.458  1.00  0.00      MEMB
ATOM   4022  O11 POPCX  18      -1.849 -29.703  17.785  1.00  0.00      MEMB
ATOM   4023  C1  POPCX  18      -1.316 -28.899  16.716  1.00  0.00      MEMB
ATOM   4024  C2  POPCX  18      -1.838 -29.347  15.324  1.00  0.00      MEMB
ATOM   4025  O21 POPCX  18      -1.535 -30.744  15.162  1.00  0.00      MEMB
ATOM   4026  C21 POPCX  18      -2.391 -31.418  14.414  1.00  0.00      MEMB
ATOM   4027  O22 POPCX  18      -3.393 -30.958  13.888  1.00  0.00      MEMB
ATOM   4028  C22 POPCX  18      -1.951 -32.879  14.347  1.00  0.00      MEMB
ATOM   4029  C3  POPCX  18      -1.173 -28.494  14.199  1.00  0.00      MEMB
ATOM   4030  O31 POPCX  18      -1.435 -28.967  12.860  1.00  0.00      MEMB
ATOM   4031  C31 POPCX  18      -2.547 -28.497  12.300  1.00  0.00      MEMB
ATOM   4032  O32 POPCX  18      -3.363 -27.776  12.851  1.00  0.00      MEMB
ATOM   4033  C32 POPCX  18      -2.655 -29.031  10.873  1.00  0.00      MEMB
ATOM   4034  C23 POPCX  18      -1.212 -33.226  13.038  1.00  0.00      MEMB
ATOM   4035  C24 POPCX  18      -2.138 -33.274  11.816  1.00  0.00      MEMB
ATOM   4036  C25 POPCX  18      -1.432 -33.867  10.591  1.00  0.00      MEMB
ATOM   4037  C26 POPCX  18      -2.368 -34.121   9.402  1.00  0.00      MEMB
ATOM   4038  C27 POPCX  18      -2.848 -32.850   8.685  1.00  0.00      MEMB
ATOM   4039  C28 POPCX  18      -3.611 -33.203   7.395  1.00  0.00      MEMB
ATOM   4040  C29 POPCX  18      -4.019 -32.001   6.580  1.00  0.00      MEMB
ATOM   4041 C210 POPCX  18      -3.402 -31.552   5.470  1.00  0.00      MEMB
ATOM   4042 C211 POPCX  18      -2.152 -32.126   4.848  1.00  0.00      MEMB
ATOM   4043 C212 POPCX  18      -2.441 -33.321   3.921  1.00  0.00      MEMB
ATOM   4044 C213 POPCX  18      -1.210 -33.770   3.116  1.00  0.00      MEMB
ATOM   4045 C214 POPCX  18      -1.046 -33.005   1.794  1.00  0.00      MEMB
ATOM   4046 C215 POPCX  18      -0.017 -33.652   0.854  1.00  0.00      MEMB
ATOM   4047 C216 POPCX  18      -0.166 -33.209  -0.611  1.00  0.00      MEMB
ATOM   4048 C217 POPCX  18       0.116 -31.719  -0.846  1.00  0.00      MEMB
ATOM   4049 C218 POPCX  18       0.064 -31.327  -2.326  1.00  0.00      MEMB
ATOM   4050  C33 POPCX  18      -3.281 -27.994   9.915  1.00  0.00      MEMB
ATOM   4051  C34 POPCX  18      -3.344 -28.491   8.465  1.00  0.00      MEMB
ATOM   4052  C35 POPCX  18      -3.910 -27.432   7.506  1.00  0.00      MEMB
ATOM   4053  C36 POPCX  18      -4.005 -27.934   6.058  1.00  0.00      MEMB
ATOM   4054  C37 POPCX  18      -4.714 -26.954   5.111  1.00  0.00      MEMB
ATOM   4055  C38 POPCX  18      -3.909 -25.691   4.780  1.00  0.00      MEMB
ATOM   4056  C39 POPCX  18      -4.722 -24.722   3.910  1.00  0.00      MEMB
ATOM   4057 C310 POPCX  18      -3.964 -23.430   3.573  1.00  0.00      MEMB
ATOM   4058 C311 POPCX  18      -4.778 -22.444   2.720  1.00  0.00      MEMB
ATOM   4059 C312 POPCX  18      -6.054 -21.932   3.407  1.00  0.00      MEMB
ATOM   4060 C313 POPCX  18      -6.810 -20.896   2.561  1.00  0.00      MEMB
ATOM   4061 C314 POPCX  18      -8.230 -20.613   3.077  1.00  0.00      MEMB
ATOM   4062 C315 POPCX  18      -8.269 -19.949   4.461  1.00  0.00      MEMB
ATOM   4063 C316 POPCX  18      -9.692 -19.708   4.974  1.00  0.00      MEMB
TER    4064      POPCX  18                                                  
ATOM   4064  N   POPCX  19     -19.027  22.685  18.144  1.00  0.00      MEMB
ATOM   4065  C12 POPCX  19     -19.815  21.521  17.565  1.00  0.00      MEMB
ATOM   4066  C13 POPCX  19     -18.011  22.228  19.144  1.00  0.00      MEMB
ATOM   4067  C14 POPCX  19     -18.337  23.451  17.055  1.00  0.00      MEMB
ATOM   4068  C15 POPCX  19     -19.982  23.617  18.834  1.00  0.00      MEMB
ATOM   4069  C11 POPCX  19     -19.053  20.364  16.867  1.00  0.00      MEMB
ATOM   4070  P   POPCX  19     -18.936  18.458  18.635  1.00  0.00      MEMB
ATOM   4071  O13 POPCX  19     -20.234  18.938  19.164  1.00  0.00      MEMB
ATOM   4072  O14 POPCX  19     -17.974  17.931  19.643  1.00  0.00      MEMB
ATOM   4073  O12 POPCX  19     -18.242  19.614  17.786  1.00  0.00      MEMB
ATOM   4074  O11 POPCX  19     -19.235  17.349  17.547  1.00  0.00      MEMB
ATOM   4075  C1  POPCX  19     -18.173  16.644  16.890  1.00  0.00      MEMB
ATOM   4076  C2  POPCX  19     -17.841  17.241  15.494  1.00  0.00      MEMB
ATOM   4077  O21 POPCX  19     -18.879  16.852  14.570  1.00  0.00      MEMB
ATOM   4078  C21 POPCX  19     -19.156  17.742  13.624  1.00  0.00      MEMB
ATOM   4079  O22 POPCX  19     -18.688  18.866  13.551  1.00  0.00      MEMB
ATOM   4080  C22 POPCX  19     -20.154  17.156  12.619  1.00  0.00      MEMB
ATOM   4081  C3  POPCX  19     -16.450  16.745  14.992  1.00  0.00      MEMB
ATOM   4082  O31 POPCX  19     -16.107  17.267  13.691  1.00  0.00      MEMB
ATOM   4083  C31 POPCX  19     -15.679  18.527  13.685  1.00  0.00      MEMB
ATOM   4084  O32 POPCX  19     -15.474  19.211  14.676  1.00  0.00      MEMB
ATOM   4085  C32 POPCX  19     -15.517  18.984  12.234  1.00  0.00      MEMB
ATOM   4086  C23 POPCX  19     -19.750  17.461  11.154  1.00  0.00      MEMB
ATOM   4087  C24 POPCX  19     -20.799  17.015  10.119  1.00  0.00      MEMB
ATOM   4088  C25 POPCX  19     -20.403  17.432   8.691  1.00  0.00      MEMB
ATOM   4089  C26 POPCX  19     -21.426  17.077   7.594  1.00  0.00      MEMB
ATOM   4090  C27 POPCX  19     -21.662  15.569   7.418  1.00  0.00      MEMB
ATOM   4091  C28 POPCX  19     -22.016  15.147   5.974  1.00  0.00      MEMB
ATOM   4092  C29 POPCX  19     -23.303  15.742   5.457  1.00  0.00      MEMB
ATOM   4093 C210 POPCX  19     -23.570  16.101   4.184  1.00  0.00      MEMB
ATOM   4094 C211 POPCX  19     -22.648  15.995   2.990  1.00  0.00      MEMB
ATOM   4095 C212 POPCX  19     -22.710  17.254   2.099  1.00  0.00      MEMB
ATOM   4096 C213 POPCX  19     -21.736  17.229   0.904  1.00  0.00      MEMB
ATOM   4097 C214 POPCX  19     -21.949  16.043  -0.051  1.00  0.00      MEMB
ATOM   4098 C215 POPCX  19     -21.140  16.129  -1.359  1.00  0.00      MEMB
ATOM   4099 C216 POPCX  19     -21.685  17.172  -2.350  1.00  0.00      MEMB
ATOM   4100 C217 POPCX  19     -20.899  17.249  -3.670  1.00  0.00      MEMB
ATOM   4101 C218 POPCX  19     -21.018  16.008  -4.560  1.00  0.00      MEMB
ATOM   4102  C33 POPCX  19     -15.711  20.509  12.063  1.00  0.00      MEMB
ATOM   4103  C34 POPCX  19     -15.827  20.937  10.589  1.00  0.00      MEMB
ATOM   4104  C35 POPCX  19     -17.163  20.539   9.937  1.00  0.00      MEMB
ATOM   4105  C36 POPCX  19     -17.336  21.066   8.500  1.00  0.00      MEMB
ATOM   4106  C37 POPCX  19     -16.309  20.535   7.485  1.00  0.00      MEMB
ATOM   4107  C38 POPCX  19     -16.380  19.017   7.259  1.00  0.00      MEMB
ATOM   4108  C39 POPCX  19     -15.335  18.531   6.242  1.00  0.00      MEMB
ATOM   4109 C310 POPCX  19     -15.449  17.037   5.887  1.00  0.00      MEMB
ATOM   4110 C311 POPCX  19     -15.375  16.071   7.084  1.00  0.00      MEMB
ATOM   4111 C312 POPCX  19     -14.115  16.242   7.943  1.00  0.00      MEMB
ATOM   4112 C313 POPCX  19     -13.922  15.126   8.986  1.00  0.00      MEMB
ATOM   4113 C314 POPCX  19     -15.030  15.068  10.045  1.00  0.00      MEMB
ATOM   4114 C315 POPCX  19     -14.730  14.051  11.155  1.00  0.00      MEMB
ATOM   4115 C316 POPCX  19     -15.870  13.919  12.167  1.00  0.00      MEMB
TER    4116      POPCX  19                                                  
ATOM   4116  N   POPCX  20     -31.040   9.309  23.417  1.00  0.00      MEMB
ATOM   4117  C12 POPCX  20     -30.478   9.391  22.006  1.00  0.00      MEMB
ATOM   4118  C13 POPCX  20     -32.096   8.250  23.453  1.00  0.00      MEMB
ATOM   4119  C14 POPCX  20     -29.989   8.955  24.419  1.00  0.00      MEMB
ATOM   4120  C15 POPCX  20     -31.669  10.610  23.814  1.00  0.00      MEMB
ATOM   4121  C11 POPCX  20     -29.349  10.410  21.725  1.00  0.00      MEMB
ATOM   4122  P   POPCX  20     -27.294   8.793  21.960  1.00  0.00      MEMB
ATOM   4123  O13 POPCX  20     -28.045   7.567  22.312  1.00  0.00      MEMB
ATOM   4124  O14 POPCX  20     -25.941   8.940  22.533  1.00  0.00      MEMB
ATOM   4125  O12 POPCX  20     -28.134  10.062  22.378  1.00  0.00      MEMB
ATOM   4126  O11 POPCX  20     -27.200   8.867  20.376  1.00  0.00      MEMB
ATOM   4127  C1  POPCX  20     -26.447   9.942  19.788  1.00  0.00      MEMB
ATOM   4128  C2  POPCX  20     -26.908  10.254  18.340  1.00  0.00      MEMB
ATOM   4129  O21 POPCX  20     -28.313  10.542  18.399  1.00  0.00      MEMB
ATOM   4130  C21 POPCX  20     -28.760  11.433  17.541  1.00  0.00      MEMB
ATOM   4131  O22 POPCX  20     -28.079  12.088  16.764  1.00  0.00      MEMB
ATOM   4132  C22 POPCX  20     -30.272  11.559  17.708  1.00  0.00      MEMB
ATOM   4133  C3  POPCX  20     -26.652   9.063  17.372  1.00  0.00      MEMB
ATOM   4134  O31 POPCX  20     -27.131   9.334  16.036  1.00  0.00      MEMB
ATOM   4135  C31 POPCX  20     -26.260   9.908  15.218  1.00  0.00      MEMB
ATOM   4136  O32 POPCX  20     -25.096  10.164  15.482  1.00  0.00      MEMB
ATOM   4137  C32 POPCX  20     -26.948  10.192  13.882  1.00  0.00      MEMB
ATOM   4138  C23 POPCX  20     -30.983  11.973  16.403  1.00  0.00      MEMB
ATOM   4139  C24 POPCX  20     -30.999  10.842  15.366  1.00  0.00      MEMB
ATOM   4140  C25 POPCX  20     -31.757  11.200  14.079  1.00  0.00      MEMB
ATOM   4141  C26 POPCX  20     -31.179  12.419  13.344  1.00  0.00      MEMB
ATOM   4142  C27 POPCX  20     -31.899  12.695  12.016  1.00  0.00      MEMB
ATOM   4143  C28 POPCX  20     -31.592  14.082  11.417  1.00  0.00      MEMB
ATOM   4144  C29 POPCX  20     -30.167  14.246  10.946  1.00  0.00      MEMB
ATOM   4145 C210 POPCX  20     -29.768  14.892   9.832  1.00  0.00      MEMB
ATOM   4146 C211 POPCX  20     -30.654  15.617   8.847  1.00  0.00      MEMB
ATOM   4147 C212 POPCX  20     -30.710  14.949   7.458  1.00  0.00      MEMB
ATOM   4148 C213 POPCX  20     -31.267  13.515   7.468  1.00  0.00      MEMB
ATOM   4149 C214 POPCX  20     -31.515  12.987   6.047  1.00  0.00      MEMB
ATOM   4150 C215 POPCX  20     -32.103  11.569   6.009  1.00  0.00      MEMB
ATOM   4151 C216 POPCX  20     -32.420  11.073   4.587  1.00  0.00      MEMB
ATOM   4152 C217 POPCX  20     -31.183  10.929   3.686  1.00  0.00      MEMB
ATOM   4153 C218 POPCX  20     -31.501  10.377   2.293  1.00  0.00      MEMB
ATOM   4154  C33 POPCX  20     -26.219  11.266  13.041  1.00  0.00      MEMB
ATOM   4155  C34 POPCX  20     -26.879  11.467  11.669  1.00  0.00      MEMB
ATOM   4156  C35 POPCX  20     -26.146  12.495  10.797  1.00  0.00      MEMB
ATOM   4157  C36 POPCX  20     -26.586  12.441   9.326  1.00  0.00      MEMB
ATOM   4158  C37 POPCX  20     -25.909  13.511   8.458  1.00  0.00      MEMB
ATOM   4159  C38 POPCX  20     -25.961  13.212   6.950  1.00  0.00      MEMB
ATOM   4160  C39 POPCX  20     -27.343  12.781   6.432  1.00  0.00      MEMB
ATOM   4161 C310 POPCX  20     -27.514  12.943   4.910  1.00  0.00      MEMB
ATOM   4162 C311 POPCX  20     -26.377  12.339   4.070  1.00  0.00      MEMB
ATOM   4163 C312 POPCX  20     -26.544  12.603   2.566  1.00  0.00      MEMB
ATOM   4164 C313 POPCX  20     -27.358  11.535   1.817  1.00  0.00      MEMB
ATOM   4165 C314 POPCX  20     -26.491  10.403   1.241  1.00  0.00      MEMB
ATOM   4166 C315 POPCX  20     -27.145   9.699   0.042  1.00  0.00      MEMB
ATOM   4167 C316 POPCX  20     -26.184   8.784  -0.722  1.00  0.00      MEMB
TER    4168      POPCX  20                                                  
ATOM   4168  N   POPCX  21      -7.230 -30.500  18.283  1.00  0.00      MEMB
ATOM   4169  C12 POPCX  21      -6.179 -29.752  19.089  1.00  0.00      MEMB
ATOM   4170  C13 POPCX  21      -8.422 -29.633  18.031  1.00  0.00      MEMB
ATOM   4171  C14 POPCX  21      -6.681 -30.952  16.964  1.00  0.00      MEMB
ATOM   4172  C15 POPCX  21      -7.671 -31.707  19.058  1.00  0.00      MEMB
ATOM   4173  C11 POPCX  21      -5.649 -28.411  18.515  1.00  0.00      MEMB
ATOM   4174  P   POPCX  21      -6.421 -26.011  17.875  1.00  0.00      MEMB
ATOM   4175  O13 POPCX  21      -5.036 -25.520  18.055  1.00  0.00      MEMB
ATOM   4176  O14 POPCX  21      -7.518 -25.092  18.256  1.00  0.00      MEMB
ATOM   4177  O12 POPCX  21      -6.619 -27.367  18.671  1.00  0.00      MEMB
ATOM   4178  O11 POPCX  21      -6.617 -26.450  16.361  1.00  0.00      MEMB
ATOM   4179  C1  POPCX  21      -7.956 -26.417  15.841  1.00  0.00      MEMB
ATOM   4180  C2  POPCX  21      -8.042 -26.916  14.374  1.00  0.00      MEMB
ATOM   4181  O21 POPCX  21      -7.265 -26.035  13.539  1.00  0.00      MEMB
ATOM   4182  C21 POPCX  21      -6.657 -26.630  12.522  1.00  0.00      MEMB
ATOM   4183  O22 POPCX  21      -6.637 -27.833  12.311  1.00  0.00      MEMB
ATOM   4184  C22 POPCX  21      -5.919 -25.581  11.693  1.00  0.00      MEMB
ATOM   4185  C3  POPCX  21      -9.527 -26.926  13.909  1.00  0.00      MEMB
ATOM   4186  O31 POPCX  21      -9.685 -27.238  12.510  1.00  0.00      MEMB
ATOM   4187  C31 POPCX  21      -9.928 -28.509  12.210  1.00  0.00      MEMB
ATOM   4188  O32 POPCX  21      -9.979 -29.434  13.005  1.00  0.00      MEMB
ATOM   4189  C32 POPCX  21     -10.134 -28.626  10.696  1.00  0.00      MEMB
ATOM   4190  C23 POPCX  21      -6.192 -25.681  10.175  1.00  0.00      MEMB
ATOM   4191  C24 POPCX  21      -7.463 -24.955   9.718  1.00  0.00      MEMB
ATOM   4192  C25 POPCX  21      -7.510 -24.843   8.189  1.00  0.00      MEMB
ATOM   4193  C26 POPCX  21      -8.760 -24.132   7.655  1.00  0.00      MEMB
ATOM   4194  C27 POPCX  21      -8.635 -23.818   6.156  1.00  0.00      MEMB
ATOM   4195  C28 POPCX  21      -9.987 -23.621   5.448  1.00  0.00      MEMB
ATOM   4196  C29 POPCX  21     -10.714 -24.928   5.245  1.00  0.00      MEMB
ATOM   4197 C210 POPCX  21     -10.569 -25.750   4.189  1.00  0.00      MEMB
ATOM   4198 C211 POPCX  21      -9.647 -25.535   3.010  1.00  0.00      MEMB
ATOM   4199 C212 POPCX  21     -10.414 -25.068   1.758  1.00  0.00      MEMB
ATOM   4200 C213 POPCX  21     -11.320 -26.143   1.134  1.00  0.00      MEMB
ATOM   4201 C214 POPCX  21     -12.470 -25.522   0.328  1.00  0.00      MEMB
ATOM   4202 C215 POPCX  21     -13.341 -26.541  -0.422  1.00  0.00      MEMB
ATOM   4203 C216 POPCX  21     -13.869 -27.689   0.451  1.00  0.00      MEMB
ATOM   4204 C217 POPCX  21     -15.035 -28.435  -0.214  1.00  0.00      MEMB
ATOM   4205 C218 POPCX  21     -15.506 -29.667   0.562  1.00  0.00      MEMB
ATOM   4206  C33 POPCX  21     -11.236 -27.678  10.151  1.00  0.00      MEMB
ATOM   4207  C34 POPCX  21     -11.412 -27.739   8.622  1.00  0.00      MEMB
ATOM   4208  C35 POPCX  21     -11.900 -29.109   8.131  1.00  0.00      MEMB
ATOM   4209  C36 POPCX  21     -12.228 -29.160   6.630  1.00  0.00      MEMB
ATOM   4210  C37 POPCX  21     -12.667 -30.569   6.197  1.00  0.00      MEMB
ATOM   4211  C38 POPCX  21     -13.034 -30.702   4.711  1.00  0.00      MEMB
ATOM   4212  C39 POPCX  21     -11.858 -30.435   3.763  1.00  0.00      MEMB
ATOM   4213 C310 POPCX  21     -12.161 -30.856   2.319  1.00  0.00      MEMB
ATOM   4214 C311 POPCX  21     -11.035 -30.469   1.352  1.00  0.00      MEMB
ATOM   4215 C312 POPCX  21     -11.326 -30.836  -0.110  1.00  0.00      MEMB
ATOM   4216 C313 POPCX  21     -10.418 -30.076  -1.089  1.00  0.00      MEMB
ATOM   4217 C314 POPCX  21     -10.670 -30.448  -2.557  1.00  0.00      MEMB
ATOM   4218 C315 POPCX  21     -10.075 -29.442  -3.558  1.00  0.00      MEMB
ATOM   4219 C316 POPCX  21      -8.568 -29.203  -3.413  1.00  0.00      MEMB
TER    4220      POPCX  21                                                  
ATOM   4220  N   POPCX  22      19.960 -28.924  18.120  1.00  0.00      MEMB
ATOM   4221  C12 POPCX  22      18.778 -29.444  17.315  1.00  0.00      MEMB
ATOM   4222  C13 POPCX  22      20.696 -27.859  17.368  1.00  0.00      MEMB
ATOM   4223  C14 POPCX  22      19.492 -28.343  19.417  1.00  0.00      MEMB
ATOM   4224  C15 POPCX  22      20.906 -30.046  18.425  1.00  0.00      MEMB
ATOM   4225  C11 POPCX  22      17.795 -28.412  16.690  1.00  0.00      MEMB
ATOM   4226  P   POPCX  22      17.330 -25.977  17.593  1.00  0.00      MEMB
ATOM   4227  O13 POPCX  22      18.569 -25.583  18.300  1.00  0.00      MEMB
ATOM   4228  O14 POPCX  22      16.067 -25.357  18.064  1.00  0.00      MEMB
ATOM   4229  O12 POPCX  22      17.193 -27.553  17.665  1.00  0.00      MEMB
ATOM   4230  O11 POPCX  22      17.546 -25.678  16.058  1.00  0.00      MEMB
ATOM   4231  C1  POPCX  22      16.612 -24.890  15.318  1.00  0.00      MEMB
ATOM   4232  C2  POPCX  22      15.386 -25.718  14.864  1.00  0.00      MEMB
ATOM   4233  O21 POPCX  22      15.857 -26.819  14.063  1.00  0.00      MEMB
ATOM   4234  C21 POPCX  22      14.961 -27.758  13.830  1.00  0.00      MEMB
ATOM   4235  O22 POPCX  22      13.870 -27.843  14.375  1.00  0.00      MEMB
ATOM   4236  C22 POPCX  22      15.483 -28.720  12.752  1.00  0.00      MEMB
ATOM   4237  C3  POPCX  22      14.360 -24.830  14.100  1.00  0.00      MEMB
ATOM   4238  O31 POPCX  22      14.865 -24.425  12.816  1.00  0.00      MEMB
ATOM   4239  C31 POPCX  22      15.272 -23.169  12.672  1.00  0.00      MEMB
ATOM   4240  O32 POPCX  22      15.266 -22.311  13.540  1.00  0.00      MEMB
ATOM   4241  C32 POPCX  22      15.750 -22.988  11.231  1.00  0.00      MEMB
ATOM   4242  C23 POPCX  22      16.104 -28.005  11.524  1.00  0.00      MEMB
ATOM   4243  C24 POPCX  22      16.629 -28.969  10.442  1.00  0.00      MEMB
ATOM   4244  C25 POPCX  22      15.563 -29.420   9.429  1.00  0.00      MEMB
ATOM   4245  C26 POPCX  22      16.151 -30.251   8.272  1.00  0.00      MEMB
ATOM   4246  C27 POPCX  22      15.168 -30.425   7.100  1.00  0.00      MEMB
ATOM   4247  C28 POPCX  22      15.705 -31.264   5.917  1.00  0.00      MEMB
ATOM   4248  C29 POPCX  22      16.785 -30.562   5.126  1.00  0.00      MEMB
ATOM   4249 C210 POPCX  22      16.914 -30.551   3.784  1.00  0.00      MEMB
ATOM   4250 C211 POPCX  22      16.048 -31.297   2.798  1.00  0.00      MEMB
ATOM   4251 C212 POPCX  22      16.711 -31.474   1.412  1.00  0.00      MEMB
ATOM   4252 C213 POPCX  22      18.033 -32.266   1.394  1.00  0.00      MEMB
ATOM   4253 C214 POPCX  22      17.891 -33.726   1.848  1.00  0.00      MEMB
ATOM   4254 C215 POPCX  22      19.202 -34.527   1.766  1.00  0.00      MEMB
ATOM   4255 C216 POPCX  22      19.648 -34.868   0.335  1.00  0.00      MEMB
ATOM   4256 C217 POPCX  22      20.914 -35.739   0.312  1.00  0.00      MEMB
ATOM   4257 C218 POPCX  22      21.359 -36.150  -1.095  1.00  0.00      MEMB
ATOM   4258  C33 POPCX  22      14.748 -23.588  10.216  1.00  0.00      MEMB
ATOM   4259  C34 POPCX  22      15.225 -23.528   8.761  1.00  0.00      MEMB
ATOM   4260  C35 POPCX  22      14.169 -24.134   7.826  1.00  0.00      MEMB
ATOM   4261  C36 POPCX  22      14.556 -24.125   6.343  1.00  0.00      MEMB
ATOM   4262  C37 POPCX  22      15.595 -25.180   5.942  1.00  0.00      MEMB
ATOM   4263  C38 POPCX  22      15.665 -25.309   4.415  1.00  0.00      MEMB
ATOM   4264  C39 POPCX  22      16.822 -26.174   3.902  1.00  0.00      MEMB
ATOM   4265 C310 POPCX  22      16.648 -26.473   2.407  1.00  0.00      MEMB
ATOM   4266 C311 POPCX  22      17.894 -27.059   1.731  1.00  0.00      MEMB
ATOM   4267 C312 POPCX  22      17.611 -27.589   0.314  1.00  0.00      MEMB
ATOM   4268 C313 POPCX  22      17.163 -26.517  -0.693  1.00  0.00      MEMB
ATOM   4269 C314 POPCX  22      16.643 -27.102  -2.019  1.00  0.00      MEMB
ATOM   4270 C315 POPCX  22      17.671 -27.927  -2.809  1.00  0.00      MEMB
ATOM   4271 C316 POPCX  22      18.846 -27.106  -3.348  1.00  0.00      MEMB
TER    4272      POPCX  22                                                  
ATOM   4272  N   POPCX  23      22.662 -15.513  22.495  1.00  0.00      MEMB
ATOM   4273  C12 POPCX  23      23.871 -16.343  22.094  1.00  0.00      MEMB
ATOM   4274  C13 POPCX  23      21.392 -16.184  22.070  1.00  0.00      MEMB
ATOM   4275  C14 POPCX  23      22.676 -15.367  23.983  1.00  0.00      MEMB
ATOM   4276  C15 POPCX  23      22.736 -14.131  21.928  1.00  0.00      MEMB
ATOM   4277  C11 POPCX  23      24.196 -16.504  20.593  1.00  0.00      MEMB
ATOM   4278  P   POPCX  23      26.189 -14.914  20.012  1.00  0.00      MEMB
ATOM   4279  O13 POPCX  23      26.829 -15.226  21.309  1.00  0.00      MEMB
ATOM   4280  O14 POPCX  23      26.333 -13.523  19.531  1.00  0.00      MEMB
ATOM   4281  O12 POPCX  23      24.653 -15.271  20.038  1.00  0.00      MEMB
ATOM   4282  O11 POPCX  23      26.752 -15.896  18.910  1.00  0.00      MEMB
ATOM   4283  C1  POPCX  23      25.952 -16.203  17.755  1.00  0.00      MEMB
ATOM   4284  C2  POPCX  23      26.790 -16.147  16.449  1.00  0.00      MEMB
ATOM   4285  O21 POPCX  23      27.900 -17.063  16.505  1.00  0.00      MEMB
ATOM   4286  C21 POPCX  23      27.566 -18.336  16.345  1.00  0.00      MEMB
ATOM   4287  O22 POPCX  23      26.436 -18.760  16.157  1.00  0.00      MEMB
ATOM   4288  C22 POPCX  23      28.815 -19.207  16.393  1.00  0.00      MEMB
ATOM   4289  C3  POPCX  23      27.320 -14.705  16.198  1.00  0.00      MEMB
ATOM   4290  O31 POPCX  23      28.222 -14.641  15.073  1.00  0.00      MEMB
ATOM   4291  C31 POPCX  23      27.635 -14.625  13.882  1.00  0.00      MEMB
ATOM   4292  O32 POPCX  23      26.432 -14.578  13.684  1.00  0.00      MEMB
ATOM   4293  C32 POPCX  23      28.714 -14.692  12.802  1.00  0.00      MEMB
ATOM   4294  C23 POPCX  23      29.841 -18.837  15.298  1.00  0.00      MEMB
ATOM   4295  C24 POPCX  23      29.351 -19.139  13.875  1.00  0.00      MEMB
ATOM   4296  C25 POPCX  23      30.465 -18.939  12.836  1.00  0.00      MEMB
ATOM   4297  C26 POPCX  23      29.984 -19.157  11.395  1.00  0.00      MEMB
ATOM   4298  C27 POPCX  23      31.109 -19.094  10.344  1.00  0.00      MEMB
ATOM   4299  C28 POPCX  23      31.903 -17.770  10.306  1.00  0.00      MEMB
ATOM   4300  C29 POPCX  23      31.023 -16.568  10.061  1.00  0.00      MEMB
ATOM   4301 C210 POPCX  23      30.970 -15.797   8.958  1.00  0.00      MEMB
ATOM   4302 C211 POPCX  23      31.763 -15.968   7.686  1.00  0.00      MEMB
ATOM   4303 C212 POPCX  23      30.888 -15.844   6.421  1.00  0.00      MEMB
ATOM   4304 C213 POPCX  23      29.871 -16.985   6.243  1.00  0.00      MEMB
ATOM   4305 C214 POPCX  23      28.980 -16.812   5.002  1.00  0.00      MEMB
ATOM   4306 C215 POPCX  23      29.714 -16.988   3.664  1.00  0.00      MEMB
ATOM   4307 C216 POPCX  23      28.840 -16.595   2.465  1.00  0.00      MEMB
ATOM   4308 C217 POPCX  23      29.562 -16.768   1.122  1.00  0.00      MEMB
ATOM   4309 C218 POPCX  23      28.769 -16.218  -0.066  1.00  0.00      MEMB
ATOM   4310  C33 POPCX  23      28.231 -14.185  11.424  1.00  0.00      MEMB
ATOM   4311  C34 POPCX  23      27.384 -15.198  10.642  1.00  0.00      MEMB
ATOM   4312  C35 POPCX  23      27.025 -14.670   9.247  1.00  0.00      MEMB
ATOM   4313  C36 POPCX  23      26.268 -15.688   8.385  1.00  0.00      MEMB
ATOM   4314  C37 POPCX  23      26.045 -15.156   6.964  1.00  0.00      MEMB
ATOM   4315  C38 POPCX  23      25.422 -16.181   6.007  1.00  0.00      MEMB
ATOM   4316  C39 POPCX  23      25.348 -15.629   4.577  1.00  0.00      MEMB
ATOM   4317 C310 POPCX  23      24.788 -16.625   3.553  1.00  0.00      MEMB
ATOM   4318 C311 POPCX  23      24.835 -16.095   2.108  1.00  0.00      MEMB
ATOM   4319 C312 POPCX  23      23.994 -14.825   1.904  1.00  0.00      MEMB
ATOM   4320 C313 POPCX  23      23.926 -14.359   0.442  1.00  0.00      MEMB
ATOM   4321 C314 POPCX  23      22.831 -13.305   0.200  1.00  0.00      MEMB
ATOM   4322 C315 POPCX  23      23.014 -12.000   0.986  1.00  0.00      MEMB
ATOM   4323 C316 POPCX  23      21.868 -11.008   0.766  1.00  0.00      MEMB
TER    4324      POPCX  23                                                  
ATOM   4324  N   POPCX  24      35.166 -12.489  24.184  1.00  0.00      MEMB
ATOM   4325  C12 POPCX  24      34.801 -12.870  22.757  1.00  0.00      MEMB
ATOM   4326  C13 POPCX  24      34.883 -13.642  25.101  1.00  0.00      MEMB
ATOM   4327  C14 POPCX  24      36.618 -12.128  24.284  1.00  0.00      MEMB
ATOM   4328  C15 POPCX  24      34.357 -11.319  24.644  1.00  0.00      MEMB
ATOM   4329  C11 POPCX  24      35.066 -11.829  21.643  1.00  0.00      MEMB
ATOM   4330  P   POPCX  24      32.783 -10.627  21.205  1.00  0.00      MEMB
ATOM   4331  O13 POPCX  24      31.877 -10.058  22.229  1.00  0.00      MEMB
ATOM   4332  O14 POPCX  24      32.405 -11.939  20.650  1.00  0.00      MEMB
ATOM   4333  O12 POPCX  24      34.246 -10.672  21.808  1.00  0.00      MEMB
ATOM   4334  O11 POPCX  24      32.930  -9.580  20.028  1.00  0.00      MEMB
ATOM   4335  C1  POPCX  24      34.134  -9.544  19.245  1.00  0.00      MEMB
ATOM   4336  C2  POPCX  24      34.204  -8.247  18.393  1.00  0.00      MEMB
ATOM   4337  O21 POPCX  24      32.927  -8.031  17.756  1.00  0.00      MEMB
ATOM   4338  C21 POPCX  24      32.729  -6.780  17.365  1.00  0.00      MEMB
ATOM   4339  O22 POPCX  24      33.482  -5.842  17.581  1.00  0.00      MEMB
ATOM   4340  C22 POPCX  24      31.416  -6.694  16.592  1.00  0.00      MEMB
ATOM   4341  C3  POPCX  24      35.371  -8.256  17.351  1.00  0.00      MEMB
ATOM   4342  O31 POPCX  24      34.951  -8.748  16.060  1.00  0.00      MEMB
ATOM   4343  C31 POPCX  24      35.106 -10.041  15.815  1.00  0.00      MEMB
ATOM   4344  O32 POPCX  24      35.685 -10.840  16.532  1.00  0.00      MEMB
ATOM   4345  C32 POPCX  24      34.421 -10.358  14.484  1.00  0.00      MEMB
ATOM   4346  C23 POPCX  24      31.030  -5.238  16.235  1.00  0.00      MEMB
ATOM   4347  C24 POPCX  24      29.748  -5.152  15.390  1.00  0.00      MEMB
ATOM   4348  C25 POPCX  24      29.946  -5.621  13.941  1.00  0.00      MEMB
ATOM   4349  C26 POPCX  24      28.642  -5.629  13.131  1.00  0.00      MEMB
ATOM   4350  C27 POPCX  24      28.857  -6.161  11.706  1.00  0.00      MEMB
ATOM   4351  C28 POPCX  24      27.552  -6.541  10.982  1.00  0.00      MEMB
ATOM   4352  C29 POPCX  24      26.719  -5.354  10.559  1.00  0.00      MEMB
ATOM   4353 C210 POPCX  24      26.411  -4.985   9.299  1.00  0.00      MEMB
ATOM   4354 C211 POPCX  24      26.829  -5.661   8.014  1.00  0.00      MEMB
ATOM   4355 C212 POPCX  24      25.629  -6.105   7.158  1.00  0.00      MEMB
ATOM   4356 C213 POPCX  24      26.074  -6.894   5.917  1.00  0.00      MEMB
ATOM   4357 C214 POPCX  24      24.916  -7.205   4.958  1.00  0.00      MEMB
ATOM   4358 C215 POPCX  24      25.335  -8.139   3.812  1.00  0.00      MEMB
ATOM   4359 C216 POPCX  24      24.239  -8.343   2.753  1.00  0.00      MEMB
ATOM   4360 C217 POPCX  24      24.093  -7.147   1.799  1.00  0.00      MEMB
ATOM   4361 C218 POPCX  24      23.093  -7.383   0.663  1.00  0.00      MEMB
ATOM   4362  C33 POPCX  24      34.563 -11.833  14.043  1.00  0.00      MEMB
ATOM   4363  C34 POPCX  24      33.585 -12.212  12.918  1.00  0.00      MEMB
ATOM   4364  C35 POPCX  24      33.786 -11.410  11.623  1.00  0.00      MEMB
ATOM   4365  C36 POPCX  24      32.877 -11.901  10.486  1.00  0.00      MEMB
ATOM   4366  C37 POPCX  24      32.903 -10.993   9.247  1.00  0.00      MEMB
ATOM   4367  C38 POPCX  24      34.192 -11.116   8.428  1.00  0.00      MEMB
ATOM   4368  C39 POPCX  24      34.175 -10.228   7.176  1.00  0.00      MEMB
ATOM   4369 C310 POPCX  24      35.335 -10.548   6.227  1.00  0.00      MEMB
ATOM   4370 C311 POPCX  24      35.305  -9.708   4.944  1.00  0.00      MEMB
ATOM   4371 C312 POPCX  24      36.273 -10.209   3.859  1.00  0.00      MEMB
ATOM   4372 C313 POPCX  24      37.721 -10.380   4.343  1.00  0.00      MEMB
ATOM   4373 C314 POPCX  24      38.689 -10.626   3.178  1.00  0.00      MEMB
ATOM   4374 C315 POPCX  24      40.124 -10.920   3.629  1.00  0.00      MEMB
ATOM   4375 C316 POPCX  24      41.105 -11.024   2.458  1.00  0.00      MEMB
TER    4376      POPCX  24                                                  
ATOM   4376  N   POPCX  25      11.835  24.946  26.711  1.00  0.00      MEMB
ATOM   4377  C12 POPCX  25      11.608  25.434  25.293  1.00  0.00      MEMB
ATOM   4378  C13 POPCX  25      13.105  24.154  26.795  1.00  0.00      MEMB
ATOM   4379  C14 POPCX  25      11.922  26.086  27.677  1.00  0.00      MEMB
ATOM   4380  C15 POPCX  25      10.694  24.059  27.108  1.00  0.00      MEMB
ATOM   4381  C11 POPCX  25      12.616  26.457  24.726  1.00  0.00      MEMB
ATOM   4382  P   POPCX  25      11.239  28.689  24.709  1.00  0.00      MEMB
ATOM   4383  O13 POPCX  25      11.628  30.106  24.878  1.00  0.00      MEMB
ATOM   4384  O14 POPCX  25       9.950  28.278  25.323  1.00  0.00      MEMB
ATOM   4385  O12 POPCX  25      12.403  27.768  25.256  1.00  0.00      MEMB
ATOM   4386  O11 POPCX  25      11.183  28.339  23.169  1.00  0.00      MEMB
ATOM   4387  C1  POPCX  25      12.206  28.761  22.255  1.00  0.00      MEMB
ATOM   4388  C2  POPCX  25      11.596  29.630  21.125  1.00  0.00      MEMB
ATOM   4389  O21 POPCX  25      12.426  29.476  19.957  1.00  0.00      MEMB
ATOM   4390  C21 POPCX  25      11.786  29.381  18.804  1.00  0.00      MEMB
ATOM   4391  O22 POPCX  25      10.579  29.462  18.646  1.00  0.00      MEMB
ATOM   4392  C22 POPCX  25      12.792  29.131  17.681  1.00  0.00      MEMB
ATOM   4393  C3  POPCX  25      11.489  31.122  21.548  1.00  0.00      MEMB
ATOM   4394  O31 POPCX  25      10.552  31.854  20.730  1.00  0.00      MEMB
ATOM   4395  C31 POPCX  25      11.064  32.542  19.714  1.00  0.00      MEMB
ATOM   4396  O32 POPCX  25      12.255  32.669  19.474  1.00  0.00      MEMB
ATOM   4397  C32 POPCX  25       9.924  33.130  18.882  1.00  0.00      MEMB
ATOM   4398  C23 POPCX  25      12.131  28.418  16.477  1.00  0.00      MEMB
ATOM   4399  C24 POPCX  25      13.098  28.105  15.325  1.00  0.00      MEMB
ATOM   4400  C25 POPCX  25      14.272  27.202  15.730  1.00  0.00      MEMB
ATOM   4401  C26 POPCX  25      15.049  26.654  14.524  1.00  0.00      MEMB
ATOM   4402  C27 POPCX  25      16.242  25.789  14.957  1.00  0.00      MEMB
ATOM   4403  C28 POPCX  25      16.947  25.055  13.800  1.00  0.00      MEMB
ATOM   4404  C29 POPCX  25      17.629  25.999  12.841  1.00  0.00      MEMB
ATOM   4405 C210 POPCX  25      17.374  26.115  11.526  1.00  0.00      MEMB
ATOM   4406 C211 POPCX  25      16.379  25.294  10.746  1.00  0.00      MEMB
ATOM   4407 C212 POPCX  25      16.614  25.356   9.223  1.00  0.00      MEMB
ATOM   4408 C213 POPCX  25      17.943  24.724   8.775  1.00  0.00      MEMB
ATOM   4409 C214 POPCX  25      18.105  24.660   7.247  1.00  0.00      MEMB
ATOM   4410 C215 POPCX  25      18.294  26.034   6.585  1.00  0.00      MEMB
ATOM   4411 C216 POPCX  25      18.478  25.931   5.063  1.00  0.00      MEMB
ATOM   4412 C217 POPCX  25      18.799  27.278   4.403  1.00  0.00      MEMB
ATOM   4413 C218 POPCX  25      19.144  27.159   2.915  1.00  0.00      MEMB
ATOM   4414  C33 POPCX  25      10.097  32.860  17.370  1.00  0.00      MEMB
ATOM   4415  C34 POPCX  25      11.073  33.829  16.689  1.00  0.00      MEMB
ATOM   4416  C35 POPCX  25      12.140  33.144  15.827  1.00  0.00      MEMB
ATOM   4417  C36 POPCX  25      11.569  32.308  14.674  1.00  0.00      MEMB
ATOM   4418  C37 POPCX  25      12.688  31.787  13.767  1.00  0.00      MEMB
ATOM   4419  C38 POPCX  25      12.215  30.773  12.719  1.00  0.00      MEMB
ATOM   4420  C39 POPCX  25      13.389  30.299  11.856  1.00  0.00      MEMB
ATOM   4421 C310 POPCX  25      13.009  29.247  10.807  1.00  0.00      MEMB
ATOM   4422 C311 POPCX  25      14.221  28.723  10.017  1.00  0.00      MEMB
ATOM   4423 C312 POPCX  25      14.980  29.821   9.258  1.00  0.00      MEMB
ATOM   4424 C313 POPCX  25      16.225  29.300   8.530  1.00  0.00      MEMB
ATOM   4425 C314 POPCX  25      17.063  30.440   7.938  1.00  0.00      MEMB
ATOM   4426 C315 POPCX  25      18.334  29.941   7.244  1.00  0.00      MEMB
ATOM   4427 C316 POPCX  25      19.195  31.074   6.682  1.00  0.00      MEMB
TER    4428      POPCX  25                                                  
ATOM   4428  N   POPCX  26     -31.050 -10.535  19.738  1.00  0.00      MEMB
ATOM   4429  C12 POPCX  26     -29.707  -9.824  19.853  1.00  0.00      MEMB
ATOM   4430  C13 POPCX  26     -30.892 -12.021  19.701  1.00  0.00      MEMB
ATOM   4431  C14 POPCX  26     -31.921 -10.180  20.910  1.00  0.00      MEMB
ATOM   4432  C15 POPCX  26     -31.752 -10.100  18.491  1.00  0.00      MEMB
ATOM   4433  C11 POPCX  26     -28.644 -10.044  18.738  1.00  0.00      MEMB
ATOM   4434  P   POPCX  26     -27.073 -11.875  19.701  1.00  0.00      MEMB
ATOM   4435  O13 POPCX  26     -26.881 -13.345  19.570  1.00  0.00      MEMB
ATOM   4436  O14 POPCX  26     -27.442 -11.376  21.044  1.00  0.00      MEMB
ATOM   4437  O12 POPCX  26     -28.177 -11.401  18.664  1.00  0.00      MEMB
ATOM   4438  O11 POPCX  26     -25.756 -11.132  19.223  1.00  0.00      MEMB
ATOM   4439  C1  POPCX  26     -25.432 -11.006  17.830  1.00  0.00      MEMB
ATOM   4440  C2  POPCX  26     -24.987 -12.340  17.158  1.00  0.00      MEMB
ATOM   4441  O21 POPCX  26     -23.770 -12.163  16.415  1.00  0.00      MEMB
ATOM   4442  C21 POPCX  26     -22.649 -12.380  17.073  1.00  0.00      MEMB
ATOM   4443  O22 POPCX  26     -22.555 -12.628  18.267  1.00  0.00      MEMB
ATOM   4444  C22 POPCX  26     -21.472 -12.264  16.109  1.00  0.00      MEMB
ATOM   4445  C3  POPCX  26     -26.058 -12.900  16.182  1.00  0.00      MEMB
ATOM   4446  O31 POPCX  26     -26.311 -11.978  15.093  1.00  0.00      MEMB
ATOM   4447  C31 POPCX  26     -26.879 -12.559  14.038  1.00  0.00      MEMB
ATOM   4448  O32 POPCX  26     -27.190 -13.737  13.968  1.00  0.00      MEMB
ATOM   4449  C32 POPCX  26     -27.086 -11.545  12.915  1.00  0.00      MEMB
ATOM   4450  C23 POPCX  26     -21.354 -13.431  15.095  1.00  0.00      MEMB
ATOM   4451  C24 POPCX  26     -22.301 -13.322  13.889  1.00  0.00      MEMB
ATOM   4452  C25 POPCX  26     -21.985 -14.369  12.808  1.00  0.00      MEMB
ATOM   4453  C26 POPCX  26     -22.793 -14.234  11.506  1.00  0.00      MEMB
ATOM   4454  C27 POPCX  26     -24.300 -14.486  11.665  1.00  0.00      MEMB
ATOM   4455  C28 POPCX  26     -25.010 -14.632  10.303  1.00  0.00      MEMB
ATOM   4456  C29 POPCX  26     -26.490 -14.902  10.444  1.00  0.00      MEMB
ATOM   4457 C210 POPCX  26     -27.126 -16.078  10.269  1.00  0.00      MEMB
ATOM   4458 C211 POPCX  26     -26.517 -17.408   9.897  1.00  0.00      MEMB
ATOM   4459 C212 POPCX  26     -27.301 -18.174   8.809  1.00  0.00      MEMB
ATOM   4460 C213 POPCX  26     -27.299 -17.494   7.429  1.00  0.00      MEMB
ATOM   4461 C214 POPCX  26     -27.529 -18.497   6.287  1.00  0.00      MEMB
ATOM   4462 C215 POPCX  26     -27.567 -17.849   4.894  1.00  0.00      MEMB
ATOM   4463 C216 POPCX  26     -27.196 -18.837   3.776  1.00  0.00      MEMB
ATOM   4464 C217 POPCX  26     -27.270 -18.228   2.367  1.00  0.00      MEMB
ATOM   4465 C218 POPCX  26     -28.695 -18.078   1.829  1.00  0.00      MEMB
ATOM   4466  C33 POPCX  26     -28.593 -11.354  12.656  1.00  0.00      MEMB
ATOM   4467  C34 POPCX  26     -28.917 -10.364  11.529  1.00  0.00      MEMB
ATOM   4468  C35 POPCX  26     -30.438 -10.243  11.368  1.00  0.00      MEMB
ATOM   4469  C36 POPCX  26     -30.917  -9.160  10.395  1.00  0.00      MEMB
ATOM   4470  C37 POPCX  26     -30.524  -9.404   8.934  1.00  0.00      MEMB
ATOM   4471  C38 POPCX  26     -31.366  -8.581   7.943  1.00  0.00      MEMB
ATOM   4472  C39 POPCX  26     -31.390  -7.072   8.230  1.00  0.00      MEMB
ATOM   4473 C310 POPCX  26     -32.228  -6.292   7.204  1.00  0.00      MEMB
ATOM   4474 C311 POPCX  26     -32.474  -4.826   7.601  1.00  0.00      MEMB
ATOM   4475 C312 POPCX  26     -31.182  -4.015   7.779  1.00  0.00      MEMB
ATOM   4476 C313 POPCX  26     -31.418  -2.505   7.967  1.00  0.00      MEMB
ATOM   4477 C314 POPCX  26     -32.223  -2.112   9.220  1.00  0.00      MEMB
ATOM   4478 C315 POPCX  26     -31.638  -2.601  10.558  1.00  0.00      MEMB
ATOM   4479 C316 POPCX  26     -30.172  -2.231  10.805  1.00  0.00      MEMB
TER    4480      POPCX  26                                                  
ATOM   4480  N   POPCX  27     -29.301  16.840  18.270  1.00  0.00      MEMB
ATOM   4481  C12 POPCX  27     -28.650  17.174  16.935  1.00  0.00      MEMB
ATOM   4482  C13 POPCX  27     -28.293  16.866  19.376  1.00  0.00      MEMB
ATOM   4483  C14 POPCX  27     -30.394  17.814  18.587  1.00  0.00      MEMB
ATOM   4484  C15 POPCX  27     -29.889  15.460  18.210  1.00  0.00      MEMB
ATOM   4485  C11 POPCX  27     -28.069  18.598  16.729  1.00  0.00      MEMB
ATOM   4486  P   POPCX  27     -25.521  18.259  17.195  1.00  0.00      MEMB
ATOM   4487  O13 POPCX  27     -25.605  16.782  17.216  1.00  0.00      MEMB
ATOM   4488  O14 POPCX  27     -24.506  18.872  18.077  1.00  0.00      MEMB
ATOM   4489  O12 POPCX  27     -26.940  18.857  17.564  1.00  0.00      MEMB
ATOM   4490  O11 POPCX  27     -25.299  18.720  15.698  1.00  0.00      MEMB
ATOM   4491  C1  POPCX  27     -25.215  20.098  15.320  1.00  0.00      MEMB
ATOM   4492  C2  POPCX  27     -24.096  20.339  14.259  1.00  0.00      MEMB
ATOM   4493  O21 POPCX  27     -24.224  19.413  13.155  1.00  0.00      MEMB
ATOM   4494  C21 POPCX  27     -25.097  19.797  12.230  1.00  0.00      MEMB
ATOM   4495  O22 POPCX  27     -25.767  20.813  12.270  1.00  0.00      MEMB
ATOM   4496  C22 POPCX  27     -25.092  18.791  11.075  1.00  0.00      MEMB
ATOM   4497  C3  POPCX  27     -22.677  20.177  14.870  1.00  0.00      MEMB
ATOM   4498  O31 POPCX  27     -21.666  20.263  13.838  1.00  0.00      MEMB
ATOM   4499  C31 POPCX  27     -21.019  21.416  13.726  1.00  0.00      MEMB
ATOM   4500  O32 POPCX  27     -21.088  22.344  14.517  1.00  0.00      MEMB
ATOM   4501  C32 POPCX  27     -20.178  21.416  12.448  1.00  0.00      MEMB
ATOM   4502  C23 POPCX  27     -26.177  19.118  10.023  1.00  0.00      MEMB
ATOM   4503  C24 POPCX  27     -26.265  18.092   8.882  1.00  0.00      MEMB
ATOM   4504  C25 POPCX  27     -27.426  18.421   7.932  1.00  0.00      MEMB
ATOM   4505  C26 POPCX  27     -27.564  17.461   6.741  1.00  0.00      MEMB
ATOM   4506  C27 POPCX  27     -28.723  17.885   5.824  1.00  0.00      MEMB
ATOM   4507  C28 POPCX  27     -28.866  17.018   4.560  1.00  0.00      MEMB
ATOM   4508  C29 POPCX  27     -29.953  17.572   3.667  1.00  0.00      MEMB
ATOM   4509 C210 POPCX  27     -31.054  16.941   3.218  1.00  0.00      MEMB
ATOM   4510 C211 POPCX  27     -31.451  15.505   3.461  1.00  0.00      MEMB
ATOM   4511 C212 POPCX  27     -31.720  14.734   2.152  1.00  0.00      MEMB
ATOM   4512 C213 POPCX  27     -30.487  14.618   1.242  1.00  0.00      MEMB
ATOM   4513 C214 POPCX  27     -30.780  13.869  -0.064  1.00  0.00      MEMB
ATOM   4514 C215 POPCX  27     -29.556  13.820  -0.988  1.00  0.00      MEMB
ATOM   4515 C216 POPCX  27     -29.833  13.101  -2.313  1.00  0.00      MEMB
ATOM   4516 C217 POPCX  27     -28.558  12.896  -3.136  1.00  0.00      MEMB
ATOM   4517 C218 POPCX  27     -28.804  12.184  -4.466  1.00  0.00      MEMB
ATOM   4518  C33 POPCX  27     -20.409  22.673  11.575  1.00  0.00      MEMB
ATOM   4519  C34 POPCX  27     -21.823  22.781  10.976  1.00  0.00      MEMB
ATOM   4520  C35 POPCX  27     -22.220  21.658  10.001  1.00  0.00      MEMB
ATOM   4521  C36 POPCX  27     -21.404  21.642   8.696  1.00  0.00      MEMB
ATOM   4522  C37 POPCX  27     -22.073  20.784   7.609  1.00  0.00      MEMB
ATOM   4523  C38 POPCX  27     -21.247  20.599   6.320  1.00  0.00      MEMB
ATOM   4524  C39 POPCX  27     -20.956  21.911   5.572  1.00  0.00      MEMB
ATOM   4525 C310 POPCX  27     -21.199  21.839   4.053  1.00  0.00      MEMB
ATOM   4526 C311 POPCX  27     -20.202  20.977   3.260  1.00  0.00      MEMB
ATOM   4527 C312 POPCX  27     -20.491  21.037   1.749  1.00  0.00      MEMB
ATOM   4528 C313 POPCX  27     -19.446  20.338   0.867  1.00  0.00      MEMB
ATOM   4529 C314 POPCX  27     -19.697  20.577  -0.632  1.00  0.00      MEMB
ATOM   4530 C315 POPCX  27     -18.607  19.975  -1.530  1.00  0.00      MEMB
ATOM   4531 C316 POPCX  27     -18.758  20.320  -3.014  1.00  0.00      MEMB
TER    4532      POPCX  27                                                  
ATOM   4532  N   POPCX  28     -18.116 -20.608  18.042  1.00  0.00      MEMB
ATOM   4533  C12 POPCX  28     -18.517 -19.151  18.200  1.00  0.00      MEMB
ATOM   4534  C13 POPCX  28     -17.293 -21.101  19.189  1.00  0.00      MEMB
ATOM   4535  C14 POPCX  28     -19.351 -21.457  18.015  1.00  0.00      MEMB
ATOM   4536  C15 POPCX  28     -17.348 -20.796  16.770  1.00  0.00      MEMB
ATOM   4537  C11 POPCX  28     -17.436 -18.050  17.997  1.00  0.00      MEMB
ATOM   4538  P   POPCX  28     -14.938 -18.472  18.794  1.00  0.00      MEMB
ATOM   4539  O13 POPCX  28     -14.664 -19.625  19.679  1.00  0.00      MEMB
ATOM   4540  O14 POPCX  28     -14.065 -17.292  18.975  1.00  0.00      MEMB
ATOM   4541  O12 POPCX  28     -16.448 -18.033  19.031  1.00  0.00      MEMB
ATOM   4542  O11 POPCX  28     -14.883 -18.950  17.295  1.00  0.00      MEMB
ATOM   4543  C1  POPCX  28     -13.688 -18.781  16.524  1.00  0.00      MEMB
ATOM   4544  C2  POPCX  28     -13.991 -18.821  14.997  1.00  0.00      MEMB
ATOM   4545  O21 POPCX  28     -15.137 -18.021  14.653  1.00  0.00      MEMB
ATOM   4546  C21 POPCX  28     -14.994 -16.714  14.779  1.00  0.00      MEMB
ATOM   4547  O22 POPCX  28     -13.975 -16.129  15.109  1.00  0.00      MEMB
ATOM   4548  C22 POPCX  28     -16.307 -16.025  14.401  1.00  0.00      MEMB
ATOM   4549  C3  POPCX  28     -14.241 -20.276  14.512  1.00  0.00      MEMB
ATOM   4550  O31 POPCX  28     -14.390 -20.320  13.076  1.00  0.00      MEMB
ATOM   4551  C31 POPCX  28     -15.634 -20.382  12.612  1.00  0.00      MEMB
ATOM   4552  O32 POPCX  28     -16.645 -20.535  13.273  1.00  0.00      MEMB
ATOM   4553  C32 POPCX  28     -15.584 -20.206  11.092  1.00  0.00      MEMB
ATOM   4554  C23 POPCX  28     -16.877 -16.497  13.039  1.00  0.00      MEMB
ATOM   4555  C24 POPCX  28     -16.071 -16.015  11.821  1.00  0.00      MEMB
ATOM   4556  C25 POPCX  28     -16.301 -14.528  11.508  1.00  0.00      MEMB
ATOM   4557  C26 POPCX  28     -15.537 -14.027  10.272  1.00  0.00      MEMB
ATOM   4558  C27 POPCX  28     -14.027 -13.859  10.516  1.00  0.00      MEMB
ATOM   4559  C28 POPCX  28     -13.273 -13.251   9.316  1.00  0.00      MEMB
ATOM   4560  C29 POPCX  28     -13.668 -11.815   9.073  1.00  0.00      MEMB
ATOM   4561 C210 POPCX  28     -14.296 -11.325   7.989  1.00  0.00      MEMB
ATOM   4562 C211 POPCX  28     -14.689 -12.111   6.764  1.00  0.00      MEMB
ATOM   4563 C212 POPCX  28     -14.706 -11.222   5.508  1.00  0.00      MEMB
ATOM   4564 C213 POPCX  28     -15.028 -12.010   4.232  1.00  0.00      MEMB
ATOM   4565 C214 POPCX  28     -13.771 -12.624   3.601  1.00  0.00      MEMB
ATOM   4566 C215 POPCX  28     -14.096 -13.623   2.486  1.00  0.00      MEMB
ATOM   4567 C216 POPCX  28     -12.855 -14.031   1.682  1.00  0.00      MEMB
ATOM   4568 C217 POPCX  28     -13.135 -15.218   0.754  1.00  0.00      MEMB
ATOM   4569 C218 POPCX  28     -11.976 -15.545  -0.189  1.00  0.00      MEMB
ATOM   4570  C33 POPCX  28     -16.899 -20.594  10.375  1.00  0.00      MEMB
ATOM   4571  C34 POPCX  28     -16.840 -20.267   8.877  1.00  0.00      MEMB
ATOM   4572  C35 POPCX  28     -18.096 -20.700   8.108  1.00  0.00      MEMB
ATOM   4573  C36 POPCX  28     -18.044 -20.278   6.633  1.00  0.00      MEMB
ATOM   4574  C37 POPCX  28     -19.353 -20.556   5.885  1.00  0.00      MEMB
ATOM   4575  C38 POPCX  28     -19.347 -20.008   4.451  1.00  0.00      MEMB
ATOM   4576  C39 POPCX  28     -20.725 -20.122   3.785  1.00  0.00      MEMB
ATOM   4577 C310 POPCX  28     -20.731 -19.632   2.330  1.00  0.00      MEMB
ATOM   4578 C311 POPCX  28     -22.134 -19.584   1.699  1.00  0.00      MEMB
ATOM   4579 C312 POPCX  28     -22.895 -20.915   1.794  1.00  0.00      MEMB
ATOM   4580 C313 POPCX  28     -24.218 -20.938   1.014  1.00  0.00      MEMB
ATOM   4581 C314 POPCX  28     -24.044 -20.999  -0.510  1.00  0.00      MEMB
ATOM   4582 C315 POPCX  28     -25.328 -21.435  -1.228  1.00  0.00      MEMB
ATOM   4583 C316 POPCX  28     -25.169 -21.544  -2.746  1.00  0.00      MEMB
TER    4584      POPCX  28                                                  
ATOM   4584  N   POPCX  29     -28.301  -2.887  18.936  1.00  0.00      MEMB
ATOM   4585  C12 POPCX  29     -28.531  -3.568  17.594  1.00  0.00      MEMB
ATOM   4586  C13 POPCX  29     -29.551  -2.208  19.410  1.00  0.00      MEMB
ATOM   4587  C14 POPCX  29     -27.896  -3.891  19.962  1.00  0.00      MEMB
ATOM   4588  C15 POPCX  29     -27.209  -1.867  18.832  1.00  0.00      MEMB
ATOM   4589  C11 POPCX  29     -27.299  -4.092  16.805  1.00  0.00      MEMB
ATOM   4590  P   POPCX  29     -26.853  -6.492  17.707  1.00  0.00      MEMB
ATOM   4591  O13 POPCX  29     -28.264  -6.680  17.309  1.00  0.00      MEMB
ATOM   4592  O14 POPCX  29     -26.493  -6.954  19.068  1.00  0.00      MEMB
ATOM   4593  O12 POPCX  29     -26.453  -4.963  17.569  1.00  0.00      MEMB
ATOM   4594  O11 POPCX  29     -25.938  -7.248  16.661  1.00  0.00      MEMB
ATOM   4595  C1  POPCX  29     -24.680  -6.702  16.240  1.00  0.00      MEMB
ATOM   4596  C2  POPCX  29     -24.191  -7.348  14.906  1.00  0.00      MEMB
ATOM   4597  O21 POPCX  29     -25.307  -7.580  14.022  1.00  0.00      MEMB
ATOM   4598  C21 POPCX  29     -25.781  -6.463  13.493  1.00  0.00      MEMB
ATOM   4599  O22 POPCX  29     -25.281  -5.357  13.610  1.00  0.00      MEMB
ATOM   4600  C22 POPCX  29     -27.011  -6.761  12.645  1.00  0.00      MEMB
ATOM   4601  C3  POPCX  29     -23.430  -8.690  15.143  1.00  0.00      MEMB
ATOM   4602  O31 POPCX  29     -23.377  -9.542  13.979  1.00  0.00      MEMB
ATOM   4603  C31 POPCX  29     -22.762  -9.059  12.911  1.00  0.00      MEMB
ATOM   4604  O32 POPCX  29     -22.098  -8.040  12.854  1.00  0.00      MEMB
ATOM   4605  C32 POPCX  29     -23.080  -9.978  11.731  1.00  0.00      MEMB
ATOM   4606  C23 POPCX  29     -26.685  -6.673  11.136  1.00  0.00      MEMB
ATOM   4607  C24 POPCX  29     -27.858  -6.121  10.316  1.00  0.00      MEMB
ATOM   4608  C25 POPCX  29     -27.461  -5.762   8.878  1.00  0.00      MEMB
ATOM   4609  C26 POPCX  29     -27.263  -6.978   7.965  1.00  0.00      MEMB
ATOM   4610  C27 POPCX  29     -26.799  -6.570   6.558  1.00  0.00      MEMB
ATOM   4611  C28 POPCX  29     -26.919  -7.691   5.508  1.00  0.00      MEMB
ATOM   4612  C29 POPCX  29     -28.363  -7.954   5.158  1.00  0.00      MEMB
ATOM   4613 C210 POPCX  29     -28.973  -7.670   3.993  1.00  0.00      MEMB
ATOM   4614 C211 POPCX  29     -28.329  -7.064   2.770  1.00  0.00      MEMB
ATOM   4615 C212 POPCX  29     -28.183  -5.534   2.862  1.00  0.00      MEMB
ATOM   4616 C213 POPCX  29     -27.621  -4.923   1.569  1.00  0.00      MEMB
ATOM   4617 C214 POPCX  29     -27.373  -3.411   1.683  1.00  0.00      MEMB
ATOM   4618 C215 POPCX  29     -28.158  -2.579   0.659  1.00  0.00      MEMB
ATOM   4619 C216 POPCX  29     -27.957  -1.072   0.870  1.00  0.00      MEMB
ATOM   4620 C217 POPCX  29     -28.753  -0.211  -0.119  1.00  0.00      MEMB
ATOM   4621 C218 POPCX  29     -28.667   1.288   0.181  1.00  0.00      MEMB
ATOM   4622  C33 POPCX  29     -22.702  -9.369  10.362  1.00  0.00      MEMB
ATOM   4623  C34 POPCX  29     -23.168 -10.231   9.177  1.00  0.00      MEMB
ATOM   4624  C35 POPCX  29     -24.695 -10.371   9.108  1.00  0.00      MEMB
ATOM   4625  C36 POPCX  29     -25.201 -10.970   7.789  1.00  0.00      MEMB
ATOM   4626  C37 POPCX  29     -26.713 -11.219   7.838  1.00  0.00      MEMB
ATOM   4627  C38 POPCX  29     -27.305 -11.719   6.514  1.00  0.00      MEMB
ATOM   4628  C39 POPCX  29     -28.777 -12.122   6.683  1.00  0.00      MEMB
ATOM   4629 C310 POPCX  29     -29.501 -12.460   5.373  1.00  0.00      MEMB
ATOM   4630 C311 POPCX  29     -29.847 -11.224   4.530  1.00  0.00      MEMB
ATOM   4631 C312 POPCX  29     -30.740 -11.569   3.331  1.00  0.00      MEMB
ATOM   4632 C313 POPCX  29     -31.141 -10.338   2.506  1.00  0.00      MEMB
ATOM   4633 C314 POPCX  29     -32.014 -10.691   1.293  1.00  0.00      MEMB
ATOM   4634 C315 POPCX  29     -32.485  -9.457   0.514  1.00  0.00      MEMB
ATOM   4635 C316 POPCX  29     -33.365  -9.799  -0.692  1.00  0.00      MEMB
TER    4636      POPCX  29                                                  
ATOM   4636  N   POPCX  30       4.853  24.829  17.595  1.00  0.00      MEMB
ATOM   4637  C12 POPCX  30       3.500  25.280  18.112  1.00  0.00      MEMB
ATOM   4638  C13 POPCX  30       5.503  23.882  18.553  1.00  0.00      MEMB
ATOM   4639  C14 POPCX  30       4.714  24.136  16.275  1.00  0.00      MEMB
ATOM   4640  C15 POPCX  30       5.730  26.029  17.406  1.00  0.00      MEMB
ATOM   4641  C11 POPCX  30       2.496  24.178  18.474  1.00  0.00      MEMB
ATOM   4642  P   POPCX  30       0.208  25.115  17.645  1.00  0.00      MEMB
ATOM   4643  O13 POPCX  30       0.904  25.885  16.588  1.00  0.00      MEMB
ATOM   4644  O14 POPCX  30      -0.983  25.747  18.253  1.00  0.00      MEMB
ATOM   4645  O12 POPCX  30       1.253  24.802  18.790  1.00  0.00      MEMB
ATOM   4646  O11 POPCX  30      -0.204  23.671  17.165  1.00  0.00      MEMB
ATOM   4647  C1  POPCX  30       0.177  23.089  15.919  1.00  0.00      MEMB
ATOM   4648  C2  POPCX  30      -0.993  23.117  14.890  1.00  0.00      MEMB
ATOM   4649  O21 POPCX  30      -1.376  24.478  14.604  1.00  0.00      MEMB
ATOM   4650  C21 POPCX  30      -0.538  25.108  13.793  1.00  0.00      MEMB
ATOM   4651  O22 POPCX  30       0.413  24.599  13.222  1.00  0.00      MEMB
ATOM   4652  C22 POPCX  30      -0.952  26.568  13.642  1.00  0.00      MEMB
ATOM   4653  C3  POPCX  30      -2.224  22.315  15.413  1.00  0.00      MEMB
ATOM   4654  O31 POPCX  30      -3.396  22.532  14.590  1.00  0.00      MEMB
ATOM   4655  C31 POPCX  30      -4.201  23.505  15.013  1.00  0.00      MEMB
ATOM   4656  O32 POPCX  30      -4.101  24.093  16.076  1.00  0.00      MEMB
ATOM   4657  C32 POPCX  30      -5.266  23.779  13.952  1.00  0.00      MEMB
ATOM   4658  C23 POPCX  30      -2.360  26.719  13.025  1.00  0.00      MEMB
ATOM   4659  C24 POPCX  30      -2.697  28.171  12.664  1.00  0.00      MEMB
ATOM   4660  C25 POPCX  30      -4.071  28.299  11.992  1.00  0.00      MEMB
ATOM   4661  C26 POPCX  30      -4.446  29.754  11.669  1.00  0.00      MEMB
ATOM   4662  C27 POPCX  30      -5.852  29.897  11.059  1.00  0.00      MEMB
ATOM   4663  C28 POPCX  30      -5.975  29.382   9.609  1.00  0.00      MEMB
ATOM   4664  C29 POPCX  30      -5.285  30.285   8.614  1.00  0.00      MEMB
ATOM   4665 C210 POPCX  30      -4.309  29.951   7.749  1.00  0.00      MEMB
ATOM   4666 C211 POPCX  30      -3.699  28.584   7.551  1.00  0.00      MEMB
ATOM   4667 C212 POPCX  30      -3.481  28.244   6.064  1.00  0.00      MEMB
ATOM   4668 C213 POPCX  30      -4.783  28.023   5.275  1.00  0.00      MEMB
ATOM   4669 C214 POPCX  30      -4.517  27.652   3.809  1.00  0.00      MEMB
ATOM   4670 C215 POPCX  30      -5.794  27.335   3.018  1.00  0.00      MEMB
ATOM   4671 C216 POPCX  30      -5.490  26.926   1.570  1.00  0.00      MEMB
ATOM   4672 C217 POPCX  30      -6.755  26.649   0.747  1.00  0.00      MEMB
ATOM   4673 C218 POPCX  30      -6.455  26.192  -0.683  1.00  0.00      MEMB
ATOM   4674  C33 POPCX  30      -6.032  25.104  14.185  1.00  0.00      MEMB
ATOM   4675  C34 POPCX  30      -7.287  25.221  13.305  1.00  0.00      MEMB
ATOM   4676  C35 POPCX  30      -6.995  25.368  11.804  1.00  0.00      MEMB
ATOM   4677  C36 POPCX  30      -8.261  25.190  10.955  1.00  0.00      MEMB
ATOM   4678  C37 POPCX  30      -8.023  25.428   9.458  1.00  0.00      MEMB
ATOM   4679  C38 POPCX  30      -9.183  24.903   8.604  1.00  0.00      MEMB
ATOM   4680  C39 POPCX  30      -9.048  25.264   7.119  1.00  0.00      MEMB
ATOM   4681 C310 POPCX  30     -10.079  24.531   6.252  1.00  0.00      MEMB
ATOM   4682 C311 POPCX  30     -10.024  24.913   4.765  1.00  0.00      MEMB
ATOM   4683 C312 POPCX  30     -10.625  23.814   3.879  1.00  0.00      MEMB
ATOM   4684 C313 POPCX  30     -10.660  24.164   2.386  1.00  0.00      MEMB
ATOM   4685 C314 POPCX  30     -11.071  22.957   1.531  1.00  0.00      MEMB
ATOM   4686 C315 POPCX  30     -11.273  23.293   0.051  1.00  0.00      MEMB
ATOM   4687 C316 POPCX  30     -11.796  22.106  -0.761  1.00  0.00      MEMB
TER    4688      POPCX  30                                                  
ATOM   4688  N   POPCX  31      -6.864  33.122  20.917  1.00  0.00      MEMB
ATOM   4689  C12 POPCX  31      -8.234  32.997  21.570  1.00  0.00      MEMB
ATOM   4690  C13 POPCX  31      -6.198  34.404  21.315  1.00  0.00      MEMB
ATOM   4691  C14 POPCX  31      -5.980  31.998  21.369  1.00  0.00      MEMB
ATOM   4692  C15 POPCX  31      -6.956  33.051  19.424  1.00  0.00      MEMB
ATOM   4693  C11 POPCX  31      -9.284  34.107  21.287  1.00  0.00      MEMB
ATOM   4694  P   POPCX  31     -10.778  33.002  19.472  1.00  0.00      MEMB
ATOM   4695  O13 POPCX  31     -11.870  32.888  20.469  1.00  0.00      MEMB
ATOM   4696  O14 POPCX  31     -10.054  31.768  19.091  1.00  0.00      MEMB
ATOM   4697  O12 POPCX  31      -9.737  34.109  19.931  1.00  0.00      MEMB
ATOM   4698  O11 POPCX  31     -11.383  33.684  18.188  1.00  0.00      MEMB
ATOM   4699  C1  POPCX  31     -10.688  33.660  16.940  1.00  0.00      MEMB
ATOM   4700  C2  POPCX  31     -11.145  32.470  16.060  1.00  0.00      MEMB
ATOM   4701  O21 POPCX  31     -10.600  32.666  14.739  1.00  0.00      MEMB
ATOM   4702  C21 POPCX  31     -10.645  31.614  13.942  1.00  0.00      MEMB
ATOM   4703  O22 POPCX  31     -11.099  30.517  14.233  1.00  0.00      MEMB
ATOM   4704  C22 POPCX  31     -10.036  31.984  12.591  1.00  0.00      MEMB
ATOM   4705  C3  POPCX  31     -12.703  32.336  16.065  1.00  0.00      MEMB
ATOM   4706  O31 POPCX  31     -13.362  33.507  15.537  1.00  0.00      MEMB
ATOM   4707  C31 POPCX  31     -14.045  33.348  14.413  1.00  0.00      MEMB
ATOM   4708  O32 POPCX  31     -14.073  32.331  13.736  1.00  0.00      MEMB
ATOM   4709  C32 POPCX  31     -14.781  34.648  14.086  1.00  0.00      MEMB
ATOM   4710  C23 POPCX  31     -10.209  30.875  11.526  1.00  0.00      MEMB
ATOM   4711  C24 POPCX  31      -9.661  31.296  10.154  1.00  0.00      MEMB
ATOM   4712  C25 POPCX  31      -9.788  30.194   9.089  1.00  0.00      MEMB
ATOM   4713  C26 POPCX  31      -9.184  30.620   7.741  1.00  0.00      MEMB
ATOM   4714  C27 POPCX  31      -8.945  29.462   6.756  1.00  0.00      MEMB
ATOM   4715  C28 POPCX  31     -10.217  28.731   6.280  1.00  0.00      MEMB
ATOM   4716  C29 POPCX  31     -11.172  29.618   5.526  1.00  0.00      MEMB
ATOM   4717 C210 POPCX  31     -11.275  29.744   4.190  1.00  0.00      MEMB
ATOM   4718 C211 POPCX  31     -10.455  29.052   3.127  1.00  0.00      MEMB
ATOM   4719 C212 POPCX  31     -11.351  28.334   2.099  1.00  0.00      MEMB
ATOM   4720 C213 POPCX  31     -10.564  27.789   0.896  1.00  0.00      MEMB
ATOM   4721 C214 POPCX  31     -11.488  27.217  -0.190  1.00  0.00      MEMB
ATOM   4722 C215 POPCX  31     -10.736  26.736  -1.441  1.00  0.00      MEMB
ATOM   4723 C216 POPCX  31     -11.690  26.257  -2.547  1.00  0.00      MEMB
ATOM   4724 C217 POPCX  31     -10.984  25.897  -3.865  1.00  0.00      MEMB
ATOM   4725 C218 POPCX  31     -10.202  24.581  -3.825  1.00  0.00      MEMB
ATOM   4726  C33 POPCX  31     -15.844  34.480  12.974  1.00  0.00      MEMB
ATOM   4727  C34 POPCX  31     -16.267  35.827  12.371  1.00  0.00      MEMB
ATOM   4728  C35 POPCX  31     -17.298  35.675  11.243  1.00  0.00      MEMB
ATOM   4729  C36 POPCX  31     -17.658  37.016  10.590  1.00  0.00      MEMB
ATOM   4730  C37 POPCX  31     -18.746  36.901   9.511  1.00  0.00      MEMB
ATOM   4731  C38 POPCX  31     -18.229  36.422   8.144  1.00  0.00      MEMB
ATOM   4732  C39 POPCX  31     -19.379  36.240   7.141  1.00  0.00      MEMB
ATOM   4733 C310 POPCX  31     -18.959  36.223   5.662  1.00  0.00      MEMB
ATOM   4734 C311 POPCX  31     -17.961  35.122   5.266  1.00  0.00      MEMB
ATOM   4735 C312 POPCX  31     -17.879  34.989   3.736  1.00  0.00      MEMB
ATOM   4736 C313 POPCX  31     -16.675  34.190   3.218  1.00  0.00      MEMB
ATOM   4737 C314 POPCX  31     -16.669  34.127   1.680  1.00  0.00      MEMB
ATOM   4738 C315 POPCX  31     -15.339  33.661   1.069  1.00  0.00      MEMB
ATOM   4739 C316 POPCX  31     -14.977  32.209   1.382  1.00  0.00      MEMB
TER    4740      POPCX  31                                                  
ATOM   4740  N   POPCX  32      34.748  -0.659  23.787  1.00  0.00      MEMB
ATOM   4741  C12 POPCX  32      35.811   0.249  23.179  1.00  0.00      MEMB
ATOM   4742  C13 POPCX  32      33.545   0.113  24.221  1.00  0.00      MEMB
ATOM   4743  C14 POPCX  32      34.327  -1.717  22.814  1.00  0.00      MEMB
ATOM   4744  C15 POPCX  32      35.307  -1.355  24.993  1.00  0.00      MEMB
ATOM   4745  C11 POPCX  32      35.414   1.216  22.028  1.00  0.00      MEMB
ATOM   4746  P   POPCX  32      33.450   2.932  21.796  1.00  0.00      MEMB
ATOM   4747  O13 POPCX  32      33.132   4.259  22.364  1.00  0.00      MEMB
ATOM   4748  O14 POPCX  32      32.406   1.886  21.880  1.00  0.00      MEMB
ATOM   4749  O12 POPCX  32      34.754   2.390  22.517  1.00  0.00      MEMB
ATOM   4750  O11 POPCX  32      33.877   3.114  20.284  1.00  0.00      MEMB
ATOM   4751  C1  POPCX  32      32.989   3.828  19.399  1.00  0.00      MEMB
ATOM   4752  C2  POPCX  32      31.740   3.001  18.960  1.00  0.00      MEMB
ATOM   4753  O21 POPCX  32      32.196   1.749  18.415  1.00  0.00      MEMB
ATOM   4754  C21 POPCX  32      31.257   0.868  18.123  1.00  0.00      MEMB
ATOM   4755  O22 POPCX  32      30.083   0.933  18.456  1.00  0.00      MEMB
ATOM   4756  C22 POPCX  32      31.865  -0.266  17.305  1.00  0.00      MEMB
ATOM   4757  C3  POPCX  32      30.818   3.794  17.974  1.00  0.00      MEMB
ATOM   4758  O31 POPCX  32      31.377   3.835  16.641  1.00  0.00      MEMB
ATOM   4759  C31 POPCX  32      31.677   5.021  16.134  1.00  0.00      MEMB
ATOM   4760  O32 POPCX  32      31.501   6.097  16.683  1.00  0.00      MEMB
ATOM   4761  C32 POPCX  32      32.309   4.861  14.749  1.00  0.00      MEMB
ATOM   4762  C23 POPCX  32      32.075   0.114  15.825  1.00  0.00      MEMB
ATOM   4763  C24 POPCX  32      32.659  -1.049  15.009  1.00  0.00      MEMB
ATOM   4764  C25 POPCX  32      32.114  -1.073  13.577  1.00  0.00      MEMB
ATOM   4765  C26 POPCX  32      32.729  -2.166  12.692  1.00  0.00      MEMB
ATOM   4766  C27 POPCX  32      31.964  -2.308  11.367  1.00  0.00      MEMB
ATOM   4767  C28 POPCX  32      32.741  -3.006  10.234  1.00  0.00      MEMB
ATOM   4768  C29 POPCX  32      33.169  -4.415  10.571  1.00  0.00      MEMB
ATOM   4769 C210 POPCX  32      33.008  -5.519   9.815  1.00  0.00      MEMB
ATOM   4770 C211 POPCX  32      32.349  -5.610   8.460  1.00  0.00      MEMB
ATOM   4771 C212 POPCX  32      31.276  -6.715   8.416  1.00  0.00      MEMB
ATOM   4772 C213 POPCX  32      30.400  -6.662   7.153  1.00  0.00      MEMB
ATOM   4773 C214 POPCX  32      31.182  -6.792   5.838  1.00  0.00      MEMB
ATOM   4774 C215 POPCX  32      30.252  -6.915   4.622  1.00  0.00      MEMB
ATOM   4775 C216 POPCX  32      31.002  -6.846   3.284  1.00  0.00      MEMB
ATOM   4776 C217 POPCX  32      30.070  -7.006   2.076  1.00  0.00      MEMB
ATOM   4777 C218 POPCX  32      30.768  -6.779   0.732  1.00  0.00      MEMB
ATOM   4778  C33 POPCX  32      31.317   4.471  13.623  1.00  0.00      MEMB
ATOM   4779  C34 POPCX  32      30.944   2.979  13.636  1.00  0.00      MEMB
ATOM   4780  C35 POPCX  32      30.278   2.492  12.337  1.00  0.00      MEMB
ATOM   4781  C36 POPCX  32      31.261   2.322  11.167  1.00  0.00      MEMB
ATOM   4782  C37 POPCX  32      30.621   1.683   9.925  1.00  0.00      MEMB
ATOM   4783  C38 POPCX  32      31.617   1.531   8.763  1.00  0.00      MEMB
ATOM   4784  C39 POPCX  32      30.952   1.041   7.468  1.00  0.00      MEMB
ATOM   4785 C310 POPCX  32      31.947   0.533   6.409  1.00  0.00      MEMB
ATOM   4786 C311 POPCX  32      32.832   1.625   5.790  1.00  0.00      MEMB
ATOM   4787 C312 POPCX  32      33.876   1.044   4.822  1.00  0.00      MEMB
ATOM   4788 C313 POPCX  32      34.796   2.118   4.223  1.00  0.00      MEMB
ATOM   4789 C314 POPCX  32      35.980   1.551   3.421  1.00  0.00      MEMB
ATOM   4790 C315 POPCX  32      35.573   0.861   2.113  1.00  0.00      MEMB
ATOM   4791 C316 POPCX  32      36.772   0.396   1.283  1.00  0.00      MEMB
TER    4792      POPCX  32                                                  
ATOM   4792  N   POPCX  33       8.746 -41.882  16.728  1.00  0.00      MEMB
ATOM   4793  C12 POPCX  33      10.227 -41.763  17.041  1.00  0.00      MEMB
ATOM   4794  C13 POPCX  33       8.212 -43.204  17.199  1.00  0.00      MEMB
ATOM   4795  C14 POPCX  33       8.013 -40.786  17.436  1.00  0.00      MEMB
ATOM   4796  C15 POPCX  33       8.497 -41.772  15.255  1.00  0.00      MEMB
ATOM   4797  C11 POPCX  33      10.955 -40.448  16.665  1.00  0.00      MEMB
ATOM   4798  P   POPCX  33      11.065 -37.912  17.181  1.00  0.00      MEMB
ATOM   4799  O13 POPCX  33      12.541 -37.955  17.076  1.00  0.00      MEMB
ATOM   4800  O14 POPCX  33      10.480 -36.970  18.166  1.00  0.00      MEMB
ATOM   4801  O12 POPCX  33      10.525 -39.365  17.496  1.00  0.00      MEMB
ATOM   4802  O11 POPCX  33      10.463 -37.603  15.757  1.00  0.00      MEMB
ATOM   4803  C1  POPCX  33       9.070 -37.802  15.491  1.00  0.00      MEMB
ATOM   4804  C2  POPCX  33       8.539 -36.770  14.455  1.00  0.00      MEMB
ATOM   4805  O21 POPCX  33       9.292 -36.784  13.227  1.00  0.00      MEMB
ATOM   4806  C21 POPCX  33       9.073 -37.808  12.424  1.00  0.00      MEMB
ATOM   4807  O22 POPCX  33       8.401 -38.800  12.682  1.00  0.00      MEMB
ATOM   4808  C22 POPCX  33       9.725 -37.482  11.075  1.00  0.00      MEMB
ATOM   4809  C3  POPCX  33       8.570 -35.324  15.045  1.00  0.00      MEMB
ATOM   4810  O31 POPCX  33       8.519 -34.300  14.029  1.00  0.00      MEMB
ATOM   4811  C31 POPCX  33       7.372 -34.192  13.388  1.00  0.00      MEMB
ATOM   4812  O32 POPCX  33       6.329 -34.805  13.676  1.00  0.00      MEMB
ATOM   4813  C32 POPCX  33       7.577 -33.325  12.154  1.00  0.00      MEMB
ATOM   4814  C23 POPCX  33       9.726 -38.629  10.031  1.00  0.00      MEMB
ATOM   4815  C24 POPCX  33       8.351 -39.005   9.448  1.00  0.00      MEMB
ATOM   4816  C25 POPCX  33       7.539 -37.853   8.831  1.00  0.00      MEMB
ATOM   4817  C26 POPCX  33       8.261 -37.063   7.730  1.00  0.00      MEMB
ATOM   4818  C27 POPCX  33       7.309 -36.091   7.011  1.00  0.00      MEMB
ATOM   4819  C28 POPCX  33       8.007 -35.109   6.050  1.00  0.00      MEMB
ATOM   4820  C29 POPCX  33       8.750 -35.792   4.929  1.00  0.00      MEMB
ATOM   4821 C210 POPCX  33       8.438 -35.751   3.621  1.00  0.00      MEMB
ATOM   4822 C211 POPCX  33       7.252 -35.048   3.007  1.00  0.00      MEMB
ATOM   4823 C212 POPCX  33       6.748 -35.781   1.751  1.00  0.00      MEMB
ATOM   4824 C213 POPCX  33       5.540 -35.081   1.110  1.00  0.00      MEMB
ATOM   4825 C214 POPCX  33       5.192 -35.665  -0.268  1.00  0.00      MEMB
ATOM   4826 C215 POPCX  33       3.874 -35.140  -0.866  1.00  0.00      MEMB
ATOM   4827 C216 POPCX  33       3.741 -33.608  -0.918  1.00  0.00      MEMB
ATOM   4828 C217 POPCX  33       4.826 -32.902  -1.743  1.00  0.00      MEMB
ATOM   4829 C218 POPCX  33       4.640 -31.382  -1.780  1.00  0.00      MEMB
ATOM   4830  C33 POPCX  33       6.354 -33.258  11.204  1.00  0.00      MEMB
ATOM   4831  C34 POPCX  33       5.496 -31.998  11.410  1.00  0.00      MEMB
ATOM   4832  C35 POPCX  33       5.708 -30.905  10.344  1.00  0.00      MEMB
ATOM   4833  C36 POPCX  33       7.180 -30.524  10.133  1.00  0.00      MEMB
ATOM   4834  C37 POPCX  33       7.395 -29.173   9.433  1.00  0.00      MEMB
ATOM   4835  C38 POPCX  33       6.748 -29.025   8.045  1.00  0.00      MEMB
ATOM   4836  C39 POPCX  33       7.301 -29.991   6.986  1.00  0.00      MEMB
ATOM   4837 C310 POPCX  33       6.810 -29.637   5.573  1.00  0.00      MEMB
ATOM   4838 C311 POPCX  33       7.259 -30.642   4.499  1.00  0.00      MEMB
ATOM   4839 C312 POPCX  33       6.662 -30.352   3.110  1.00  0.00      MEMB
ATOM   4840 C313 POPCX  33       7.607 -29.637   2.124  1.00  0.00      MEMB
ATOM   4841 C314 POPCX  33       8.251 -28.348   2.662  1.00  0.00      MEMB
ATOM   4842 C315 POPCX  33       8.966 -27.510   1.587  1.00  0.00      MEMB
ATOM   4843 C316 POPCX  33       8.039 -26.906   0.524  1.00  0.00      MEMB
TER    4844      POPCX  33                                                  
ATOM   4844  N   POPCX  34     -37.857   9.014  25.315  1.00  0.00      MEMB
ATOM   4845  C12 POPCX  34     -38.400   9.653  24.047  1.00  0.00      MEMB
ATOM   4846  C13 POPCX  34     -38.825   9.210  26.441  1.00  0.00      MEMB
ATOM   4847  C14 POPCX  34     -37.634   7.549  25.094  1.00  0.00      MEMB
ATOM   4848  C15 POPCX  34     -36.548   9.621  25.706  1.00  0.00      MEMB
ATOM   4849  C11 POPCX  34     -37.425   9.818  22.851  1.00  0.00      MEMB
ATOM   4850  P   POPCX  34     -35.478   8.589  21.626  1.00  0.00      MEMB
ATOM   4851  O13 POPCX  34     -34.945   7.205  21.579  1.00  0.00      MEMB
ATOM   4852  O14 POPCX  34     -34.543   9.661  22.047  1.00  0.00      MEMB
ATOM   4853  O12 POPCX  34     -36.764   8.595  22.528  1.00  0.00      MEMB
ATOM   4854  O11 POPCX  34     -36.053   8.994  20.210  1.00  0.00      MEMB
ATOM   4855  C1  POPCX  34     -36.914   8.079  19.518  1.00  0.00      MEMB
ATOM   4856  C2  POPCX  34     -36.819   8.256  17.976  1.00  0.00      MEMB
ATOM   4857  O21 POPCX  34     -35.483   7.992  17.512  1.00  0.00      MEMB
ATOM   4858  C21 POPCX  34     -35.202   6.711  17.340  1.00  0.00      MEMB
ATOM   4859  O22 POPCX  34     -35.982   5.789  17.527  1.00  0.00      MEMB
ATOM   4860  C22 POPCX  34     -33.784   6.571  16.797  1.00  0.00      MEMB
ATOM   4861  C3  POPCX  34     -37.229   9.679  17.513  1.00  0.00      MEMB
ATOM   4862  O31 POPCX  34     -37.384   9.720  16.077  1.00  0.00      MEMB
ATOM   4863  C31 POPCX  34     -36.293  10.055  15.393  1.00  0.00      MEMB
ATOM   4864  O32 POPCX  34     -35.244  10.456  15.868  1.00  0.00      MEMB
ATOM   4865  C32 POPCX  34     -36.568   9.830  13.907  1.00  0.00      MEMB
ATOM   4866  C23 POPCX  34     -33.727   5.658  15.556  1.00  0.00      MEMB
ATOM   4867  C24 POPCX  34     -34.461   6.236  14.337  1.00  0.00      MEMB
ATOM   4868  C25 POPCX  34     -34.269   5.363  13.091  1.00  0.00      MEMB
ATOM   4869  C26 POPCX  34     -34.995   5.900  11.851  1.00  0.00      MEMB
ATOM   4870  C27 POPCX  34     -34.749   5.015  10.620  1.00  0.00      MEMB
ATOM   4871  C28 POPCX  34     -35.455   5.534   9.354  1.00  0.00      MEMB
ATOM   4872  C29 POPCX  34     -35.158   4.632   8.179  1.00  0.00      MEMB
ATOM   4873 C210 POPCX  34     -34.625   4.965   6.988  1.00  0.00      MEMB
ATOM   4874 C211 POPCX  34     -34.222   6.341   6.514  1.00  0.00      MEMB
ATOM   4875 C212 POPCX  34     -34.958   6.754   5.222  1.00  0.00      MEMB
ATOM   4876 C213 POPCX  34     -34.463   6.053   3.943  1.00  0.00      MEMB
ATOM   4877 C214 POPCX  34     -33.093   6.567   3.470  1.00  0.00      MEMB
ATOM   4878 C215 POPCX  34     -32.657   6.006   2.106  1.00  0.00      MEMB
ATOM   4879 C216 POPCX  34     -32.265   4.521   2.150  1.00  0.00      MEMB
ATOM   4880 C217 POPCX  34     -31.663   4.002   0.833  1.00  0.00      MEMB
ATOM   4881 C218 POPCX  34     -32.610   4.064  -0.371  1.00  0.00      MEMB
ATOM   4882  C33 POPCX  34     -35.423  10.340  13.006  1.00  0.00      MEMB
ATOM   4883  C34 POPCX  34     -35.701  10.087  11.519  1.00  0.00      MEMB
ATOM   4884  C35 POPCX  34     -34.607  10.668  10.611  1.00  0.00      MEMB
ATOM   4885  C36 POPCX  34     -34.724  10.228   9.143  1.00  0.00      MEMB
ATOM   4886  C37 POPCX  34     -35.996  10.724   8.437  1.00  0.00      MEMB
ATOM   4887  C38 POPCX  34     -36.096  10.191   7.001  1.00  0.00      MEMB
ATOM   4888  C39 POPCX  34     -37.398  10.595   6.294  1.00  0.00      MEMB
ATOM   4889 C310 POPCX  34     -37.663   9.774   5.022  1.00  0.00      MEMB
ATOM   4890 C311 POPCX  34     -36.644  10.015   3.900  1.00  0.00      MEMB
ATOM   4891 C312 POPCX  34     -36.903   9.108   2.690  1.00  0.00      MEMB
ATOM   4892 C313 POPCX  34     -35.803   9.203   1.627  1.00  0.00      MEMB
ATOM   4893 C314 POPCX  34     -36.036   8.233   0.462  1.00  0.00      MEMB
ATOM   4894 C315 POPCX  34     -34.897   8.267  -0.563  1.00  0.00      MEMB
ATOM   4895 C316 POPCX  34     -35.099   7.288  -1.721  1.00  0.00      MEMB
TER    4896      POPCX  34                                                  
ATOM   4896  N   POPCX  35      27.610  24.316  18.123  1.00  0.00      MEMB
ATOM   4897  C12 POPCX  35      26.335  25.147  18.119  1.00  0.00      MEMB
ATOM   4898  C13 POPCX  35      27.301  22.853  18.119  1.00  0.00      MEMB
ATOM   4899  C14 POPCX  35      28.450  24.625  16.924  1.00  0.00      MEMB
ATOM   4900  C15 POPCX  35      28.405  24.623  19.359  1.00  0.00      MEMB
ATOM   4901  C11 POPCX  35      25.318  24.928  16.969  1.00  0.00      MEMB
ATOM   4902  P   POPCX  35      23.453  23.371  17.940  1.00  0.00      MEMB
ATOM   4903  O13 POPCX  35      22.517  24.518  17.895  1.00  0.00      MEMB
ATOM   4904  O14 POPCX  35      23.898  22.905  19.277  1.00  0.00      MEMB
ATOM   4905  O12 POPCX  35      24.709  23.637  17.014  1.00  0.00      MEMB
ATOM   4906  O11 POPCX  35      22.802  22.168  17.154  1.00  0.00      MEMB
ATOM   4907  C1  POPCX  35      22.039  22.472  15.976  1.00  0.00      MEMB
ATOM   4908  C2  POPCX  35      21.641  21.198  15.184  1.00  0.00      MEMB
ATOM   4909  O21 POPCX  35      22.833  20.567  14.663  1.00  0.00      MEMB
ATOM   4910  C21 POPCX  35      22.626  19.358  14.156  1.00  0.00      MEMB
ATOM   4911  O22 POPCX  35      21.595  18.715  14.257  1.00  0.00      MEMB
ATOM   4912  C22 POPCX  35      23.888  18.868  13.450  1.00  0.00      MEMB
ATOM   4913  C3  POPCX  35      20.624  21.559  14.052  1.00  0.00      MEMB
ATOM   4914  O31 POPCX  35      21.228  22.399  13.041  1.00  0.00      MEMB
ATOM   4915  C31 POPCX  35      20.355  22.761  12.097  1.00  0.00      MEMB
ATOM   4916  O32 POPCX  35      19.181  22.434  12.075  1.00  0.00      MEMB
ATOM   4917  C32 POPCX  35      21.045  23.621  11.040  1.00  0.00      MEMB
ATOM   4918  C23 POPCX  35      24.115  19.539  12.073  1.00  0.00      MEMB
ATOM   4919  C24 POPCX  35      23.033  19.186  11.040  1.00  0.00      MEMB
ATOM   4920  C25 POPCX  35      23.501  19.384   9.589  1.00  0.00      MEMB
ATOM   4921  C26 POPCX  35      22.409  19.040   8.564  1.00  0.00      MEMB
ATOM   4922  C27 POPCX  35      22.976  18.689   7.180  1.00  0.00      MEMB
ATOM   4923  C28 POPCX  35      21.877  18.377   6.147  1.00  0.00      MEMB
ATOM   4924  C29 POPCX  35      22.455  17.784   4.885  1.00  0.00      MEMB
ATOM   4925 C210 POPCX  35      22.699  18.422   3.725  1.00  0.00      MEMB
ATOM   4926 C211 POPCX  35      22.452  19.879   3.421  1.00  0.00      MEMB
ATOM   4927 C212 POPCX  35      21.481  20.047   2.238  1.00  0.00      MEMB
ATOM   4928 C213 POPCX  35      21.261  21.521   1.873  1.00  0.00      MEMB
ATOM   4929 C214 POPCX  35      20.380  21.696   0.630  1.00  0.00      MEMB
ATOM   4930 C215 POPCX  35      20.125  23.170   0.287  1.00  0.00      MEMB
ATOM   4931 C216 POPCX  35      19.242  23.334  -0.958  1.00  0.00      MEMB
ATOM   4932 C217 POPCX  35      18.979  24.803  -1.312  1.00  0.00      MEMB
ATOM   4933 C218 POPCX  35      18.097  24.976  -2.551  1.00  0.00      MEMB
ATOM   4934  C33 POPCX  35      21.274  22.832   9.731  1.00  0.00      MEMB
ATOM   4935  C34 POPCX  35      21.929  23.679   8.631  1.00  0.00      MEMB
ATOM   4936  C35 POPCX  35      22.260  22.854   7.377  1.00  0.00      MEMB
ATOM   4937  C36 POPCX  35      22.951  23.659   6.265  1.00  0.00      MEMB
ATOM   4938  C37 POPCX  35      22.010  24.638   5.548  1.00  0.00      MEMB
ATOM   4939  C38 POPCX  35      22.678  25.411   4.398  1.00  0.00      MEMB
ATOM   4940  C39 POPCX  35      22.890  24.560   3.137  1.00  0.00      MEMB
ATOM   4941 C310 POPCX  35      23.666  25.273   2.017  1.00  0.00      MEMB
ATOM   4942 C311 POPCX  35      22.963  26.524   1.469  1.00  0.00      MEMB
ATOM   4943 C312 POPCX  35      23.697  27.131   0.263  1.00  0.00      MEMB
ATOM   4944 C313 POPCX  35      22.893  28.231  -0.449  1.00  0.00      MEMB
ATOM   4945 C314 POPCX  35      22.713  29.509   0.387  1.00  0.00      MEMB
ATOM   4946 C315 POPCX  35      21.935  30.615  -0.347  1.00  0.00      MEMB
ATOM   4947 C316 POPCX  35      20.465  30.276  -0.622  1.00  0.00      MEMB
TER    4948      POPCX  35                                                  
ATOM   4948  N   POPCX  36      13.006 -30.600  18.006  1.00  0.00      MEMB
ATOM   4949  C12 POPCX  36      12.011 -31.333  17.121  1.00  0.00      MEMB
ATOM   4950  C13 POPCX  36      13.382 -31.450  19.184  1.00  0.00      MEMB
ATOM   4951  C14 POPCX  36      14.248 -30.284  17.231  1.00  0.00      MEMB
ATOM   4952  C15 POPCX  36      12.425 -29.322  18.522  1.00  0.00      MEMB
ATOM   4953  C11 POPCX  36      11.680 -30.725  15.730  1.00  0.00      MEMB
ATOM   4954  P   POPCX  36       9.601 -29.209  16.197  1.00  0.00      MEMB
ATOM   4955  O13 POPCX  36       9.565 -28.005  17.059  1.00  0.00      MEMB
ATOM   4956  O14 POPCX  36       9.007 -30.445  16.756  1.00  0.00      MEMB
ATOM   4957  O12 POPCX  36      11.112 -29.421  15.815  1.00  0.00      MEMB
ATOM   4958  O11 POPCX  36       8.903 -28.844  14.831  1.00  0.00      MEMB
ATOM   4959  C1  POPCX  36       9.444 -29.166  13.549  1.00  0.00      MEMB
ATOM   4960  C2  POPCX  36      10.219 -27.971  12.919  1.00  0.00      MEMB
ATOM   4961  O21 POPCX  36       9.351 -27.296  11.980  1.00  0.00      MEMB
ATOM   4962  C21 POPCX  36       9.838 -26.177  11.458  1.00  0.00      MEMB
ATOM   4963  O22 POPCX  36      10.864 -25.617  11.805  1.00  0.00      MEMB
ATOM   4964  C22 POPCX  36       8.911 -25.670  10.352  1.00  0.00      MEMB
ATOM   4965  C3  POPCX  36      11.566 -28.440  12.275  1.00  0.00      MEMB
ATOM   4966  O31 POPCX  36      11.354 -29.155  11.037  1.00  0.00      MEMB
ATOM   4967  C31 POPCX  36      11.549 -30.463  11.061  1.00  0.00      MEMB
ATOM   4968  O32 POPCX  36      11.916 -31.117  12.020  1.00  0.00      MEMB
ATOM   4969  C32 POPCX  36      11.263 -31.037   9.677  1.00  0.00      MEMB
ATOM   4970  C23 POPCX  36       9.331 -26.175   8.951  1.00  0.00      MEMB
ATOM   4971  C24 POPCX  36      10.543 -25.443   8.359  1.00  0.00      MEMB
ATOM   4972  C25 POPCX  36      10.830 -25.833   6.897  1.00  0.00      MEMB
ATOM   4973  C26 POPCX  36      11.170 -27.320   6.697  1.00  0.00      MEMB
ATOM   4974  C27 POPCX  36      11.634 -27.634   5.263  1.00  0.00      MEMB
ATOM   4975  C28 POPCX  36      12.194 -29.063   5.089  1.00  0.00      MEMB
ATOM   4976  C29 POPCX  36      11.154 -30.155   5.136  1.00  0.00      MEMB
ATOM   4977 C210 POPCX  36      11.093 -31.226   4.320  1.00  0.00      MEMB
ATOM   4978 C211 POPCX  36      12.060 -31.541   3.207  1.00  0.00      MEMB
ATOM   4979 C212 POPCX  36      11.640 -32.755   2.353  1.00  0.00      MEMB
ATOM   4980 C213 POPCX  36      10.405 -32.506   1.472  1.00  0.00      MEMB
ATOM   4981 C214 POPCX  36      10.067 -33.715   0.584  1.00  0.00      MEMB
ATOM   4982 C215 POPCX  36       8.892 -33.467  -0.380  1.00  0.00      MEMB
ATOM   4983 C216 POPCX  36       9.231 -32.595  -1.603  1.00  0.00      MEMB
ATOM   4984 C217 POPCX  36      10.206 -33.265  -2.586  1.00  0.00      MEMB
ATOM   4985 C218 POPCX  36      10.444 -32.464  -3.870  1.00  0.00      MEMB
ATOM   4986  C33 POPCX  36      10.606 -32.431   9.778  1.00  0.00      MEMB
ATOM   4987  C34 POPCX  36      10.265 -33.037   8.410  1.00  0.00      MEMB
ATOM   4988  C35 POPCX  36      11.475 -33.286   7.493  1.00  0.00      MEMB
ATOM   4989  C36 POPCX  36      12.463 -34.329   8.042  1.00  0.00      MEMB
ATOM   4990  C37 POPCX  36      13.713 -34.521   7.165  1.00  0.00      MEMB
ATOM   4991  C38 POPCX  36      13.395 -34.894   5.711  1.00  0.00      MEMB
ATOM   4992  C39 POPCX  36      14.649 -35.228   4.890  1.00  0.00      MEMB
ATOM   4993 C310 POPCX  36      14.367 -35.334   3.382  1.00  0.00      MEMB
ATOM   4994 C311 POPCX  36      13.375 -36.442   2.987  1.00  0.00      MEMB
ATOM   4995 C312 POPCX  36      13.943 -37.855   3.181  1.00  0.00      MEMB
ATOM   4996 C313 POPCX  36      13.058 -38.942   2.556  1.00  0.00      MEMB
ATOM   4997 C314 POPCX  36      13.808 -40.264   2.343  1.00  0.00      MEMB
ATOM   4998 C315 POPCX  36      12.981 -41.280   1.549  1.00  0.00      MEMB
ATOM   4999 C316 POPCX  36      13.766 -42.525   1.142  1.00  0.00      MEMB
TER    5000      POPCX  36                                                  
ATOM   5000  N   POPCX  37      28.694  10.817  21.228  1.00  0.00      MEMB
ATOM   5001  C12 POPCX  37      28.065  10.332  19.931  1.00  0.00      MEMB
ATOM   5002  C13 POPCX  37      30.060  10.224  21.391  1.00  0.00      MEMB
ATOM   5003  C14 POPCX  37      28.820  12.306  21.268  1.00  0.00      MEMB
ATOM   5004  C15 POPCX  37      27.854  10.380  22.392  1.00  0.00      MEMB
ATOM   5005  C11 POPCX  37      28.856  10.533  18.605  1.00  0.00      MEMB
ATOM   5006  P   POPCX  37      28.117  12.904  17.768  1.00  0.00      MEMB
ATOM   5007  O13 POPCX  37      28.007  14.036  18.720  1.00  0.00      MEMB
ATOM   5008  O14 POPCX  37      26.863  12.183  17.435  1.00  0.00      MEMB
ATOM   5009  O12 POPCX  37      29.198  11.894  18.328  1.00  0.00      MEMB
ATOM   5010  O11 POPCX  37      28.787  13.405  16.426  1.00  0.00      MEMB
ATOM   5011  C1  POPCX  37      29.950  14.248  16.456  1.00  0.00      MEMB
ATOM   5012  C2  POPCX  37      29.587  15.755  16.300  1.00  0.00      MEMB
ATOM   5013  O21 POPCX  37      29.266  16.019  14.920  1.00  0.00      MEMB
ATOM   5014  C21 POPCX  37      28.617  17.153  14.700  1.00  0.00      MEMB
ATOM   5015  O22 POPCX  37      28.202  17.920  15.558  1.00  0.00      MEMB
ATOM   5016  C22 POPCX  37      28.487  17.390  13.197  1.00  0.00      MEMB
ATOM   5017  C3  POPCX  37      30.743  16.671  16.808  1.00  0.00      MEMB
ATOM   5018  O31 POPCX  37      32.015  16.322  16.227  1.00  0.00      MEMB
ATOM   5019  C31 POPCX  37      32.470  17.103  15.257  1.00  0.00      MEMB
ATOM   5020  O32 POPCX  37      31.880  18.063  14.785  1.00  0.00      MEMB
ATOM   5021  C32 POPCX  37      33.885  16.646  14.890  1.00  0.00      MEMB
ATOM   5022  C23 POPCX  37      27.599  16.355  12.465  1.00  0.00      MEMB
ATOM   5023  C24 POPCX  37      27.562  16.641  10.960  1.00  0.00      MEMB
ATOM   5024  C25 POPCX  37      26.822  15.592  10.117  1.00  0.00      MEMB
ATOM   5025  C26 POPCX  37      25.291  15.648  10.226  1.00  0.00      MEMB
ATOM   5026  C27 POPCX  37      24.621  14.876   9.078  1.00  0.00      MEMB
ATOM   5027  C28 POPCX  37      23.082  14.901   9.137  1.00  0.00      MEMB
ATOM   5028  C29 POPCX  37      22.491  14.113   7.993  1.00  0.00      MEMB
ATOM   5029 C210 POPCX  37      21.234  14.220   7.530  1.00  0.00      MEMB
ATOM   5030 C211 POPCX  37      20.159  15.106   8.107  1.00  0.00      MEMB
ATOM   5031 C212 POPCX  37      18.798  14.881   7.418  1.00  0.00      MEMB
ATOM   5032 C213 POPCX  37      18.719  15.464   5.996  1.00  0.00      MEMB
ATOM   5033 C214 POPCX  37      17.466  14.991   5.241  1.00  0.00      MEMB
ATOM   5034 C215 POPCX  37      17.206  15.737   3.921  1.00  0.00      MEMB
ATOM   5035 C216 POPCX  37      18.354  15.642   2.904  1.00  0.00      MEMB
ATOM   5036 C217 POPCX  37      17.984  16.264   1.550  1.00  0.00      MEMB
ATOM   5037 C218 POPCX  37      19.143  16.296   0.550  1.00  0.00      MEMB
ATOM   5038  C33 POPCX  37      34.322  16.993  13.446  1.00  0.00      MEMB
ATOM   5039  C34 POPCX  37      33.707  16.072  12.379  1.00  0.00      MEMB
ATOM   5040  C35 POPCX  37      32.415  16.630  11.761  1.00  0.00      MEMB
ATOM   5041  C36 POPCX  37      31.745  15.680  10.756  1.00  0.00      MEMB
ATOM   5042  C37 POPCX  37      31.092  14.459  11.425  1.00  0.00      MEMB
ATOM   5043  C38 POPCX  37      30.246  13.609  10.463  1.00  0.00      MEMB
ATOM   5044  C39 POPCX  37      31.068  12.942   9.351  1.00  0.00      MEMB
ATOM   5045 C310 POPCX  37      30.258  11.957   8.491  1.00  0.00      MEMB
ATOM   5046 C311 POPCX  37      29.129  12.623   7.686  1.00  0.00      MEMB
ATOM   5047 C312 POPCX  37      28.534  11.707   6.602  1.00  0.00      MEMB
ATOM   5048 C313 POPCX  37      27.700  10.540   7.155  1.00  0.00      MEMB
ATOM   5049 C314 POPCX  37      27.282   9.548   6.057  1.00  0.00      MEMB
ATOM   5050 C315 POPCX  37      26.421   8.385   6.573  1.00  0.00      MEMB
ATOM   5051 C316 POPCX  37      24.971   8.768   6.886  1.00  0.00      MEMB
TER    5052      POPCX  37                                                  
ATOM   5052  N   POPCX  38      24.530 -25.124  21.800  1.00  0.00      MEMB
ATOM   5053  C12 POPCX  38      25.237 -26.083  20.847  1.00  0.00      MEMB
ATOM   5054  C13 POPCX  38      25.462 -24.040  22.244  1.00  0.00      MEMB
ATOM   5055  C14 POPCX  38      23.351 -24.465  21.156  1.00  0.00      MEMB
ATOM   5056  C15 POPCX  38      24.025 -25.874  22.997  1.00  0.00      MEMB
ATOM   5057  C11 POPCX  38      25.906 -25.510  19.563  1.00  0.00      MEMB
ATOM   5058  P   POPCX  38      23.895 -25.510  17.882  1.00  0.00      MEMB
ATOM   5059  O13 POPCX  38      22.736 -24.594  17.834  1.00  0.00      MEMB
ATOM   5060  O14 POPCX  38      23.632 -26.869  18.421  1.00  0.00      MEMB
ATOM   5061  O12 POPCX  38      25.000 -24.776  18.741  1.00  0.00      MEMB
ATOM   5062  O11 POPCX  38      24.507 -25.644  16.428  1.00  0.00      MEMB
ATOM   5063  C1  POPCX  38      25.515 -24.760  15.921  1.00  0.00      MEMB
ATOM   5064  C2  POPCX  38      24.911 -23.560  15.137  1.00  0.00      MEMB
ATOM   5065  O21 POPCX  38      24.277 -24.043  13.934  1.00  0.00      MEMB
ATOM   5066  C21 POPCX  38      23.466 -23.172  13.353  1.00  0.00      MEMB
ATOM   5067  O22 POPCX  38      23.073 -22.127  13.849  1.00  0.00      MEMB
ATOM   5068  C22 POPCX  38      23.166 -23.614  11.913  1.00  0.00      MEMB
ATOM   5069  C3  POPCX  38      25.978 -22.462  14.810  1.00  0.00      MEMB
ATOM   5070  O31 POPCX  38      26.734 -22.754  13.613  1.00  0.00      MEMB
ATOM   5071  C31 POPCX  38      28.032 -22.991  13.728  1.00  0.00      MEMB
ATOM   5072  O32 POPCX  38      28.664 -23.067  14.769  1.00  0.00      MEMB
ATOM   5073  C32 POPCX  38      28.620 -23.065  12.316  1.00  0.00      MEMB
ATOM   5074  C23 POPCX  38      22.655 -25.069  11.763  1.00  0.00      MEMB
ATOM   5075  C24 POPCX  38      22.494 -25.487  10.292  1.00  0.00      MEMB
ATOM   5076  C25 POPCX  38      21.990 -26.932  10.132  1.00  0.00      MEMB
ATOM   5077  C26 POPCX  38      21.743 -27.350   8.670  1.00  0.00      MEMB
ATOM   5078  C27 POPCX  38      23.006 -27.343   7.790  1.00  0.00      MEMB
ATOM   5079  C28 POPCX  38      22.765 -27.833   6.344  1.00  0.00      MEMB
ATOM   5080  C29 POPCX  38      21.824 -26.935   5.576  1.00  0.00      MEMB
ATOM   5081 C210 POPCX  38      21.061 -27.286   4.522  1.00  0.00      MEMB
ATOM   5082 C211 POPCX  38      21.010 -28.645   3.867  1.00  0.00      MEMB
ATOM   5083 C212 POPCX  38      21.804 -28.677   2.546  1.00  0.00      MEMB
ATOM   5084 C213 POPCX  38      21.905 -30.097   1.968  1.00  0.00      MEMB
ATOM   5085 C214 POPCX  38      22.899 -30.200   0.800  1.00  0.00      MEMB
ATOM   5086 C215 POPCX  38      23.297 -31.642   0.434  1.00  0.00      MEMB
ATOM   5087 C216 POPCX  38      23.912 -32.413   1.613  1.00  0.00      MEMB
ATOM   5088 C217 POPCX  38      24.675 -33.677   1.201  1.00  0.00      MEMB
ATOM   5089 C218 POPCX  38      25.253 -34.427   2.404  1.00  0.00      MEMB
ATOM   5090  C33 POPCX  38      30.161 -23.162  12.320  1.00  0.00      MEMB
ATOM   5091  C34 POPCX  38      30.756 -23.228  10.907  1.00  0.00      MEMB
ATOM   5092  C35 POPCX  38      32.289 -23.302  10.944  1.00  0.00      MEMB
ATOM   5093  C36 POPCX  38      32.951 -23.410   9.562  1.00  0.00      MEMB
ATOM   5094  C37 POPCX  38      32.761 -22.164   8.684  1.00  0.00      MEMB
ATOM   5095  C38 POPCX  38      33.646 -22.198   7.432  1.00  0.00      MEMB
ATOM   5096  C39 POPCX  38      33.482 -20.965   6.534  1.00  0.00      MEMB
ATOM   5097 C310 POPCX  38      34.379 -21.065   5.294  1.00  0.00      MEMB
ATOM   5098 C311 POPCX  38      34.359 -19.811   4.408  1.00  0.00      MEMB
ATOM   5099 C312 POPCX  38      35.145 -19.988   3.095  1.00  0.00      MEMB
ATOM   5100 C313 POPCX  38      36.590 -20.461   3.312  1.00  0.00      MEMB
ATOM   5101 C314 POPCX  38      37.426 -20.543   2.026  1.00  0.00      MEMB
ATOM   5102 C315 POPCX  38      37.790 -19.178   1.429  1.00  0.00      MEMB
ATOM   5103 C316 POPCX  38      38.767 -19.292   0.257  1.00  0.00      MEMB
TER    5104      POPCX  38                                                  
ATOM   5104  N   POPCX  39       5.967  33.644  25.486  1.00  0.00      MEMB
ATOM   5105  C12 POPCX  39       6.562  32.746  24.414  1.00  0.00      MEMB
ATOM   5106  C13 POPCX  39       4.623  33.139  25.917  1.00  0.00      MEMB
ATOM   5107  C14 POPCX  39       6.858  33.639  26.691  1.00  0.00      MEMB
ATOM   5108  C15 POPCX  39       5.837  35.052  24.996  1.00  0.00      MEMB
ATOM   5109  C11 POPCX  39       5.732  32.532  23.127  1.00  0.00      MEMB
ATOM   5110  P   POPCX  39       6.839  33.927  21.205  1.00  0.00      MEMB
ATOM   5111  O13 POPCX  39       8.146  34.101  21.883  1.00  0.00      MEMB
ATOM   5112  O14 POPCX  39       6.403  35.022  20.313  1.00  0.00      MEMB
ATOM   5113  O12 POPCX  39       5.717  33.697  22.300  1.00  0.00      MEMB
ATOM   5114  O11 POPCX  39       6.862  32.564  20.405  1.00  0.00      MEMB
ATOM   5115  C1  POPCX  39       5.665  32.028  19.832  1.00  0.00      MEMB
ATOM   5116  C2  POPCX  39       5.913  30.586  19.311  1.00  0.00      MEMB
ATOM   5117  O21 POPCX  39       6.634  30.653  18.062  1.00  0.00      MEMB
ATOM   5118  C21 POPCX  39       7.273  29.541  17.729  1.00  0.00      MEMB
ATOM   5119  O22 POPCX  39       7.311  28.518  18.397  1.00  0.00      MEMB
ATOM   5120  C22 POPCX  39       7.921  29.720  16.354  1.00  0.00      MEMB
ATOM   5121  C3  POPCX  39       4.579  29.792  19.154  1.00  0.00      MEMB
ATOM   5122  O31 POPCX  39       3.682  30.463  18.239  1.00  0.00      MEMB
ATOM   5123  C31 POPCX  39       3.481  29.891  17.056  1.00  0.00      MEMB
ATOM   5124  O32 POPCX  39       3.874  28.789  16.712  1.00  0.00      MEMB
ATOM   5125  C32 POPCX  39       2.611  30.823  16.217  1.00  0.00      MEMB
ATOM   5126  C23 POPCX  39       6.960  29.363  15.192  1.00  0.00      MEMB
ATOM   5127  C24 POPCX  39       7.572  29.635  13.807  1.00  0.00      MEMB
ATOM   5128  C25 POPCX  39       6.701  29.135  12.637  1.00  0.00      MEMB
ATOM   5129  C26 POPCX  39       5.401  29.937  12.438  1.00  0.00      MEMB
ATOM   5130  C27 POPCX  39       5.358  30.774  11.145  1.00  0.00      MEMB
ATOM   5131  C28 POPCX  39       5.135  29.929   9.872  1.00  0.00      MEMB
ATOM   5132  C29 POPCX  39       4.744  30.779   8.683  1.00  0.00      MEMB
ATOM   5133 C210 POPCX  39       5.215  30.705   7.423  1.00  0.00      MEMB
ATOM   5134 C211 POPCX  39       6.245  29.737   6.895  1.00  0.00      MEMB
ATOM   5135 C212 POPCX  39       5.584  28.606   6.084  1.00  0.00      MEMB
ATOM   5136 C213 POPCX  39       6.565  27.487   5.702  1.00  0.00      MEMB
ATOM   5137 C214 POPCX  39       7.520  27.858   4.560  1.00  0.00      MEMB
ATOM   5138 C215 POPCX  39       8.520  26.730   4.278  1.00  0.00      MEMB
ATOM   5139 C216 POPCX  39       9.477  27.044   3.119  1.00  0.00      MEMB
ATOM   5140 C217 POPCX  39      10.581  25.991   2.937  1.00  0.00      MEMB
ATOM   5141 C218 POPCX  39      11.568  25.903   4.107  1.00  0.00      MEMB
ATOM   5142  C33 POPCX  39       2.081  30.192  14.910  1.00  0.00      MEMB
ATOM   5143  C34 POPCX  39       1.057  31.114  14.231  1.00  0.00      MEMB
ATOM   5144  C35 POPCX  39       0.351  30.469  13.030  1.00  0.00      MEMB
ATOM   5145  C36 POPCX  39       1.199  30.430  11.750  1.00  0.00      MEMB
ATOM   5146  C37 POPCX  39       0.448  29.759  10.590  1.00  0.00      MEMB
ATOM   5147  C38 POPCX  39       1.162  29.891   9.238  1.00  0.00      MEMB
ATOM   5148  C39 POPCX  39       0.403  29.165   8.117  1.00  0.00      MEMB
ATOM   5149 C310 POPCX  39       1.009  29.355   6.718  1.00  0.00      MEMB
ATOM   5150 C311 POPCX  39       0.852  30.787   6.179  1.00  0.00      MEMB
ATOM   5151 C312 POPCX  39       1.098  30.906   4.666  1.00  0.00      MEMB
ATOM   5152 C313 POPCX  39       2.536  30.568   4.245  1.00  0.00      MEMB
ATOM   5153 C314 POPCX  39       2.734  30.627   2.723  1.00  0.00      MEMB
[truncated: 853,238 more chars]
