# Supplementary material for: YeeD is an essential partner for YeeE-mediated thiosulfate uptake in bacteria and regulates thiosulfate ion decomposition
Source: PLoS Biol. 2024 Apr 24;22(4):e3002601. doi: 10.1371/journal.pbio.3002601 (PMC11073785; doi:10.1371/journal.pbio.3002601)
Supplement: S2 Data — The initial models (PDB file format) and the MD simulation results (DCD file format). (ZIP) [file pbio.3002601.s008.zip › 20240320_YeeE-YeeD_Data/YeeE-SH/initial.pdb]

CRYST1   96.099   96.099  116.969  90.00  90.00  90.00 P 1           1     
ATOM      1  N   MET     1       7.344  18.382 -15.754  1.00  0.00      PROA
ATOM      2  CA  MET     1       6.375  17.988 -14.621  1.00  0.00      PROA
ATOM      3  CB  MET     1       5.000  17.649 -15.211  1.00  0.00      PROA
ATOM      4  CG  MET     1       3.898  18.770 -15.033  1.00  0.00      PROA
ATOM      5  SD  MET     1       3.446  19.155 -13.294  1.00  0.00      PROA
ATOM      6  CE  MET     1       2.451  17.649 -13.082  1.00  0.00      PROA
ATOM      7  C   MET     1       6.741  16.897 -13.528  1.00  0.00      PROA
ATOM      8  O   MET     1       6.049  16.899 -12.507  1.00  0.00      PROA
ATOM      9  N   ILE     2       7.654  16.005 -13.740  1.00  0.00      PROA
ATOM     10  CA  ILE     2       7.991  14.777 -12.903  1.00  0.00      PROA
ATOM     11  CB  ILE     2       9.181  14.004 -13.421  1.00  0.00      PROA
ATOM     12  CG2 ILE     2       9.412  12.683 -12.558  1.00  0.00      PROA
ATOM     13  CG1 ILE     2       9.134  13.811 -14.925  1.00  0.00      PROA
ATOM     14  CD  ILE     2       9.985  12.681 -15.576  1.00  0.00      PROA
ATOM     15  C   ILE     2       8.183  15.108 -11.401  1.00  0.00      PROA
ATOM     16  O   ILE     2       7.742  14.413 -10.462  1.00  0.00      PROA
ATOM     17  N   TRP     3       8.899  16.148 -11.102  1.00  0.00      PROA
ATOM     18  CA  TRP     3       9.321  16.735  -9.748  1.00  0.00      PROA
ATOM     19  CB  TRP     3       9.920  18.184  -9.939  1.00  0.00      PROA
ATOM     20  CG  TRP     3       8.961  19.208 -10.532  1.00  0.00      PROA
ATOM     21  CD1 TRP     3       8.852  19.516 -11.842  1.00  0.00      PROA
ATOM     22  NE1 TRP     3       7.718  20.340 -12.046  1.00  0.00      PROA
ATOM     23  CE2 TRP     3       7.306  20.714 -10.779  1.00  0.00      PROA
ATOM     24  CD2 TRP     3       8.001  19.952  -9.828  1.00  0.00      PROA
ATOM     25  CE3 TRP     3       7.735  20.097  -8.464  1.00  0.00      PROA
ATOM     26  CZ3 TRP     3       6.661  20.948  -8.076  1.00  0.00      PROA
ATOM     27  CZ2 TRP     3       6.301  21.601 -10.377  1.00  0.00      PROA
ATOM     28  CH2 TRP     3       6.025  21.757  -9.000  1.00  0.00      PROA
ATOM     29  C   TRP     3       8.188  16.771  -8.696  1.00  0.00      PROA
ATOM     30  O   TRP     3       8.445  16.643  -7.528  1.00  0.00      PROA
ATOM     31  N   THR     4       6.948  16.914  -9.196  1.00  0.00      PROA
ATOM     32  CA  THR     4       5.729  16.863  -8.353  1.00  0.00      PROA
ATOM     33  CB  THR     4       4.466  17.045  -9.201  1.00  0.00      PROA
ATOM     34  OG1 THR     4       4.544  16.236 -10.365  1.00  0.00      PROA
ATOM     35  CG2 THR     4       4.314  18.546  -9.707  1.00  0.00      PROA
ATOM     36  C   THR     4       5.667  15.566  -7.543  1.00  0.00      PROA
ATOM     37  O   THR     4       5.207  15.550  -6.455  1.00  0.00      PROA
ATOM     38  N   GLY     5       6.140  14.377  -8.041  1.00  0.00      PROA
ATOM     39  CA  GLY     5       6.263  13.039  -7.444  1.00  0.00      PROA
ATOM     40  C   GLY     5       6.995  13.074  -6.117  1.00  0.00      PROA
ATOM     41  O   GLY     5       6.713  12.287  -5.259  1.00  0.00      PROA
ATOM     42  N   LEU     6       8.013  13.927  -5.997  1.00  0.00      PROA
ATOM     43  CA  LEU     6       8.826  13.946  -4.851  1.00  0.00      PROA
ATOM     44  CB  LEU     6      10.287  14.355  -5.174  1.00  0.00      PROA
ATOM     45  CG  LEU     6      11.328  14.098  -4.053  1.00  0.00      PROA
ATOM     46  CD1 LEU     6      12.176  12.886  -4.360  1.00  0.00      PROA
ATOM     47  CD2 LEU     6      12.274  15.263  -3.824  1.00  0.00      PROA
ATOM     48  C   LEU     6       8.158  14.818  -3.787  1.00  0.00      PROA
ATOM     49  O   LEU     6       8.252  14.619  -2.608  1.00  0.00      PROA
ATOM     50  N   LEU     7       7.355  15.773  -4.228  1.00  0.00      PROA
ATOM     51  CA  LEU     7       6.406  16.510  -3.457  1.00  0.00      PROA
ATOM     52  CB  LEU     7       6.009  17.778  -4.205  1.00  0.00      PROA
ATOM     53  CG  LEU     7       5.122  18.846  -3.452  1.00  0.00      PROA
ATOM     54  CD1 LEU     7       5.561  19.097  -2.021  1.00  0.00      PROA
ATOM     55  CD2 LEU     7       5.028  20.015  -4.425  1.00  0.00      PROA
ATOM     56  C   LEU     7       5.194  15.753  -2.980  1.00  0.00      PROA
ATOM     57  O   LEU     7       4.956  15.833  -1.766  1.00  0.00      PROA
ATOM     58  N   VAL     8       4.443  15.048  -3.828  1.00  0.00      PROA
ATOM     59  CA  VAL     8       3.398  14.232  -3.356  1.00  0.00      PROA
ATOM     60  CB  VAL     8       2.669  13.647  -4.591  1.00  0.00      PROA
ATOM     61  CG1 VAL     8       1.799  12.435  -4.158  1.00  0.00      PROA
ATOM     62  CG2 VAL     8       1.853  14.782  -5.189  1.00  0.00      PROA
ATOM     63  C   VAL     8       3.904  13.106  -2.400  1.00  0.00      PROA
ATOM     64  O   VAL     8       3.419  12.937  -1.281  1.00  0.00      PROA
ATOM     65  N   GLY     9       5.062  12.552  -2.766  1.00  0.00      PROA
ATOM     66  CA  GLY     9       5.795  11.622  -1.951  1.00  0.00      PROA
ATOM     67  C   GLY     9       6.241  12.130  -0.593  1.00  0.00      PROA
ATOM     68  O   GLY     9       6.000  11.446   0.363  1.00  0.00      PROA
ATOM     69  N   PHE    10       6.836  13.369  -0.492  1.00  0.00      PROA
ATOM     70  CA  PHE    10       7.175  13.957   0.753  1.00  0.00      PROA
ATOM     71  CB  PHE    10       7.834  15.304   0.561  1.00  0.00      PROA
ATOM     72  CG  PHE    10       8.361  15.971   1.712  1.00  0.00      PROA
ATOM     73  CD1 PHE    10       9.241  15.382   2.638  1.00  0.00      PROA
ATOM     74  CE1 PHE    10       9.658  16.063   3.800  1.00  0.00      PROA
ATOM     75  CZ  PHE    10       9.272  17.389   3.968  1.00  0.00      PROA
ATOM     76  CD2 PHE    10       8.057  17.316   1.845  1.00  0.00      PROA
ATOM     77  CE2 PHE    10       8.482  18.031   2.958  1.00  0.00      PROA
ATOM     78  C   PHE    10       5.934  14.087   1.758  1.00  0.00      PROA
ATOM     79  O   PHE    10       5.962  13.582   2.868  1.00  0.00      PROA
ATOM     80  N   LEU    11       4.716  14.620   1.335  1.00  0.00      PROA
ATOM     81  CA  LEU    11       3.413  14.580   2.087  1.00  0.00      PROA
ATOM     82  CB  LEU    11       2.392  15.473   1.378  1.00  0.00      PROA
ATOM     83  CG  LEU    11       2.718  17.053   1.406  1.00  0.00      PROA
ATOM     84  CD1 LEU    11       1.969  17.798   0.307  1.00  0.00      PROA
ATOM     85  CD2 LEU    11       2.620  17.595   2.849  1.00  0.00      PROA
ATOM     86  C   LEU    11       2.931  13.236   2.454  1.00  0.00      PROA
ATOM     87  O   LEU    11       2.585  13.022   3.563  1.00  0.00      PROA
ATOM     88  N   PHE    12       2.910  12.243   1.542  1.00  0.00      PROA
ATOM     89  CA  PHE    12       2.479  10.915   1.841  1.00  0.00      PROA
ATOM     90  CB  PHE    12       2.425  10.157   0.409  1.00  0.00      PROA
ATOM     91  CG  PHE    12       1.633   8.848   0.410  1.00  0.00      PROA
ATOM     92  CD1 PHE    12       0.764   8.399   1.460  1.00  0.00      PROA
ATOM     93  CE1 PHE    12       0.264   7.077   1.428  1.00  0.00      PROA
ATOM     94  CZ  PHE    12       0.441   6.347   0.281  1.00  0.00      PROA
ATOM     95  CD2 PHE    12       1.804   7.991  -0.718  1.00  0.00      PROA
ATOM     96  CE2 PHE    12       1.201   6.744  -0.796  1.00  0.00      PROA
ATOM     97  C   PHE    12       3.393  10.182   2.838  1.00  0.00      PROA
ATOM     98  O   PHE    12       2.859   9.518   3.731  1.00  0.00      PROA
ATOM     99  N   GLY    13       4.729  10.365   2.795  1.00  0.00      PROA
ATOM    100  CA  GLY    13       5.631   9.923   3.922  1.00  0.00      PROA
ATOM    101  C   GLY    13       5.300  10.517   5.283  1.00  0.00      PROA
ATOM    102  O   GLY    13       5.243   9.838   6.286  1.00  0.00      PROA
ATOM    103  N   ILE    14       5.031  11.816   5.311  1.00  0.00      PROA
ATOM    104  CA  ILE    14       4.695  12.566   6.500  1.00  0.00      PROA
ATOM    105  CB  ILE    14       4.679  14.084   6.180  1.00  0.00      PROA
ATOM    106  CG2 ILE    14       3.936  14.974   7.166  1.00  0.00      PROA
ATOM    107  CG1 ILE    14       6.085  14.714   5.991  1.00  0.00      PROA
ATOM    108  CD  ILE    14       6.087  16.095   5.448  1.00  0.00      PROA
ATOM    109  C   ILE    14       3.386  12.164   7.026  1.00  0.00      PROA
ATOM    110  O   ILE    14       3.265  11.759   8.152  1.00  0.00      PROA
ATOM    111  N   VAL    15       2.371  11.939   6.197  1.00  0.00      PROA
ATOM    112  CA  VAL    15       1.121  11.282   6.622  1.00  0.00      PROA
ATOM    113  CB  VAL    15       0.118  11.235   5.472  1.00  0.00      PROA
ATOM    114  CG1 VAL    15      -1.254  10.606   5.944  1.00  0.00      PROA
ATOM    115  CG2 VAL    15      -0.232  12.629   5.030  1.00  0.00      PROA
ATOM    116  C   VAL    15       1.309   9.890   7.202  1.00  0.00      PROA
ATOM    117  O   VAL    15       0.817   9.608   8.302  1.00  0.00      PROA
ATOM    118  N   LEU    16       2.005   9.016   6.486  1.00  0.00      PROA
ATOM    119  CA  LEU    16       2.312   7.652   6.812  1.00  0.00      PROA
ATOM    120  CB  LEU    16       3.151   7.073   5.706  1.00  0.00      PROA
ATOM    121  CG  LEU    16       2.473   6.482   4.464  1.00  0.00      PROA
ATOM    122  CD1 LEU    16       3.526   6.129   3.460  1.00  0.00      PROA
ATOM    123  CD2 LEU    16       1.568   5.200   4.779  1.00  0.00      PROA
ATOM    124  C   LEU    16       3.009   7.515   8.142  1.00  0.00      PROA
ATOM    125  O   LEU    16       2.485   6.730   8.967  1.00  0.00      PROA
ATOM    126  N   GLN    17       4.094   8.155   8.380  1.00  0.00      PROA
ATOM    127  CA  GLN    17       4.734   8.135   9.704  1.00  0.00      PROA
ATOM    128  CB  GLN    17       6.123   8.820   9.606  1.00  0.00      PROA
ATOM    129  CG  GLN    17       7.301   8.486  10.533  1.00  0.00      PROA
ATOM    130  CD  GLN    17       7.147   9.000  11.953  1.00  0.00      PROA
ATOM    131  OE1 GLN    17       6.572  10.039  12.288  1.00  0.00      PROA
ATOM    132  NE2 GLN    17       7.588   8.156  12.901  1.00  0.00      PROA
ATOM    133  C   GLN    17       3.854   8.730  10.769  1.00  0.00      PROA
ATOM    134  O   GLN    17       3.801   8.257  11.947  1.00  0.00      PROA
ATOM    135  N   ARG    18       3.060   9.823  10.519  1.00  0.00      PROA
ATOM    136  CA  ARG    18       2.333  10.499  11.547  1.00  0.00      PROA
ATOM    137  CB  ARG    18       1.986  12.072  11.397  1.00  0.00      PROA
ATOM    138  CG  ARG    18       3.270  12.951  11.296  1.00  0.00      PROA
ATOM    139  CD  ARG    18       4.515  12.547  12.207  1.00  0.00      PROA
ATOM    140  NE  ARG    18       4.197  12.733  13.663  1.00  0.00      PROA
ATOM    141  CZ  ARG    18       4.870  12.225  14.584  1.00  0.00      PROA
ATOM    142  NH1 ARG    18       5.850  11.329  14.636  1.00  0.00      PROA
ATOM    143  NH2 ARG    18       4.514  12.514  15.818  1.00  0.00      PROA
ATOM    144  C   ARG    18       1.104   9.760  12.083  1.00  0.00      PROA
ATOM    145  O   ARG    18       0.684   9.871  13.252  1.00  0.00      PROA
ATOM    146  N   GLY    19       0.430   8.981  11.222  1.00  0.00      PROA
ATOM    147  CA  GLY    19      -0.700   8.125  11.598  1.00  0.00      PROA
ATOM    148  C   GLY    19      -0.228   6.762  11.919  1.00  0.00      PROA
ATOM    149  O   GLY    19      -0.961   6.021  12.568  1.00  0.00      PROA
ATOM    150  N   ARG    20       1.044   6.413  11.558  1.00  0.00      PROA
ATOM    151  CA  ARG    20       1.556   5.109  11.662  1.00  0.00      PROA
ATOM    152  CB  ARG    20       1.788   4.680  13.142  1.00  0.00      PROA
ATOM    153  CG  ARG    20       2.687   5.568  14.030  1.00  0.00      PROA
ATOM    154  CD  ARG    20       2.053   6.925  14.301  1.00  0.00      PROA
ATOM    155  NE  ARG    20       2.668   7.575  15.537  1.00  0.00      PROA
ATOM    156  CZ  ARG    20       3.830   8.225  15.611  1.00  0.00      PROA
ATOM    157  NH1 ARG    20       4.751   8.224  14.677  1.00  0.00      PROA
ATOM    158  NH2 ARG    20       4.163   8.723  16.790  1.00  0.00      PROA
ATOM    159  C   ARG    20       0.933   4.119  10.718  1.00  0.00      PROA
ATOM    160  O   ARG    20       0.640   3.021  11.127  1.00  0.00      PROA
ATOM    161  N   ILE    21       0.609   4.505   9.519  1.00  0.00      PROA
ATOM    162  CA  ILE    21      -0.309   3.785   8.709  1.00  0.00      PROA
ATOM    163  CB  ILE    21      -1.201   4.761   7.923  1.00  0.00      PROA
ATOM    164  CG2 ILE    21      -2.296   3.921   7.296  1.00  0.00      PROA
ATOM    165  CG1 ILE    21      -1.645   5.996   8.653  1.00  0.00      PROA
ATOM    166  CD  ILE    21      -2.460   7.012   7.734  1.00  0.00      PROA
ATOM    167  C   ILE    21       0.294   2.565   7.929  1.00  0.00      PROA
ATOM    168  O   ILE    21       0.875   2.724   6.850  1.00  0.00      PROA
ATOM    169  N   CYS    22       0.240   1.366   8.588  1.00  0.00      PROA
ATOM    170  CA  CYS    22       0.625   0.153   7.935  1.00  0.00      PROA
ATOM    171  CB  CYS    22       1.813  -0.532   8.686  1.00  0.00      PROA
ATOM    172  SG  CYS    22       2.627  -1.803   7.683  1.00  0.00      PROA
ATOM    173  C   CYS    22      -0.516  -0.711   7.935  1.00  0.00      PROA
ATOM    174  O   CYS    22      -1.154  -1.059   8.920  1.00  0.00      PROA
ATOM    175  N   PHE    23      -0.935  -1.190   6.743  1.00  0.00      PROA
ATOM    176  CA  PHE    23      -2.184  -2.002   6.632  1.00  0.00      PROA
ATOM    177  CB  PHE    23      -2.652  -2.009   5.192  1.00  0.00      PROA
ATOM    178  CG  PHE    23      -2.743  -0.608   4.587  1.00  0.00      PROA
ATOM    179  CD1 PHE    23      -1.835  -0.130   3.651  1.00  0.00      PROA
ATOM    180  CE1 PHE    23      -2.001   1.156   3.108  1.00  0.00      PROA
ATOM    181  CZ  PHE    23      -3.067   1.973   3.447  1.00  0.00      PROA
ATOM    182  CD2 PHE    23      -3.786   0.236   4.960  1.00  0.00      PROA
ATOM    183  CE2 PHE    23      -3.909   1.552   4.487  1.00  0.00      PROA
ATOM    184  C   PHE    23      -2.004  -3.447   6.988  1.00  0.00      PROA
ATOM    185  O   PHE    23      -2.983  -4.230   7.084  1.00  0.00      PROA
ATOM    186  N   ASN    24      -0.746  -3.941   7.119  1.00  0.00      PROA
ATOM    187  CA  ASN    24      -0.426  -5.235   7.868  1.00  0.00      PROA
ATOM    188  CB  ASN    24       1.154  -5.342   7.893  1.00  0.00      PROA
ATOM    189  CG  ASN    24       1.758  -6.435   8.852  1.00  0.00      PROA
ATOM    190  OD1 ASN    24       2.612  -6.140   9.667  1.00  0.00      PROA
ATOM    191  ND2 ASN    24       1.128  -7.637   8.930  1.00  0.00      PROA
ATOM    192  C   ASN    24      -1.116  -5.389   9.213  1.00  0.00      PROA
ATOM    193  O   ASN    24      -1.771  -6.405   9.464  1.00  0.00      PROA
ATOM    194  N   SER    25      -1.000  -4.355  10.082  1.00  0.00      PROA
ATOM    195  CA  SER    25      -1.844  -4.251  11.248  1.00  0.00      PROA
ATOM    196  CB  SER    25      -1.260  -3.161  12.143  1.00  0.00      PROA
ATOM    197  OG  SER    25      -0.209  -3.722  12.924  1.00  0.00      PROA
ATOM    198  C   SER    25      -3.315  -4.031  11.036  1.00  0.00      PROA
ATOM    199  O   SER    25      -4.170  -4.627  11.700  1.00  0.00      PROA
ATOM    200  N   ALA    26      -3.671  -3.219  10.023  1.00  0.00      PROA
ATOM    201  CA  ALA    26      -5.135  -3.049   9.699  1.00  0.00      PROA
ATOM    202  CB  ALA    26      -5.104  -2.018   8.600  1.00  0.00      PROA
ATOM    203  C   ALA    26      -5.818  -4.341   9.351  1.00  0.00      PROA
ATOM    204  O   ALA    26      -6.918  -4.662   9.827  1.00  0.00      PROA
ATOM    205  N   PHE    27      -5.212  -5.218   8.562  1.00  0.00      PROA
ATOM    206  CA  PHE    27      -5.806  -6.519   8.249  1.00  0.00      PROA
ATOM    207  CB  PHE    27      -5.136  -7.156   6.992  1.00  0.00      PROA
ATOM    208  CG  PHE    27      -5.189  -6.205   5.843  1.00  0.00      PROA
ATOM    209  CD1 PHE    27      -6.223  -5.237   5.618  1.00  0.00      PROA
ATOM    210  CE1 PHE    27      -6.141  -4.242   4.604  1.00  0.00      PROA
ATOM    211  CZ  PHE    27      -5.169  -4.283   3.685  1.00  0.00      PROA
ATOM    212  CD2 PHE    27      -4.184  -6.196   4.891  1.00  0.00      PROA
ATOM    213  CE2 PHE    27      -4.182  -5.284   3.840  1.00  0.00      PROA
ATOM    214  C   PHE    27      -5.788  -7.551   9.363  1.00  0.00      PROA
ATOM    215  O   PHE    27      -6.698  -8.336   9.590  1.00  0.00      PROA
ATOM    216  N   ARG    28      -4.724  -7.521  10.133  1.00  0.00      PROA
ATOM    217  CA  ARG    28      -4.342  -8.597  11.019  1.00  0.00      PROA
ATOM    218  CB  ARG    28      -2.833  -8.856  11.117  1.00  0.00      PROA
ATOM    219  CG  ARG    28      -2.313  -9.992  12.065  1.00  0.00      PROA
ATOM    220  CD  ARG    28      -0.786 -10.120  12.170  1.00  0.00      PROA
ATOM    221  NE  ARG    28      -0.299  -8.844  12.738  1.00  0.00      PROA
ATOM    222  CZ  ARG    28       0.838  -8.290  12.418  1.00  0.00      PROA
ATOM    223  NH1 ARG    28       1.809  -9.017  11.909  1.00  0.00      PROA
ATOM    224  NH2 ARG    28       1.056  -7.034  12.656  1.00  0.00      PROA
ATOM    225  C   ARG    28      -4.688  -8.304  12.477  1.00  0.00      PROA
ATOM    226  O   ARG    28      -5.148  -9.170  13.254  1.00  0.00      PROA
ATOM    227  N   ASP    29      -4.413  -7.035  12.954  1.00  0.00      PROA
ATOM    228  CA  ASP    29      -4.564  -6.645  14.388  1.00  0.00      PROA
ATOM    229  CB  ASP    29      -3.622  -5.541  14.806  1.00  0.00      PROA
ATOM    230  CG  ASP    29      -2.159  -5.903  14.565  1.00  0.00      PROA
ATOM    231  OD1 ASP    29      -1.903  -7.024  14.163  1.00  0.00      PROA
ATOM    232  OD2 ASP    29      -1.310  -5.068  14.771  1.00  0.00      PROA
ATOM    233  C   ASP    29      -6.011  -6.363  14.718  1.00  0.00      PROA
ATOM    234  O   ASP    29      -6.396  -6.446  15.902  1.00  0.00      PROA
ATOM    235  N   VAL    30      -6.846  -6.179  13.703  1.00  0.00      PROA
ATOM    236  CA  VAL    30      -8.258  -6.109  13.821  1.00  0.00      PROA
ATOM    237  CB  VAL    30      -8.953  -5.390  12.679  1.00  0.00      PROA
ATOM    238  CG1 VAL    30      -8.914  -6.230  11.367  1.00  0.00      PROA
ATOM    239  CG2 VAL    30     -10.409  -5.105  13.026  1.00  0.00      PROA
ATOM    240  C   VAL    30      -8.796  -7.548  14.123  1.00  0.00      PROA
ATOM    241  O   VAL    30      -9.568  -7.800  15.089  1.00  0.00      PROA
ATOM    242  N   LEU    31      -8.412  -8.535  13.295  1.00  0.00      PROA
ATOM    243  CA  LEU    31      -8.920  -9.824  13.511  1.00  0.00      PROA
ATOM    244  CB  LEU    31      -8.659 -10.713  12.308  1.00  0.00      PROA
ATOM    245  CG  LEU    31      -9.070 -12.181  12.388  1.00  0.00      PROA
ATOM    246  CD1 LEU    31     -10.605 -12.227  11.841  1.00  0.00      PROA
ATOM    247  CD2 LEU    31      -8.287 -12.933  11.307  1.00  0.00      PROA
ATOM    248  C   LEU    31      -8.276 -10.485  14.711  1.00  0.00      PROA
ATOM    249  O   LEU    31      -8.982 -11.024  15.579  1.00  0.00      PROA
ATOM    250  N   LEU    32      -6.990 -10.373  14.895  1.00  0.00      PROA
ATOM    251  CA  LEU    32      -6.337 -11.042  16.074  1.00  0.00      PROA
ATOM    252  CB  LEU    32      -4.829 -11.306  15.821  1.00  0.00      PROA
ATOM    253  CG  LEU    32      -4.493 -12.257  14.691  1.00  0.00      PROA
ATOM    254  CD1 LEU    32      -3.046 -12.747  14.708  1.00  0.00      PROA
ATOM    255  CD2 LEU    32      -5.534 -13.485  14.521  1.00  0.00      PROA
ATOM    256  C   LEU    32      -6.489 -10.326  17.371  1.00  0.00      PROA
ATOM    257  O   LEU    32      -6.826 -10.894  18.453  1.00  0.00      PROA
ATOM    258  N   PHE    33      -6.296  -8.960  17.316  1.00  0.00      PROA
ATOM    259  CA  PHE    33      -6.000  -8.197  18.551  1.00  0.00      PROA
ATOM    260  CB  PHE    33      -4.591  -7.521  18.471  1.00  0.00      PROA
ATOM    261  CG  PHE    33      -3.475  -8.525  18.358  1.00  0.00      PROA
ATOM    262  CD1 PHE    33      -3.297  -9.492  19.386  1.00  0.00      PROA
ATOM    263  CE1 PHE    33      -2.211 -10.310  19.383  1.00  0.00      PROA
ATOM    264  CZ  PHE    33      -1.274 -10.200  18.309  1.00  0.00      PROA
ATOM    265  CD2 PHE    33      -2.667  -8.572  17.234  1.00  0.00      PROA
ATOM    266  CE2 PHE    33      -1.471  -9.346  17.266  1.00  0.00      PROA
ATOM    267  C   PHE    33      -7.168  -7.173  18.794  1.00  0.00      PROA
ATOM    268  O   PHE    33      -7.090  -6.334  19.665  1.00  0.00      PROA
ATOM    269  N   LYS    34      -8.288  -7.152  17.995  1.00  0.00      PROA
ATOM    270  CA  LYS    34      -9.525  -6.355  18.214  1.00  0.00      PROA
ATOM    271  CB  LYS    34     -10.326  -6.761  19.434  1.00  0.00      PROA
ATOM    272  CG  LYS    34     -10.887  -8.216  19.491  1.00  0.00      PROA
ATOM    273  CD  LYS    34      -9.809  -9.312  19.621  1.00  0.00      PROA
ATOM    274  CE  LYS    34     -10.385 -10.602  20.274  1.00  0.00      PROA
ATOM    275  NZ  LYS    34     -11.420 -11.201  19.463  1.00  0.00      PROA
ATOM    276  C   LYS    34      -9.338  -4.845  18.053  1.00  0.00      PROA
ATOM    277  O   LYS    34     -10.181  -4.014  18.371  1.00  0.00      PROA
ATOM    278  N   ASP    35      -8.225  -4.477  17.467  1.00  0.00      PROA
ATOM    279  CA  ASP    35      -7.885  -3.197  17.073  1.00  0.00      PROA
ATOM    280  CB  ASP    35      -6.320  -2.939  17.188  1.00  0.00      PROA
ATOM    281  CG  ASP    35      -5.906  -1.552  16.812  1.00  0.00      PROA
ATOM    282  OD1 ASP    35      -6.769  -0.686  16.968  1.00  0.00      PROA
ATOM    283  OD2 ASP    35      -4.770  -1.368  16.322  1.00  0.00      PROA
ATOM    284  C   ASP    35      -8.448  -2.834  15.722  1.00  0.00      PROA
ATOM    285  O   ASP    35      -7.907  -3.208  14.702  1.00  0.00      PROA
ATOM    286  N   ASN    36      -9.538  -2.021  15.661  1.00  0.00      PROA
ATOM    287  CA  ASN    36      -9.946  -1.516  14.368  1.00  0.00      PROA
ATOM    288  CB  ASN    36     -11.440  -1.515  14.147  1.00  0.00      PROA
ATOM    289  CG  ASN    36     -12.249  -0.648  15.085  1.00  0.00      PROA
ATOM    290  OD1 ASN    36     -11.742   0.277  15.734  1.00  0.00      PROA
ATOM    291  ND2 ASN    36     -13.579  -0.877  15.316  1.00  0.00      PROA
ATOM    292  C   ASN    36      -9.389  -0.234  13.979  1.00  0.00      PROA
ATOM    293  O   ASN    36      -9.808   0.360  12.970  1.00  0.00      PROA
ATOM    294  N   TYR    37      -8.414   0.313  14.679  1.00  0.00      PROA
ATOM    295  CA  TYR    37      -7.996   1.691  14.487  1.00  0.00      PROA
ATOM    296  CB  TYR    37      -7.024   2.105  15.619  1.00  0.00      PROA
ATOM    297  CG  TYR    37      -6.807   3.613  15.621  1.00  0.00      PROA
ATOM    298  CD1 TYR    37      -7.471   4.427  16.614  1.00  0.00      PROA
ATOM    299  CE1 TYR    37      -7.025   5.791  16.746  1.00  0.00      PROA
ATOM    300  CZ  TYR    37      -6.174   6.345  15.758  1.00  0.00      PROA
ATOM    301  OH  TYR    37      -5.776   7.705  15.944  1.00  0.00      PROA
ATOM    302  CD2 TYR    37      -5.937   4.186  14.720  1.00  0.00      PROA
ATOM    303  CE2 TYR    37      -5.630   5.586  14.775  1.00  0.00      PROA
ATOM    304  C   TYR    37      -7.476   2.014  13.136  1.00  0.00      PROA
ATOM    305  O   TYR    37      -7.899   2.938  12.428  1.00  0.00      PROA
ATOM    306  N   LEU    38      -6.583   1.134  12.554  1.00  0.00      PROA
ATOM    307  CA  LEU    38      -5.965   1.243  11.239  1.00  0.00      PROA
ATOM    308  CB  LEU    38      -4.568   0.545  11.327  1.00  0.00      PROA
ATOM    309  CG  LEU    38      -3.590   1.227  12.375  1.00  0.00      PROA
ATOM    310  CD1 LEU    38      -2.353   0.403  12.560  1.00  0.00      PROA
ATOM    311  CD2 LEU    38      -3.266   2.681  11.910  1.00  0.00      PROA
ATOM    312  C   LEU    38      -6.779   0.740  10.098  1.00  0.00      PROA
ATOM    313  O   LEU    38      -6.575   1.095   8.910  1.00  0.00      PROA
ATOM    314  N   PHE    39      -7.776  -0.149  10.387  1.00  0.00      PROA
ATOM    315  CA  PHE    39      -8.734  -0.526   9.403  1.00  0.00      PROA
ATOM    316  CB  PHE    39      -9.353  -1.889   9.859  1.00  0.00      PROA
ATOM    317  CG  PHE    39     -10.339  -2.434   8.751  1.00  0.00      PROA
ATOM    318  CD1 PHE    39      -9.815  -2.828   7.498  1.00  0.00      PROA
ATOM    319  CE1 PHE    39     -10.682  -3.281   6.472  1.00  0.00      PROA
ATOM    320  CZ  PHE    39     -12.034  -3.295   6.689  1.00  0.00      PROA
ATOM    321  CD2 PHE    39     -11.652  -2.823   9.035  1.00  0.00      PROA
ATOM    322  CE2 PHE    39     -12.524  -3.096   7.991  1.00  0.00      PROA
ATOM    323  C   PHE    39      -9.808   0.461   9.175  1.00  0.00      PROA
ATOM    324  O   PHE    39     -10.262   0.679   8.052  1.00  0.00      PROA
ATOM    325  N   LYS    40     -10.304   1.154  10.220  1.00  0.00      PROA
ATOM    326  CA  LYS    40     -11.294   2.282  10.142  1.00  0.00      PROA
ATOM    327  CB  LYS    40     -11.573   2.822  11.571  1.00  0.00      PROA
ATOM    328  CG  LYS    40     -12.640   2.047  12.324  1.00  0.00      PROA
ATOM    329  CD  LYS    40     -13.194   3.032  13.344  1.00  0.00      PROA
ATOM    330  CE  LYS    40     -14.438   2.595  14.102  1.00  0.00      PROA
ATOM    331  NZ  LYS    40     -15.005   3.734  14.892  1.00  0.00      PROA
ATOM    332  C   LYS    40     -10.673   3.400   9.385  1.00  0.00      PROA
ATOM    333  O   LYS    40     -11.372   3.958   8.495  1.00  0.00      PROA
ATOM    334  N   LEU    41      -9.419   3.715   9.644  1.00  0.00      PROA
ATOM    335  CA  LEU    41      -8.714   4.813   8.972  1.00  0.00      PROA
ATOM    336  CB  LEU    41      -7.260   4.977   9.584  1.00  0.00      PROA
ATOM    337  CG  LEU    41      -6.542   6.249   9.272  1.00  0.00      PROA
ATOM    338  CD1 LEU    41      -5.200   6.352  10.052  1.00  0.00      PROA
ATOM    339  CD2 LEU    41      -6.162   6.498   7.738  1.00  0.00      PROA
ATOM    340  C   LEU    41      -8.685   4.567   7.475  1.00  0.00      PROA
ATOM    341  O   LEU    41      -9.189   5.388   6.788  1.00  0.00      PROA
ATOM    342  N   ALA    42      -8.232   3.339   7.045  1.00  0.00      PROA
ATOM    343  CA  ALA    42      -8.184   2.758   5.691  1.00  0.00      PROA
ATOM    344  CB  ALA    42      -7.582   1.308   5.761  1.00  0.00      PROA
ATOM    345  C   ALA    42      -9.598   2.859   5.062  1.00  0.00      PROA
ATOM    346  O   ALA    42      -9.750   3.418   3.984  1.00  0.00      PROA
ATOM    347  N   VAL    43     -10.703   2.334   5.756  1.00  0.00      PROA
ATOM    348  CA  VAL    43     -12.095   2.266   5.350  1.00  0.00      PROA
ATOM    349  CB  VAL    43     -12.971   1.476   6.295  1.00  0.00      PROA
ATOM    350  CG1 VAL    43     -14.518   1.615   5.997  1.00  0.00      PROA
ATOM    351  CG2 VAL    43     -12.729  -0.041   5.964  1.00  0.00      PROA
ATOM    352  C   VAL    43     -12.658   3.664   5.048  1.00  0.00      PROA
ATOM    353  O   VAL    43     -13.405   3.804   4.100  1.00  0.00      PROA
ATOM    354  N   PHE    44     -12.384   4.701   5.874  1.00  0.00      PROA
ATOM    355  CA  PHE    44     -12.925   6.008   5.815  1.00  0.00      PROA
ATOM    356  CB  PHE    44     -12.953   6.675   7.265  1.00  0.00      PROA
ATOM    357  CG  PHE    44     -13.449   8.148   7.290  1.00  0.00      PROA
ATOM    358  CD1 PHE    44     -14.489   8.606   6.459  1.00  0.00      PROA
ATOM    359  CE1 PHE    44     -14.932   9.948   6.421  1.00  0.00      PROA
ATOM    360  CZ  PHE    44     -14.297  10.905   7.240  1.00  0.00      PROA
ATOM    361  CD2 PHE    44     -12.873   9.145   8.135  1.00  0.00      PROA
ATOM    362  CE2 PHE    44     -13.234  10.514   8.079  1.00  0.00      PROA
ATOM    363  C   PHE    44     -12.352   6.815   4.687  1.00  0.00      PROA
ATOM    364  O   PHE    44     -13.015   7.484   3.869  1.00  0.00      PROA
ATOM    365  N   THR    45     -11.054   6.625   4.430  1.00  0.00      PROA
ATOM    366  CA  THR    45     -10.368   7.206   3.188  1.00  0.00      PROA
ATOM    367  CB  THR    45      -8.882   6.998   3.206  1.00  0.00      PROA
ATOM    368  OG1 THR    45      -8.375   7.632   4.424  1.00  0.00      PROA
ATOM    369  CG2 THR    45      -8.246   7.697   1.952  1.00  0.00      PROA
ATOM    370  C   THR    45     -10.908   6.548   1.976  1.00  0.00      PROA
ATOM    371  O   THR    45     -11.276   7.244   1.032  1.00  0.00      PROA
ATOM    372  N   LEU    46     -11.212   5.163   1.881  1.00  0.00      PROA
ATOM    373  CA  LEU    46     -11.894   4.521   0.681  1.00  0.00      PROA
ATOM    374  CB  LEU    46     -12.226   3.038   0.732  1.00  0.00      PROA
ATOM    375  CG  LEU    46     -11.035   2.157   1.175  1.00  0.00      PROA
ATOM    376  CD1 LEU    46     -11.571   0.681   1.410  1.00  0.00      PROA
ATOM    377  CD2 LEU    46      -9.818   2.084   0.162  1.00  0.00      PROA
ATOM    378  C   LEU    46     -13.194   5.208   0.316  1.00  0.00      PROA
ATOM    379  O   LEU    46     -13.474   5.622  -0.792  1.00  0.00      PROA
ATOM    380  N   ALA    47     -14.049   5.550   1.319  1.00  0.00      PROA
ATOM    381  CA  ALA    47     -15.206   6.316   1.208  1.00  0.00      PROA
ATOM    382  CB  ALA    47     -15.844   6.141   2.551  1.00  0.00      PROA
ATOM    383  C   ALA    47     -15.060   7.802   0.848  1.00  0.00      PROA
ATOM    384  O   ALA    47     -15.802   8.260  -0.047  1.00  0.00      PROA
ATOM    385  N   LEU    48     -14.152   8.613   1.381  1.00  0.00      PROA
ATOM    386  CA  LEU    48     -13.731   9.912   0.833  1.00  0.00      PROA
ATOM    387  CB  LEU    48     -12.695  10.413   1.815  1.00  0.00      PROA
ATOM    388  CG  LEU    48     -13.140  10.628   3.263  1.00  0.00      PROA
ATOM    389  CD1 LEU    48     -11.950  10.593   4.306  1.00  0.00      PROA
ATOM    390  CD2 LEU    48     -13.950  11.866   3.468  1.00  0.00      PROA
ATOM    391  C   LEU    48     -13.111   9.889  -0.562  1.00  0.00      PROA
ATOM    392  O   LEU    48     -13.277  10.865  -1.299  1.00  0.00      PROA
ATOM    393  N   GLU    49     -12.282   8.921  -0.994  1.00  0.00      PROA
ATOM    394  CA  GLU    49     -11.768   8.814  -2.323  1.00  0.00      PROA
ATOM    395  CB  GLU    49     -10.439   8.024  -2.427  1.00  0.00      PROA
ATOM    396  CG  GLU    49      -9.170   8.746  -1.903  1.00  0.00      PROA
ATOM    397  CD  GLU    49      -7.907   7.910  -1.963  1.00  0.00      PROA
ATOM    398  OE1 GLU    49      -7.212   7.716  -0.953  1.00  0.00      PROA
ATOM    399  OE2 GLU    49      -7.569   7.491  -3.093  1.00  0.00      PROA
ATOM    400  C   GLU    49     -12.828   8.506  -3.323  1.00  0.00      PROA
ATOM    401  O   GLU    49     -12.760   8.963  -4.469  1.00  0.00      PROA
ATOM    402  N   MET    50     -13.833   7.632  -2.997  1.00  0.00      PROA
ATOM    403  CA  MET    50     -14.931   7.653  -3.852  1.00  0.00      PROA
ATOM    404  CB  MET    50     -16.061   6.604  -3.399  1.00  0.00      PROA
ATOM    405  CG  MET    50     -15.636   5.181  -3.622  1.00  0.00      PROA
ATOM    406  SD  MET    50     -16.966   4.006  -3.157  1.00  0.00      PROA
ATOM    407  CE  MET    50     -15.997   2.505  -3.634  1.00  0.00      PROA
ATOM    408  C   MET    50     -15.777   8.884  -4.232  1.00  0.00      PROA
ATOM    409  O   MET    50     -15.911   9.137  -5.378  1.00  0.00      PROA
ATOM    410  N   ILE    51     -16.151   9.746  -3.160  1.00  0.00      PROA
ATOM    411  CA  ILE    51     -16.721  11.123  -3.266  1.00  0.00      PROA
ATOM    412  CB  ILE    51     -16.791  11.864  -1.943  1.00  0.00      PROA
ATOM    413  CG2 ILE    51     -16.984  13.434  -2.151  1.00  0.00      PROA
ATOM    414  CG1 ILE    51     -17.870  11.185  -1.054  1.00  0.00      PROA
ATOM    415  CD  ILE    51     -18.304  11.839   0.276  1.00  0.00      PROA
ATOM    416  C   ILE    51     -15.832  11.948  -4.225  1.00  0.00      PROA
ATOM    417  O   ILE    51     -16.227  12.534  -5.256  1.00  0.00      PROA
ATOM    418  N   LEU    52     -14.539  11.850  -3.843  1.00  0.00      PROA
ATOM    419  CA  LEU    52     -13.607  12.674  -4.603  1.00  0.00      PROA
ATOM    420  CB  LEU    52     -12.221  12.634  -3.778  1.00  0.00      PROA
ATOM    421  CG  LEU    52     -11.211  13.824  -4.066  1.00  0.00      PROA
ATOM    422  CD1 LEU    52     -11.622  15.147  -3.570  1.00  0.00      PROA
ATOM    423  CD2 LEU    52      -9.806  13.330  -3.569  1.00  0.00      PROA
ATOM    424  C   LEU    52     -13.358  12.471  -6.070  1.00  0.00      PROA
ATOM    425  O   LEU    52     -13.451  13.370  -6.871  1.00  0.00      PROA
ATOM    426  N   PHE    53     -13.109  11.176  -6.464  1.00  0.00      PROA
ATOM    427  CA  PHE    53     -12.581  10.816  -7.789  1.00  0.00      PROA
ATOM    428  CB  PHE    53     -11.969   9.427  -7.863  1.00  0.00      PROA
ATOM    429  CG  PHE    53     -10.795   9.113  -6.958  1.00  0.00      PROA
ATOM    430  CD1 PHE    53     -10.092  10.130  -6.277  1.00  0.00      PROA
ATOM    431  CE1 PHE    53      -8.845   9.851  -5.685  1.00  0.00      PROA
ATOM    432  CZ  PHE    53      -8.427   8.508  -5.807  1.00  0.00      PROA
ATOM    433  CD2 PHE    53     -10.381   7.765  -6.920  1.00  0.00      PROA
ATOM    434  CE2 PHE    53      -9.182   7.486  -6.351  1.00  0.00      PROA
ATOM    435  C   PHE    53     -13.667  10.976  -8.860  1.00  0.00      PROA
ATOM    436  O   PHE    53     -13.434  11.480  -9.938  1.00  0.00      PROA
ATOM    437  N   VAL    54     -14.927  10.697  -8.443  1.00  0.00      PROA
ATOM    438  CA  VAL    54     -16.108  11.075  -9.208  1.00  0.00      PROA
ATOM    439  CB  VAL    54     -17.375  10.263  -8.786  1.00  0.00      PROA
ATOM    440  CG1 VAL    54     -17.961  10.873  -7.508  1.00  0.00      PROA
ATOM    441  CG2 VAL    54     -18.412  10.220  -9.979  1.00  0.00      PROA
ATOM    442  C   VAL    54     -16.229  12.609  -9.509  1.00  0.00      PROA
ATOM    443  O   VAL    54     -16.267  13.154 -10.616  1.00  0.00      PROA
ATOM    444  N   LEU    55     -16.101  13.428  -8.437  1.00  0.00      PROA
ATOM    445  CA  LEU    55     -16.074  14.944  -8.465  1.00  0.00      PROA
ATOM    446  CB  LEU    55     -16.050  15.357  -7.016  1.00  0.00      PROA
ATOM    447  CG  LEU    55     -16.227  16.896  -6.732  1.00  0.00      PROA
ATOM    448  CD1 LEU    55     -17.109  17.222  -5.483  1.00  0.00      PROA
ATOM    449  CD2 LEU    55     -14.833  17.414  -6.479  1.00  0.00      PROA
ATOM    450  C   LEU    55     -14.886  15.553  -9.213  1.00  0.00      PROA
ATOM    451  O   LEU    55     -15.008  16.451 -10.041  1.00  0.00      PROA
ATOM    452  N   LEU    56     -13.689  15.013  -9.006  1.00  0.00      PROA
ATOM    453  CA  LEU    56     -12.488  15.477  -9.687  1.00  0.00      PROA
ATOM    454  CB  LEU    56     -11.132  14.968  -9.175  1.00  0.00      PROA
ATOM    455  CG  LEU    56     -10.642  15.223  -7.709  1.00  0.00      PROA
ATOM    456  CD1 LEU    56      -9.329  14.295  -7.379  1.00  0.00      PROA
ATOM    457  CD2 LEU    56     -10.308  16.715  -7.450  1.00  0.00      PROA
ATOM    458  C   LEU    56     -12.489  15.111 -11.133  1.00  0.00      PROA
ATOM    459  O   LEU    56     -12.019  15.879 -11.992  1.00  0.00      PROA
ATOM    460  N   SER    57     -13.095  13.988 -11.529  1.00  0.00      PROA
ATOM    461  CA  SER    57     -13.431  13.769 -12.925  1.00  0.00      PROA
ATOM    462  CB  SER    57     -13.906  12.337 -13.239  1.00  0.00      PROA
ATOM    463  OG  SER    57     -12.982  11.430 -12.699  1.00  0.00      PROA
ATOM    464  C   SER    57     -14.461  14.720 -13.490  1.00  0.00      PROA
ATOM    465  O   SER    57     -14.299  15.353 -14.516  1.00  0.00      PROA
ATOM    466  N   GLN    58     -15.572  14.819 -12.776  1.00  0.00      PROA
ATOM    467  CA  GLN    58     -16.660  15.610 -13.299  1.00  0.00      PROA
ATOM    468  CB  GLN    58     -17.748  15.473 -12.212  1.00  0.00      PROA
ATOM    469  CG  GLN    58     -18.995  16.309 -12.481  1.00  0.00      PROA
ATOM    470  CD  GLN    58     -19.682  15.765 -13.770  1.00  0.00      PROA
ATOM    471  OE1 GLN    58     -20.370  14.762 -13.712  1.00  0.00      PROA
ATOM    472  NE2 GLN    58     -19.475  16.500 -14.879  1.00  0.00      PROA
ATOM    473  C   GLN    58     -16.343  17.113 -13.467  1.00  0.00      PROA
ATOM    474  O   GLN    58     -16.843  17.752 -14.415  1.00  0.00      PROA
ATOM    475  N   VAL    59     -15.399  17.714 -12.675  1.00  0.00      PROA
ATOM    476  CA  VAL    59     -14.864  19.071 -13.010  1.00  0.00      PROA
ATOM    477  CB  VAL    59     -14.203  19.704 -11.737  1.00  0.00      PROA
ATOM    478  CG1 VAL    59     -15.344  19.999 -10.671  1.00  0.00      PROA
ATOM    479  CG2 VAL    59     -13.022  19.001 -11.170  1.00  0.00      PROA
ATOM    480  C   VAL    59     -13.884  18.968 -14.227  1.00  0.00      PROA
ATOM    481  O   VAL    59     -13.689  19.895 -14.993  1.00  0.00      PROA
ATOM    482  N   GLY    60     -13.187  17.770 -14.443  1.00  0.00      PROA
ATOM    483  CA  GLY    60     -12.084  17.530 -15.359  1.00  0.00      PROA
ATOM    484  C   GLY    60     -10.703  17.774 -14.863  1.00  0.00      PROA
ATOM    485  O   GLY    60      -9.830  18.020 -15.711  1.00  0.00      PROA
ATOM    486  N   LEU    61     -10.357  17.606 -13.637  1.00  0.00      PROA
ATOM    487  CA  LEU    61      -9.010  17.565 -13.275  1.00  0.00      PROA
ATOM    488  CB  LEU    61      -8.885  17.958 -11.803  1.00  0.00      PROA
ATOM    489  CG  LEU    61      -9.018  19.481 -11.610  1.00  0.00      PROA
ATOM    490  CD1 LEU    61      -9.134  19.877 -10.129  1.00  0.00      PROA
ATOM    491  CD2 LEU    61      -7.897  20.287 -12.249  1.00  0.00      PROA
ATOM    492  C   LEU    61      -8.429  16.163 -13.422  1.00  0.00      PROA
ATOM    493  O   LEU    61      -7.195  16.057 -13.355  1.00  0.00      PROA
ATOM    494  N   MET    62      -9.134  15.073 -13.637  1.00  0.00      PROA
ATOM    495  CA  MET    62      -8.631  13.782 -13.814  1.00  0.00      PROA
ATOM    496  CB  MET    62      -8.259  13.043 -12.496  1.00  0.00      PROA
ATOM    497  CG  MET    62      -9.563  12.869 -11.665  1.00  0.00      PROA
ATOM    498  SD  MET    62      -9.130  11.939 -10.169  1.00  0.00      PROA
ATOM    499  CE  MET    62      -9.469  10.248 -10.846  1.00  0.00      PROA
ATOM    500  C   MET    62      -9.697  12.971 -14.494  1.00  0.00      PROA
ATOM    501  O   MET    62     -10.826  13.421 -14.708  1.00  0.00      PROA
ATOM    502  N   GLN    63      -9.320  11.806 -15.019  1.00  0.00      PROA
ATOM    503  CA  GLN    63     -10.183  10.758 -15.494  1.00  0.00      PROA
ATOM    504  CB  GLN    63     -10.180  10.533 -17.057  1.00  0.00      PROA
ATOM    505  CG  GLN    63     -10.758  11.676 -17.946  1.00  0.00      PROA
ATOM    506  CD  GLN    63     -10.263  11.455 -19.399  1.00  0.00      PROA
ATOM    507  OE1 GLN    63      -9.090  11.125 -19.624  1.00  0.00      PROA
ATOM    508  NE2 GLN    63     -11.218  11.768 -20.287  1.00  0.00      PROA
ATOM    509  C   GLN    63      -9.751   9.509 -14.737  1.00  0.00      PROA
ATOM    510  O   GLN    63      -8.590   9.315 -14.578  1.00  0.00      PROA
ATOM    511  N   MET    64     -10.705   8.706 -14.251  1.00  0.00      PROA
ATOM    512  CA  MET    64     -10.405   7.418 -13.601  1.00  0.00      PROA
ATOM    513  CB  MET    64     -11.657   6.880 -12.790  1.00  0.00      PROA
ATOM    514  CG  MET    64     -12.091   7.894 -11.625  1.00  0.00      PROA
ATOM    515  SD  MET    64     -13.661   7.508 -10.807  1.00  0.00      PROA
ATOM    516  CE  MET    64     -14.625   8.513 -11.985  1.00  0.00      PROA
ATOM    517  C   MET    64      -9.787   6.278 -14.470  1.00  0.00      PROA
ATOM    518  O   MET    64     -10.090   6.192 -15.638  1.00  0.00      PROA
ATOM    519  N   ASN    65      -8.993   5.340 -13.909  1.00  0.00      PROA
ATOM    520  CA  ASN    65      -8.439   4.289 -14.781  1.00  0.00      PROA
ATOM    521  CB  ASN    65      -7.181   4.919 -15.400  1.00  0.00      PROA
ATOM    522  CG  ASN    65      -6.546   4.180 -16.472  1.00  0.00      PROA
ATOM    523  OD1 ASN    65      -7.136   3.404 -17.232  1.00  0.00      PROA
ATOM    524  ND2 ASN    65      -5.176   4.401 -16.574  1.00  0.00      PROA
ATOM    525  C   ASN    65      -8.049   2.941 -14.111  1.00  0.00      PROA
ATOM    526  O   ASN    65      -6.850   2.618 -14.009  1.00  0.00      PROA
ATOM    527  N   PRO    66      -9.075   2.141 -13.677  1.00  0.00      PROA
ATOM    528  CD  PRO    66     -10.470   2.697 -13.561  1.00  0.00      PROA
ATOM    529  CA  PRO    66      -8.986   0.774 -13.190  1.00  0.00      PROA
ATOM    530  CB  PRO    66     -10.434   0.326 -13.459  1.00  0.00      PROA
ATOM    531  CG  PRO    66     -11.321   1.512 -13.096  1.00  0.00      PROA
ATOM    532  C   PRO    66      -7.972  -0.205 -13.817  1.00  0.00      PROA
ATOM    533  O   PRO    66      -8.039  -0.334 -15.076  1.00  0.00      PROA
ATOM    534  N   LYS    67      -7.206  -1.030 -13.052  1.00  0.00      PROA
ATOM    535  CA  LYS    67      -6.405  -2.080 -13.637  1.00  0.00      PROA
ATOM    536  CB  LYS    67      -5.565  -2.809 -12.522  1.00  0.00      PROA
ATOM    537  CG  LYS    67      -4.600  -1.865 -11.867  1.00  0.00      PROA
ATOM    538  CD  LYS    67      -3.614  -1.100 -12.791  1.00  0.00      PROA
ATOM    539  CE  LYS    67      -2.469  -0.522 -12.125  1.00  0.00      PROA
ATOM    540  NZ  LYS    67      -1.549  -1.540 -11.662  1.00  0.00      PROA
ATOM    541  C   LYS    67      -7.281  -3.133 -14.298  1.00  0.00      PROA
ATOM    542  O   LYS    67      -8.382  -3.300 -13.865  1.00  0.00      PROA
ATOM    543  N   PRO    68      -6.808  -3.857 -15.344  1.00  0.00      PROA
ATOM    544  CD  PRO    68      -5.480  -3.695 -15.849  1.00  0.00      PROA
ATOM    545  CA  PRO    68      -7.538  -4.975 -15.960  1.00  0.00      PROA
ATOM    546  CB  PRO    68      -6.520  -5.431 -17.001  1.00  0.00      PROA
ATOM    547  CG  PRO    68      -5.109  -5.019 -16.488  1.00  0.00      PROA
ATOM    548  C   PRO    68      -7.776  -6.074 -15.026  1.00  0.00      PROA
ATOM    549  O   PRO    68      -7.143  -6.071 -13.996  1.00  0.00      PROA
ATOM    550  N   LEU    69      -8.690  -7.024 -15.379  1.00  0.00      PROA
ATOM    551  CA  LEU    69      -8.883  -8.172 -14.534  1.00  0.00      PROA
ATOM    552  CB  LEU    69     -10.407  -8.455 -14.446  1.00  0.00      PROA
ATOM    553  CG  LEU    69     -10.967  -9.744 -13.641  1.00  0.00      PROA
ATOM    554  CD1 LEU    69     -10.724  -9.662 -12.035  1.00  0.00      PROA
ATOM    555  CD2 LEU    69     -12.490  -9.793 -13.887  1.00  0.00      PROA
ATOM    556  C   LEU    69      -8.081  -9.374 -14.889  1.00  0.00      PROA
ATOM    557  O   LEU    69      -7.927  -9.672 -16.056  1.00  0.00      PROA
ATOM    558  N   ASN    70      -7.475 -10.081 -13.933  1.00  0.00      PROA
ATOM    559  CA  ASN    70      -6.972 -11.395 -14.217  1.00  0.00      PROA
ATOM    560  CB  ASN    70      -5.403 -11.350 -14.351  1.00  0.00      PROA
ATOM    561  CG  ASN    70      -4.851 -12.604 -14.832  1.00  0.00      PROA
ATOM    562  OD1 ASN    70      -5.198 -13.708 -14.405  1.00  0.00      PROA
ATOM    563  ND2 ASN    70      -3.729 -12.468 -15.602  1.00  0.00      PROA
ATOM    564  C   ASN    70      -7.267 -12.229 -12.948  1.00  0.00      PROA
ATOM    565  O   ASN    70      -6.779 -11.983 -11.809  1.00  0.00      PROA
ATOM    566  N   LEU    71      -8.192 -13.243 -13.134  1.00  0.00      PROA
ATOM    567  CA  LEU    71      -8.591 -14.130 -12.024  1.00  0.00      PROA
ATOM    568  CB  LEU    71      -9.761 -14.950 -12.546  1.00  0.00      PROA
ATOM    569  CG  LEU    71     -11.072 -14.181 -12.813  1.00  0.00      PROA
ATOM    570  CD1 LEU    71     -12.251 -15.122 -13.145  1.00  0.00      PROA
ATOM    571  CD2 LEU    71     -11.537 -13.292 -11.715  1.00  0.00      PROA
ATOM    572  C   LEU    71      -7.399 -14.919 -11.455  1.00  0.00      PROA
ATOM    573  O   LEU    71      -7.104 -14.858 -10.290  1.00  0.00      PROA
ATOM    574  N   VAL    72      -6.527 -15.626 -12.317  1.00  0.00      PROA
ATOM    575  CA  VAL    72      -5.338 -16.361 -11.859  1.00  0.00      PROA
ATOM    576  CB  VAL    72      -4.611 -16.982 -13.090  1.00  0.00      PROA
ATOM    577  CG1 VAL    72      -3.485 -17.899 -12.676  1.00  0.00      PROA
ATOM    578  CG2 VAL    72      -5.610 -17.801 -13.817  1.00  0.00      PROA
ATOM    579  C   VAL    72      -4.358 -15.453 -11.172  1.00  0.00      PROA
ATOM    580  O   VAL    72      -3.974 -15.781 -10.062  1.00  0.00      PROA
ATOM    581  N   GLY    73      -4.059 -14.279 -11.778  1.00  0.00      PROA
ATOM    582  CA  GLY    73      -3.036 -13.412 -11.276  1.00  0.00      PROA
ATOM    583  C   GLY    73      -3.425 -12.751  -9.940  1.00  0.00      PROA
ATOM    584  O   GLY    73      -2.704 -12.763  -8.877  1.00  0.00      PROA
ATOM    585  N   ASN    74      -4.605 -12.033  -9.972  1.00  0.00      PROA
ATOM    586  CA  ASN    74      -5.141 -11.203  -8.938  1.00  0.00      PROA
ATOM    587  CB  ASN    74      -6.366 -10.378  -9.404  1.00  0.00      PROA
ATOM    588  CG  ASN    74      -6.365  -9.463 -10.594  1.00  0.00      PROA
ATOM    589  OD1 ASN    74      -7.473  -9.198 -11.150  1.00  0.00      PROA
ATOM    590  ND2 ASN    74      -5.228  -8.957 -10.995  1.00  0.00      PROA
ATOM    591  C   ASN    74      -5.492 -11.942  -7.630  1.00  0.00      PROA
ATOM    592  O   ASN    74      -5.395 -11.391  -6.583  1.00  0.00      PROA
ATOM    593  N   ILE    75      -5.840 -13.251  -7.765  1.00  0.00      PROA
ATOM    594  CA  ILE    75      -6.040 -14.060  -6.606  1.00  0.00      PROA
ATOM    595  CB  ILE    75      -7.029 -15.130  -6.964  1.00  0.00      PROA
ATOM    596  CG2 ILE    75      -7.019 -16.317  -5.952  1.00  0.00      PROA
ATOM    597  CG1 ILE    75      -8.481 -14.637  -7.103  1.00  0.00      PROA
ATOM    598  CD  ILE    75      -9.472 -15.654  -7.768  1.00  0.00      PROA
ATOM    599  C   ILE    75      -4.731 -14.669  -6.139  1.00  0.00      PROA
ATOM    600  O   ILE    75      -4.312 -14.401  -4.972  1.00  0.00      PROA
ATOM    601  N   ILE    76      -4.014 -15.443  -7.026  1.00  0.00      PROA
ATOM    602  CA  ILE    76      -2.788 -16.129  -6.642  1.00  0.00      PROA
ATOM    603  CB  ILE    76      -2.350 -17.291  -7.501  1.00  0.00      PROA
ATOM    604  CG2 ILE    76      -1.281 -18.133  -6.749  1.00  0.00      PROA
ATOM    605  CG1 ILE    76      -3.502 -18.253  -7.834  1.00  0.00      PROA
ATOM    606  CD  ILE    76      -3.164 -19.220  -8.958  1.00  0.00      PROA
ATOM    607  C   ILE    76      -1.684 -15.196  -6.194  1.00  0.00      PROA
ATOM    608  O   ILE    76      -1.128 -15.375  -5.118  1.00  0.00      PROA
ATOM    609  N   GLY    77      -1.435 -14.145  -6.965  1.00  0.00      PROA
ATOM    610  CA  GLY    77      -0.588 -13.003  -6.685  1.00  0.00      PROA
ATOM    611  C   GLY    77      -0.908 -12.185  -5.591  1.00  0.00      PROA
ATOM    612  O   GLY    77      -0.046 -11.893  -4.753  1.00  0.00      PROA
ATOM    613  N   GLY    78      -2.305 -12.012  -5.397  1.00  0.00      PROA
ATOM    614  CA  GLY    78      -2.961 -11.496  -4.178  1.00  0.00      PROA
ATOM    615  C   GLY    78      -2.516 -12.297  -2.917  1.00  0.00      PROA
ATOM    616  O   GLY    78      -2.042 -11.617  -1.987  1.00  0.00      PROA
ATOM    617  N   PHE    79      -2.660 -13.638  -2.892  1.00  0.00      PROA
ATOM    618  CA  PHE    79      -2.272 -14.407  -1.619  1.00  0.00      PROA
ATOM    619  CB  PHE    79      -2.735 -15.858  -1.946  1.00  0.00      PROA
ATOM    620  CG  PHE    79      -2.930 -16.731  -0.714  1.00  0.00      PROA
ATOM    621  CD1 PHE    79      -4.058 -16.730   0.059  1.00  0.00      PROA
ATOM    622  CE1 PHE    79      -4.208 -17.582   1.153  1.00  0.00      PROA
ATOM    623  CZ  PHE    79      -3.129 -18.373   1.626  1.00  0.00      PROA
ATOM    624  CD2 PHE    79      -1.855 -17.590  -0.316  1.00  0.00      PROA
ATOM    625  CE2 PHE    79      -1.931 -18.402   0.854  1.00  0.00      PROA
ATOM    626  C   PHE    79      -0.736 -14.303  -1.244  1.00  0.00      PROA
ATOM    627  O   PHE    79      -0.394 -14.030  -0.102  1.00  0.00      PROA
ATOM    628  N   VAL    80       0.106 -14.402  -2.247  1.00  0.00      PROA
ATOM    629  CA  VAL    80       1.595 -14.447  -2.174  1.00  0.00      PROA
ATOM    630  CB  VAL    80       2.183 -14.696  -3.544  1.00  0.00      PROA
ATOM    631  CG1 VAL    80       3.765 -14.701  -3.640  1.00  0.00      PROA
ATOM    632  CG2 VAL    80       1.689 -16.088  -4.048  1.00  0.00      PROA
ATOM    633  C   VAL    80       2.154 -13.157  -1.575  1.00  0.00      PROA
ATOM    634  O   VAL    80       3.068 -13.124  -0.718  1.00  0.00      PROA
ATOM    635  N   PHE    81       1.461 -11.991  -1.982  1.00  0.00      PROA
ATOM    636  CA  PHE    81       1.773 -10.710  -1.375  1.00  0.00      PROA
ATOM    637  CB  PHE    81       0.862  -9.673  -2.157  1.00  0.00      PROA
ATOM    638  CG  PHE    81       1.200  -8.260  -1.688  1.00  0.00      PROA
ATOM    639  CD1 PHE    81       2.117  -7.438  -2.372  1.00  0.00      PROA
ATOM    640  CE1 PHE    81       2.337  -6.087  -1.928  1.00  0.00      PROA
ATOM    641  CZ  PHE    81       1.486  -5.549  -0.933  1.00  0.00      PROA
ATOM    642  CD2 PHE    81       0.383  -7.686  -0.689  1.00  0.00      PROA
ATOM    643  CE2 PHE    81       0.463  -6.324  -0.441  1.00  0.00      PROA
ATOM    644  C   PHE    81       1.430 -10.722   0.113  1.00  0.00      PROA
ATOM    645  O   PHE    81       2.228 -10.279   1.001  1.00  0.00      PROA
ATOM    646  N   GLY    82       0.259 -11.230   0.400  1.00  0.00      PROA
ATOM    647  CA  GLY    82      -0.260 -11.370   1.759  1.00  0.00      PROA
ATOM    648  C   GLY    82       0.673 -12.132   2.685  1.00  0.00      PROA
ATOM    649  O   GLY    82       0.859 -11.791   3.838  1.00  0.00      PROA
ATOM    650  N   LEU    83       1.186 -13.244   2.138  1.00  0.00      PROA
ATOM    651  CA  LEU    83       2.279 -14.004   2.829  1.00  0.00      PROA
ATOM    652  CB  LEU    83       2.610 -15.302   2.097  1.00  0.00      PROA
ATOM    653  CG  LEU    83       1.530 -16.343   1.673  1.00  0.00      PROA
ATOM    654  CD1 LEU    83       2.112 -17.512   0.897  1.00  0.00      PROA
ATOM    655  CD2 LEU    83       0.757 -16.734   2.887  1.00  0.00      PROA
ATOM    656  C   LEU    83       3.486 -13.123   3.187  1.00  0.00      PROA
ATOM    657  O   LEU    83       4.108 -13.084   4.269  1.00  0.00      PROA
ATOM    658  N   GLY    84       3.851 -12.330   2.121  1.00  0.00      PROA
ATOM    659  CA  GLY    84       4.829 -11.288   2.164  1.00  0.00      PROA
ATOM    660  C   GLY    84       4.635 -10.247   3.242  1.00  0.00      PROA
ATOM    661  O   GLY    84       5.556  -9.816   3.913  1.00  0.00      PROA
ATOM    662  N   MET    85       3.405  -9.832   3.370  1.00  0.00      PROA
ATOM    663  CA  MET    85       3.074  -8.747   4.285  1.00  0.00      PROA
ATOM    664  CB  MET    85       1.637  -8.196   4.114  1.00  0.00      PROA
ATOM    665  CG  MET    85       1.323  -7.447   2.813  1.00  0.00      PROA
ATOM    666  SD  MET    85      -0.139  -6.344   2.907  1.00  0.00      PROA
ATOM    667  CE  MET    85      -1.277  -7.755   2.866  1.00  0.00      PROA
ATOM    668  C   MET    85       3.317  -9.104   5.679  1.00  0.00      PROA
ATOM    669  O   MET    85       3.781  -8.272   6.455  1.00  0.00      PROA
ATOM    670  N   VAL    86       2.984 -10.353   6.137  1.00  0.00      PROA
ATOM    671  CA  VAL    86       3.404 -10.715   7.440  1.00  0.00      PROA
ATOM    672  CB  VAL    86       2.743 -12.104   7.830  1.00  0.00      PROA
ATOM    673  CG1 VAL    86       2.991 -12.446   9.305  1.00  0.00      PROA
ATOM    674  CG2 VAL    86       1.257 -12.073   7.479  1.00  0.00      PROA
ATOM    675  C   VAL    86       4.909 -10.842   7.637  1.00  0.00      PROA
ATOM    676  O   VAL    86       5.520 -10.385   8.643  1.00  0.00      PROA
ATOM    677  N   LEU    87       5.566 -11.496   6.668  1.00  0.00      PROA
ATOM    678  CA  LEU    87       6.956 -11.897   6.835  1.00  0.00      PROA
ATOM    679  CB  LEU    87       7.393 -13.065   5.872  1.00  0.00      PROA
ATOM    680  CG  LEU    87       6.918 -14.464   6.258  1.00  0.00      PROA
ATOM    681  CD1 LEU    87       6.686 -15.408   5.147  1.00  0.00      PROA
ATOM    682  CD2 LEU    87       7.883 -15.116   7.276  1.00  0.00      PROA
ATOM    683  C   LEU    87       7.997 -10.867   6.651  1.00  0.00      PROA
ATOM    684  O   LEU    87       9.052 -10.979   7.219  1.00  0.00      PROA
ATOM    685  N   ALA    88       7.574  -9.865   5.937  1.00  0.00      PROA
ATOM    686  CA  ALA    88       8.381  -8.640   5.850  1.00  0.00      PROA
ATOM    687  CB  ALA    88       7.746  -7.769   4.650  1.00  0.00      PROA
ATOM    688  C   ALA    88       8.216  -7.717   7.049  1.00  0.00      PROA
ATOM    689  O   ALA    88       8.927  -6.743   7.223  1.00  0.00      PROA
ATOM    690  N   GLY    89       7.195  -8.021   7.897  1.00  0.00      PROA
ATOM    691  CA  GLY    89       6.795  -7.226   9.038  1.00  0.00      PROA
ATOM    692  C   GLY    89       6.083  -5.957   8.610  1.00  0.00      PROA
ATOM    693  O   GLY    89       6.086  -5.000   9.354  1.00  0.00      PROA
ATOM    694  N   GLY    90       5.441  -5.936   7.415  1.00  0.00      PROA
ATOM    695  CA  GLY    90       4.998  -4.711   6.867  1.00  0.00      PROA
ATOM    696  C   GLY    90       4.607  -4.860   5.443  1.00  0.00      PROA
ATOM    697  O   GLY    90       5.218  -5.591   4.672  1.00  0.00      PROA
ATOM    698  N   CYS    91       3.682  -3.981   5.029  1.00  0.00      PROA
ATOM    699  CA  CYS    91       3.259  -4.057   3.656  1.00  0.00      PROA
ATOM    700  CB  CYS    91       1.689  -3.726   3.550  1.00  0.00      PROA
ATOM    701  SG  CYS    91       1.137  -2.036   4.086  1.00  0.00      PROA
ATOM    702  C   CYS    91       4.094  -3.043   2.864  1.00  0.00      PROA
ATOM    703  O   CYS    91       4.738  -2.217   3.544  1.00  0.00      PROA
ATOM    704  N   ALA    92       4.144  -2.995   1.493  1.00  0.00      PROA
ATOM    705  CA  ALA    92       5.052  -2.087   0.778  1.00  0.00      PROA
ATOM    706  CB  ALA    92       4.578  -2.226  -0.681  1.00  0.00      PROA
ATOM    707  C   ALA    92       5.196  -0.627   1.306  1.00  0.00      PROA
ATOM    708  O   ALA    92       6.265  -0.048   1.462  1.00  0.00      PROA
ATOM    709  N   SER    93       4.075   0.067   1.562  1.00  0.00      PROA
ATOM    710  CA  SER    93       4.050   1.485   2.024  1.00  0.00      PROA
ATOM    711  CB  SER    93       2.598   2.069   1.948  1.00  0.00      PROA
ATOM    712  OG  SER    93       1.628   1.319   2.604  1.00  0.00      PROA
ATOM    713  C   SER    93       4.550   1.537   3.469  1.00  0.00      PROA
ATOM    714  O   SER    93       5.153   2.545   3.897  1.00  0.00      PROA
ATOM    715  N   GLY    94       4.418   0.428   4.267  1.00  0.00      PROA
ATOM    716  CA  GLY    94       4.830   0.369   5.667  1.00  0.00      PROA
ATOM    717  C   GLY    94       6.311   0.216   5.717  1.00  0.00      PROA
ATOM    718  O   GLY    94       7.063   0.911   6.473  1.00  0.00      PROA
ATOM    719  N   VAL    95       6.882  -0.647   4.791  1.00  0.00      PROA
ATOM    720  CA  VAL    95       8.275  -0.813   4.612  1.00  0.00      PROA
ATOM    721  CB  VAL    95       8.689  -1.855   3.574  1.00  0.00      PROA
ATOM    722  CG1 VAL    95      10.204  -1.747   3.078  1.00  0.00      PROA
ATOM    723  CG2 VAL    95       8.339  -3.229   4.190  1.00  0.00      PROA
ATOM    724  C   VAL    95       8.949   0.499   4.183  1.00  0.00      PROA
ATOM    725  O   VAL    95       9.933   0.941   4.690  1.00  0.00      PROA
ATOM    726  N   THR    96       8.310   1.267   3.233  1.00  0.00      PROA
ATOM    727  CA  THR    96       8.770   2.530   2.717  1.00  0.00      PROA
ATOM    728  CB  THR    96       7.958   3.065   1.516  1.00  0.00      PROA
ATOM    729  OG1 THR    96       7.791   2.001   0.540  1.00  0.00      PROA
ATOM    730  CG2 THR    96       8.822   4.090   0.656  1.00  0.00      PROA
ATOM    731  C   THR    96       8.858   3.666   3.748  1.00  0.00      PROA
ATOM    732  O   THR    96       9.896   4.306   3.829  1.00  0.00      PROA
ATOM    733  N   TYR    97       7.868   3.812   4.635  1.00  0.00      PROA
ATOM    734  CA  TYR    97       7.996   4.738   5.775  1.00  0.00      PROA
ATOM    735  CB  TYR    97       6.595   5.329   6.103  1.00  0.00      PROA
ATOM    736  CG  TYR    97       5.851   4.776   7.364  1.00  0.00      PROA
ATOM    737  CD1 TYR    97       6.308   5.133   8.637  1.00  0.00      PROA
ATOM    738  CE1 TYR    97       5.702   4.609   9.784  1.00  0.00      PROA
ATOM    739  CZ  TYR    97       4.584   3.777   9.673  1.00  0.00      PROA
ATOM    740  OH  TYR    97       4.049   3.245  10.854  1.00  0.00      PROA
ATOM    741  CD2 TYR    97       4.667   3.968   7.258  1.00  0.00      PROA
ATOM    742  CE2 TYR    97       4.018   3.517   8.444  1.00  0.00      PROA
ATOM    743  C   TYR    97       8.851   4.314   6.885  1.00  0.00      PROA
ATOM    744  O   TYR    97       9.653   5.122   7.421  1.00  0.00      PROA
ATOM    745  N   ARG    98       8.880   3.039   7.270  1.00  0.00      PROA
ATOM    746  CA  ARG    98       9.932   2.441   8.149  1.00  0.00      PROA
ATOM    747  CB  ARG    98       9.543   0.982   8.399  1.00  0.00      PROA
ATOM    748  CG  ARG    98       8.496   0.890   9.521  1.00  0.00      PROA
ATOM    749  CD  ARG    98       7.944  -0.547   9.642  1.00  0.00      PROA
ATOM    750  NE  ARG    98       6.934  -0.787  10.723  1.00  0.00      PROA
ATOM    751  CZ  ARG    98       5.672  -0.270  10.804  1.00  0.00      PROA
ATOM    752  NH1 ARG    98       5.290   0.735  10.071  1.00  0.00      PROA
ATOM    753  NH2 ARG    98       4.801  -0.801  11.659  1.00  0.00      PROA
ATOM    754  C   ARG    98      11.351   2.609   7.569  1.00  0.00      PROA
ATOM    755  O   ARG    98      12.306   2.640   8.372  1.00  0.00      PROA
ATOM    756  N   VAL    99      11.580   2.651   6.288  1.00  0.00      PROA
ATOM    757  CA  VAL    99      12.835   2.967   5.642  1.00  0.00      PROA
ATOM    758  CB  VAL    99      12.849   2.762   4.104  1.00  0.00      PROA
ATOM    759  CG1 VAL    99      13.969   3.407   3.338  1.00  0.00      PROA
ATOM    760  CG2 VAL    99      13.141   1.274   3.785  1.00  0.00      PROA
ATOM    761  C   VAL    99      13.401   4.387   5.968  1.00  0.00      PROA
ATOM    762  O   VAL    99      14.604   4.514   6.233  1.00  0.00      PROA
ATOM    763  N   GLY   100      12.511   5.417   6.007  1.00  0.00      PROA
ATOM    764  CA  GLY   100      12.869   6.739   6.537  1.00  0.00      PROA
ATOM    765  C   GLY   100      13.052   6.775   8.057  1.00  0.00      PROA
ATOM    766  O   GLY   100      13.774   7.618   8.550  1.00  0.00      PROA
ATOM    767  N   GLU   101      12.348   5.886   8.791  1.00  0.00      PROA
ATOM    768  CA  GLU   101      12.512   5.799  10.241  1.00  0.00      PROA
ATOM    769  CB  GLU   101      11.311   5.042  10.803  1.00  0.00      PROA
ATOM    770  CG  GLU   101       9.981   5.815  10.693  1.00  0.00      PROA
ATOM    771  CD  GLU   101       8.839   5.067  11.248  1.00  0.00      PROA
ATOM    772  OE1 GLU   101       8.691   3.883  10.867  1.00  0.00      PROA
ATOM    773  OE2 GLU   101       8.007   5.588  12.105  1.00  0.00      PROA
ATOM    774  C   GLU   101      13.733   5.157  10.768  1.00  0.00      PROA
ATOM    775  O   GLU   101      13.978   5.294  11.985  1.00  0.00      PROA
ATOM    776  N   GLY   102      14.466   4.393   9.869  1.00  0.00      PROA
ATOM    777  CA  GLY   102      15.822   3.749  10.140  1.00  0.00      PROA
ATOM    778  C   GLY   102      15.713   2.269  10.435  1.00  0.00      PROA
ATOM    779  O   GLY   102      16.598   1.782  11.134  1.00  0.00      PROA
ATOM    780  N   LEU   103      14.606   1.575  10.101  1.00  0.00      PROA
ATOM    781  CA  LEU   103      14.588   0.140  10.321  1.00  0.00      PROA
ATOM    782  CB  LEU   103      13.145  -0.495  10.577  1.00  0.00      PROA
ATOM    783  CG  LEU   103      12.300   0.063  11.723  1.00  0.00      PROA
ATOM    784  CD1 LEU   103      11.811   1.503  11.472  1.00  0.00      PROA
ATOM    785  CD2 LEU   103      11.122  -0.867  12.137  1.00  0.00      PROA
ATOM    786  C   LEU   103      15.400  -0.701   9.346  1.00  0.00      PROA
ATOM    787  O   LEU   103      15.024  -0.839   8.165  1.00  0.00      PROA
ATOM    788  N   THR   104      16.549  -1.336   9.838  1.00  0.00      PROA
ATOM    789  CA  THR   104      17.402  -2.001   8.824  1.00  0.00      PROA
ATOM    790  CB  THR   104      18.767  -2.346   9.436  1.00  0.00      PROA
ATOM    791  OG1 THR   104      18.743  -3.231  10.491  1.00  0.00      PROA
ATOM    792  CG2 THR   104      19.430  -1.070   9.933  1.00  0.00      PROA
ATOM    793  C   THR   104      16.790  -3.202   8.132  1.00  0.00      PROA
ATOM    794  O   THR   104      17.176  -3.567   7.020  1.00  0.00      PROA
ATOM    795  N   THR   105      15.881  -3.889   8.852  1.00  0.00      PROA
ATOM    796  CA  THR   105      14.990  -4.875   8.274  1.00  0.00      PROA
ATOM    797  CB  THR   105      14.181  -5.530   9.365  1.00  0.00      PROA
ATOM    798  OG1 THR   105      13.454  -4.646  10.199  1.00  0.00      PROA
ATOM    799  CG2 THR   105      15.107  -6.521  10.234  1.00  0.00      PROA
ATOM    800  C   THR   105      14.031  -4.271   7.193  1.00  0.00      PROA
ATOM    801  O   THR   105      13.732  -4.959   6.222  1.00  0.00      PROA
ATOM    802  N   ALA   106      13.539  -3.001   7.366  1.00  0.00      PROA
ATOM    803  CA  ALA   106      12.770  -2.360   6.323  1.00  0.00      PROA
ATOM    804  CB  ALA   106      12.082  -1.104   6.861  1.00  0.00      PROA
ATOM    805  C   ALA   106      13.604  -2.017   5.104  1.00  0.00      PROA
ATOM    806  O   ALA   106      13.142  -2.254   3.951  1.00  0.00      PROA
ATOM    807  N   TRP   107      14.911  -1.602   5.302  1.00  0.00      PROA
ATOM    808  CA  TRP   107      15.882  -1.422   4.264  1.00  0.00      PROA
ATOM    809  CB  TRP   107      17.165  -0.945   4.872  1.00  0.00      PROA
ATOM    810  CG  TRP   107      17.098   0.357   5.585  1.00  0.00      PROA
ATOM    811  CD1 TRP   107      16.214   1.408   5.920  1.00  0.00      PROA
ATOM    812  NE1 TRP   107      16.780   2.448   6.550  1.00  0.00      PROA
ATOM    813  CE2 TRP   107      18.162   2.244   6.639  1.00  0.00      PROA
ATOM    814  CD2 TRP   107      18.373   0.909   6.055  1.00  0.00      PROA
ATOM    815  CE3 TRP   107      19.693   0.605   5.841  1.00  0.00      PROA
ATOM    816  CZ3 TRP   107      20.753   1.392   6.428  1.00  0.00      PROA
ATOM    817  CZ2 TRP   107      19.108   2.968   7.300  1.00  0.00      PROA
ATOM    818  CH2 TRP   107      20.458   2.594   7.098  1.00  0.00      PROA
ATOM    819  C   TRP   107      16.110  -2.716   3.511  1.00  0.00      PROA
ATOM    820  O   TRP   107      16.071  -2.814   2.286  1.00  0.00      PROA
ATOM    821  N   PHE   108      16.351  -3.878   4.229  1.00  0.00      PROA
ATOM    822  CA  PHE   108      16.636  -5.220   3.654  1.00  0.00      PROA
ATOM    823  CB  PHE   108      16.986  -6.208   4.808  1.00  0.00      PROA
ATOM    824  CG  PHE   108      17.630  -7.468   4.313  1.00  0.00      PROA
ATOM    825  CD1 PHE   108      18.799  -7.403   3.487  1.00  0.00      PROA
ATOM    826  CE1 PHE   108      19.417  -8.592   3.042  1.00  0.00      PROA
ATOM    827  CZ  PHE   108      18.855  -9.804   3.306  1.00  0.00      PROA
ATOM    828  CD2 PHE   108      17.048  -8.711   4.523  1.00  0.00      PROA
ATOM    829  CE2 PHE   108      17.656  -9.858   3.948  1.00  0.00      PROA
ATOM    830  C   PHE   108      15.310  -5.675   2.851  1.00  0.00      PROA
ATOM    831  O   PHE   108      15.437  -6.188   1.728  1.00  0.00      PROA
ATOM    832  N   ALA   109      14.102  -5.511   3.407  1.00  0.00      PROA
ATOM    833  CA  ALA   109      12.798  -5.713   2.770  1.00  0.00      PROA
ATOM    834  CB  ALA   109      11.587  -5.261   3.719  1.00  0.00      PROA
ATOM    835  C   ALA   109      12.718  -4.989   1.500  1.00  0.00      PROA
ATOM    836  O   ALA   109      12.435  -5.549   0.457  1.00  0.00      PROA
ATOM    837  N   ALA   110      13.031  -3.653   1.534  1.00  0.00      PROA
ATOM    838  CA  ALA   110      12.907  -2.855   0.332  1.00  0.00      PROA
ATOM    839  CB  ALA   110      13.133  -1.377   0.696  1.00  0.00      PROA
ATOM    840  C   ALA   110      13.746  -3.211  -0.846  1.00  0.00      PROA
ATOM    841  O   ALA   110      13.339  -3.180  -2.031  1.00  0.00      PROA
ATOM    842  N   LEU   111      14.996  -3.576  -0.447  1.00  0.00      PROA
ATOM    843  CA  LEU   111      15.912  -4.023  -1.467  1.00  0.00      PROA
ATOM    844  CB  LEU   111      17.333  -4.311  -0.796  1.00  0.00      PROA
ATOM    845  CG  LEU   111      18.348  -5.159  -1.556  1.00  0.00      PROA
ATOM    846  CD1 LEU   111      18.951  -4.456  -2.743  1.00  0.00      PROA
ATOM    847  CD2 LEU   111      19.477  -5.525  -0.591  1.00  0.00      PROA
ATOM    848  C   LEU   111      15.440  -5.365  -2.175  1.00  0.00      PROA
ATOM    849  O   LEU   111      15.405  -5.465  -3.435  1.00  0.00      PROA
ATOM    850  N   PHE   112      14.912  -6.373  -1.376  1.00  0.00      PROA
ATOM    851  CA  PHE   112      14.360  -7.659  -1.779  1.00  0.00      PROA
ATOM    852  CB  PHE   112      14.267  -8.678  -0.547  1.00  0.00      PROA
ATOM    853  CG  PHE   112      15.530  -9.465  -0.520  1.00  0.00      PROA
ATOM    854  CD1 PHE   112      15.501 -10.784  -0.882  1.00  0.00      PROA
ATOM    855  CE1 PHE   112      16.612 -11.554  -0.826  1.00  0.00      PROA
ATOM    856  CZ  PHE   112      17.825 -11.063  -0.239  1.00  0.00      PROA
ATOM    857  CD2 PHE   112      16.752  -8.868  -0.086  1.00  0.00      PROA
ATOM    858  CE2 PHE   112      17.852  -9.690   0.074  1.00  0.00      PROA
ATOM    859  C   PHE   112      13.062  -7.510  -2.530  1.00  0.00      PROA
ATOM    860  O   PHE   112      12.763  -8.158  -3.557  1.00  0.00      PROA
ATOM    861  N   TYR   113      12.264  -6.498  -2.100  1.00  0.00      PROA
ATOM    862  CA  TYR   113      11.033  -6.192  -2.713  1.00  0.00      PROA
ATOM    863  CB  TYR   113      10.299  -5.240  -1.719  1.00  0.00      PROA
ATOM    864  CG  TYR   113       9.042  -4.547  -2.226  1.00  0.00      PROA
ATOM    865  CD1 TYR   113       7.978  -5.425  -2.567  1.00  0.00      PROA
ATOM    866  CE1 TYR   113       6.769  -4.903  -2.985  1.00  0.00      PROA
ATOM    867  CZ  TYR   113       6.610  -3.492  -3.197  1.00  0.00      PROA
ATOM    868  OH  TYR   113       5.378  -2.969  -3.689  1.00  0.00      PROA
ATOM    869  CD2 TYR   113       8.909  -3.199  -2.476  1.00  0.00      PROA
ATOM    870  CE2 TYR   113       7.677  -2.651  -2.877  1.00  0.00      PROA
ATOM    871  C   TYR   113      11.146  -5.570  -4.068  1.00  0.00      PROA
ATOM    872  O   TYR   113      10.549  -5.997  -5.013  1.00  0.00      PROA
ATOM    873  N   GLY   114      12.039  -4.574  -4.244  1.00  0.00      PROA
ATOM    874  CA  GLY   114      12.179  -3.921  -5.470  1.00  0.00      PROA
ATOM    875  C   GLY   114      12.811  -4.773  -6.562  1.00  0.00      PROA
ATOM    876  O   GLY   114      12.365  -4.911  -7.724  1.00  0.00      PROA
ATOM    877  N   LEU   115      13.941  -5.424  -6.260  1.00  0.00      PROA
ATOM    878  CA  LEU   115      14.521  -6.441  -7.147  1.00  0.00      PROA
ATOM    879  CB  LEU   115      15.945  -6.686  -6.664  1.00  0.00      PROA
ATOM    880  CG  LEU   115      16.947  -5.533  -6.892  1.00  0.00      PROA
ATOM    881  CD1 LEU   115      18.312  -5.984  -6.445  1.00  0.00      PROA
ATOM    882  CD2 LEU   115      16.869  -4.930  -8.382  1.00  0.00      PROA
ATOM    883  C   LEU   115      13.612  -7.652  -7.435  1.00  0.00      PROA
ATOM    884  O   LEU   115      13.504  -8.090  -8.522  1.00  0.00      PROA
ATOM    885  N   GLY   116      12.931  -8.269  -6.467  1.00  0.00      PROA
ATOM    886  CA  GLY   116      11.882  -9.301  -6.679  1.00  0.00      PROA
ATOM    887  C   GLY   116      10.823  -8.869  -7.733  1.00  0.00      PROA
ATOM    888  O   GLY   116      10.444  -9.594  -8.626  1.00  0.00      PROA
ATOM    889  N   ALA   117      10.295  -7.556  -7.594  1.00  0.00      PROA
ATOM    890  CA  ALA   117       9.406  -6.977  -8.513  1.00  0.00      PROA
ATOM    891  CB  ALA   117       8.892  -5.686  -7.813  1.00  0.00      PROA
ATOM    892  C   ALA   117       9.892  -6.749  -9.932  1.00  0.00      PROA
ATOM    893  O   ALA   117       9.181  -7.018 -10.907  1.00  0.00      PROA
ATOM    894  N   TYR   118      11.146  -6.191 -10.012  1.00  0.00      PROA
ATOM    895  CA  TYR   118      11.927  -6.098 -11.209  1.00  0.00      PROA
ATOM    896  CB  TYR   118      13.269  -5.296 -10.950  1.00  0.00      PROA
ATOM    897  CG  TYR   118      14.139  -5.144 -12.191  1.00  0.00      PROA
ATOM    898  CD1 TYR   118      15.517  -5.242 -11.947  1.00  0.00      PROA
ATOM    899  CE1 TYR   118      16.468  -5.193 -12.957  1.00  0.00      PROA
ATOM    900  CZ  TYR   118      16.024  -5.060 -14.327  1.00  0.00      PROA
ATOM    901  OH  TYR   118      16.877  -5.177 -15.364  1.00  0.00      PROA
ATOM    902  CD2 TYR   118      13.731  -5.053 -13.484  1.00  0.00      PROA
ATOM    903  CE2 TYR   118      14.625  -5.091 -14.597  1.00  0.00      PROA
ATOM    904  C   TYR   118      12.193  -7.414 -11.981  1.00  0.00      PROA
ATOM    905  O   TYR   118      11.973  -7.490 -13.183  1.00  0.00      PROA
ATOM    906  N   ALA   119      12.541  -8.425 -11.251  1.00  0.00      PROA
ATOM    907  CA  ALA   119      12.792  -9.771 -11.766  1.00  0.00      PROA
ATOM    908  CB  ALA   119      13.288 -10.655 -10.573  1.00  0.00      PROA
ATOM    909  C   ALA   119      11.510 -10.385 -12.329  1.00  0.00      PROA
ATOM    910  O   ALA   119      11.490 -11.078 -13.328  1.00  0.00      PROA
ATOM    911  N   THR   120      10.391 -10.104 -11.633  1.00  0.00      PROA
ATOM    912  CA  THR   120       9.056 -10.480 -12.070  1.00  0.00      PROA
ATOM    913  CB  THR   120       7.948 -10.353 -11.050  1.00  0.00      PROA
ATOM    914  OG1 THR   120       8.316 -10.868  -9.814  1.00  0.00      PROA
ATOM    915  CG2 THR   120       6.747 -11.196 -11.428  1.00  0.00      PROA
ATOM    916  C   THR   120       8.602  -9.822 -13.342  1.00  0.00      PROA
ATOM    917  O   THR   120       8.144 -10.390 -14.322  1.00  0.00      PROA
ATOM    918  N   LYS   121       8.915  -8.474 -13.477  1.00  0.00      PROA
ATOM    919  CA  LYS   121       8.615  -7.616 -14.606  1.00  0.00      PROA
ATOM    920  CB  LYS   121       8.911  -6.133 -14.238  1.00  0.00      PROA
ATOM    921  CG  LYS   121       8.768  -5.227 -15.472  1.00  0.00      PROA
ATOM    922  CD  LYS   121       9.299  -3.824 -15.133  1.00  0.00      PROA
ATOM    923  CE  LYS   121       9.401  -2.849 -16.330  1.00  0.00      PROA
ATOM    924  NZ  LYS   121       9.489  -1.469 -15.840  1.00  0.00      PROA
ATOM    925  C   LYS   121       9.230  -8.088 -15.915  1.00  0.00      PROA
ATOM    926  O   LYS   121       8.605  -8.067 -17.010  1.00  0.00      PROA
ATOM    927  N   SER   122      10.566  -8.379 -15.937  1.00  0.00      PROA
ATOM    928  CA  SER   122      11.231  -8.618 -17.249  1.00  0.00      PROA
ATOM    929  CB  SER   122      11.604  -7.248 -17.912  1.00  0.00      PROA
ATOM    930  OG  SER   122      12.490  -6.404 -17.128  1.00  0.00      PROA
ATOM    931  C   SER   122      12.426  -9.554 -17.059  1.00  0.00      PROA
ATOM    932  O   SER   122      13.396  -9.516 -17.846  1.00  0.00      PROA
ATOM    933  N   GLY   123      12.500 -10.474 -16.016  1.00  0.00      PROA
ATOM    934  CA  GLY   123      13.715 -11.296 -15.852  1.00  0.00      PROA
ATOM    935  C   GLY   123      13.452 -12.653 -15.348  1.00  0.00      PROA
ATOM    936  O   GLY   123      12.754 -13.452 -15.946  1.00  0.00      PROA
ATOM    937  N   ALA   124      13.996 -12.898 -14.141  1.00  0.00      PROA
ATOM    938  CA  ALA   124      14.092 -14.203 -13.602  1.00  0.00      PROA
ATOM    939  CB  ALA   124      14.929 -13.978 -12.308  1.00  0.00      PROA
ATOM    940  C   ALA   124      12.736 -14.941 -13.219  1.00  0.00      PROA
ATOM    941  O   ALA   124      12.695 -16.185 -13.280  1.00  0.00      PROA
ATOM    942  N   PHE   125      11.682 -14.230 -12.891  1.00  0.00      PROA
ATOM    943  CA  PHE   125      10.351 -14.691 -12.536  1.00  0.00      PROA
ATOM    944  CB  PHE   125       9.897 -14.417 -11.113  1.00  0.00      PROA
ATOM    945  CG  PHE   125      10.990 -14.558 -10.203  1.00  0.00      PROA
ATOM    946  CD1 PHE   125      11.615 -15.783  -9.997  1.00  0.00      PROA
ATOM    947  CE1 PHE   125      12.665 -16.011  -9.145  1.00  0.00      PROA
ATOM    948  CZ  PHE   125      13.029 -14.916  -8.321  1.00  0.00      PROA
ATOM    949  CD2 PHE   125      11.281 -13.520  -9.259  1.00  0.00      PROA
ATOM    950  CE2 PHE   125      12.306 -13.627  -8.368  1.00  0.00      PROA
ATOM    951  C   PHE   125       9.328 -14.181 -13.579  1.00  0.00      PROA
ATOM    952  O   PHE   125       8.129 -14.273 -13.389  1.00  0.00      PROA
ATOM    953  N   SER   126       9.845 -13.739 -14.767  1.00  0.00      PROA
ATOM    954  CA  SER   126       9.077 -13.509 -15.970  1.00  0.00      PROA
ATOM    955  CB  SER   126       9.885 -12.742 -17.044  1.00  0.00      PROA
ATOM    956  OG  SER   126       9.038 -12.614 -18.232  1.00  0.00      PROA
ATOM    957  C   SER   126       8.176 -14.675 -16.466  1.00  0.00      PROA
ATOM    958  O   SER   126       7.026 -14.475 -16.909  1.00  0.00      PROA
ATOM    959  N   TRP   127       8.721 -15.948 -16.374  1.00  0.00      PROA
ATOM    960  CA  TRP   127       8.047 -17.125 -16.889  1.00  0.00      PROA
ATOM    961  CB  TRP   127       9.005 -18.313 -16.691  1.00  0.00      PROA
ATOM    962  CG  TRP   127       9.647 -18.546 -15.359  1.00  0.00      PROA
ATOM    963  CD1 TRP   127      10.895 -18.126 -14.990  1.00  0.00      PROA
ATOM    964  NE1 TRP   127      11.198 -18.611 -13.773  1.00  0.00      PROA
ATOM    965  CE2 TRP   127      10.191 -19.430 -13.310  1.00  0.00      PROA
ATOM    966  CD2 TRP   127       9.200 -19.428 -14.278  1.00  0.00      PROA
ATOM    967  CE3 TRP   127       8.015 -20.189 -14.067  1.00  0.00      PROA
ATOM    968  CZ3 TRP   127       7.939 -21.006 -12.885  1.00  0.00      PROA
ATOM    969  CZ2 TRP   127      10.089 -20.220 -12.122  1.00  0.00      PROA
ATOM    970  CH2 TRP   127       8.927 -21.059 -11.996  1.00  0.00      PROA
ATOM    971  C   TRP   127       6.659 -17.275 -16.184  1.00  0.00      PROA
ATOM    972  O   TRP   127       5.602 -17.500 -16.764  1.00  0.00      PROA
ATOM    973  N   TRP   128       6.683 -17.074 -14.814  1.00  0.00      PROA
ATOM    974  CA  TRP   128       5.558 -16.949 -13.859  1.00  0.00      PROA
ATOM    975  CB  TRP   128       6.088 -16.904 -12.479  1.00  0.00      PROA
ATOM    976  CG  TRP   128       5.011 -16.588 -11.444  1.00  0.00      PROA
ATOM    977  CD1 TRP   128       5.028 -15.466 -10.601  1.00  0.00      PROA
ATOM    978  NE1 TRP   128       3.860 -15.460  -9.883  1.00  0.00      PROA
ATOM    979  CE2 TRP   128       3.144 -16.508 -10.143  1.00  0.00      PROA
ATOM    980  CD2 TRP   128       3.752 -17.212 -11.209  1.00  0.00      PROA
ATOM    981  CE3 TRP   128       3.011 -18.260 -11.797  1.00  0.00      PROA
ATOM    982  CZ3 TRP   128       1.799 -18.650 -11.210  1.00  0.00      PROA
ATOM    983  CZ2 TRP   128       1.848 -16.777  -9.704  1.00  0.00      PROA
ATOM    984  CH2 TRP   128       1.180 -17.801 -10.299  1.00  0.00      PROA
ATOM    985  C   TRP   128       4.572 -15.977 -14.282  1.00  0.00      PROA
ATOM    986  O   TRP   128       3.380 -16.261 -14.528  1.00  0.00      PROA
ATOM    987  N   LEU   129       4.943 -14.682 -14.483  1.00  0.00      PROA
ATOM    988  CA  LEU   129       3.955 -13.619 -14.975  1.00  0.00      PROA
ATOM    989  CB  LEU   129       4.692 -12.286 -15.113  1.00  0.00      PROA
ATOM    990  CG  LEU   129       3.928 -11.026 -15.577  1.00  0.00      PROA
ATOM    991  CD1 LEU   129       2.819 -10.575 -14.566  1.00  0.00      PROA
ATOM    992  CD2 LEU   129       4.943  -9.853 -15.817  1.00  0.00      PROA
ATOM    993  C   LEU   129       3.425 -14.007 -16.342  1.00  0.00      PROA
ATOM    994  O   LEU   129       2.334 -13.772 -16.746  1.00  0.00      PROA
ATOM    995  N   SER   130       4.295 -14.478 -17.263  1.00  0.00      PROA
ATOM    996  CA  SER   130       3.854 -14.810 -18.621  1.00  0.00      PROA
ATOM    997  CB  SER   130       5.005 -15.483 -19.437  1.00  0.00      PROA
ATOM    998  OG  SER   130       6.172 -14.618 -19.430  1.00  0.00      PROA
ATOM    999  C   SER   130       2.774 -15.905 -18.759  1.00  0.00      PROA
ATOM   1000  O   SER   130       1.880 -15.666 -19.512  1.00  0.00      PROA
ATOM   1001  N   TRP   131       2.835 -16.986 -17.971  1.00  0.00      PROA
ATOM   1002  CA  TRP   131       1.679 -17.860 -17.781  1.00  0.00      PROA
ATOM   1003  CB  TRP   131       2.053 -18.984 -16.856  1.00  0.00      PROA
ATOM   1004  CG  TRP   131       1.064 -20.119 -16.814  1.00  0.00      PROA
ATOM   1005  CD1 TRP   131       0.763 -20.891 -17.880  1.00  0.00      PROA
ATOM   1006  NE1 TRP   131      -0.110 -21.852 -17.479  1.00  0.00      PROA
ATOM   1007  CE2 TRP   131      -0.432 -21.726 -16.170  1.00  0.00      PROA
ATOM   1008  CD2 TRP   131       0.293 -20.588 -15.719  1.00  0.00      PROA
ATOM   1009  CE3 TRP   131       0.111 -20.208 -14.448  1.00  0.00      PROA
ATOM   1010  CZ3 TRP   131      -0.684 -21.027 -13.556  1.00  0.00      PROA
ATOM   1011  CZ2 TRP   131      -1.345 -22.388 -15.405  1.00  0.00      PROA
ATOM   1012  CH2 TRP   131      -1.366 -22.108 -14.098  1.00  0.00      PROA
ATOM   1013  C   TRP   131       0.505 -17.152 -17.161  1.00  0.00      PROA
ATOM   1014  O   TRP   131      -0.612 -17.228 -17.661  1.00  0.00      PROA
ATOM   1015  N   VAL   132       0.728 -16.393 -16.075  1.00  0.00      PROA
ATOM   1016  CA  VAL   132      -0.326 -15.572 -15.439  1.00  0.00      PROA
ATOM   1017  CB  VAL   132       0.119 -14.829 -14.139  1.00  0.00      PROA
ATOM   1018  CG1 VAL   132      -0.864 -13.709 -13.783  1.00  0.00      PROA
ATOM   1019  CG2 VAL   132       0.272 -15.864 -13.031  1.00  0.00      PROA
ATOM   1020  C   VAL   132      -1.061 -14.631 -16.401  1.00  0.00      PROA
ATOM   1021  O   VAL   132      -2.235 -14.721 -16.526  1.00  0.00      PROA
ATOM   1022  N   GLY   133      -0.347 -13.842 -17.160  1.00  0.00      PROA
ATOM   1023  CA  GLY   133      -0.793 -12.660 -17.936  1.00  0.00      PROA
ATOM   1024  C   GLY   133      -1.682 -13.038 -19.135  1.00  0.00      PROA
ATOM   1025  O   GLY   133      -2.488 -12.259 -19.612  1.00  0.00      PROA
ATOM   1026  N   GLN   134      -1.615 -14.302 -19.502  1.00  0.00      PROA
ATOM   1027  CA  GLN   134      -2.508 -14.788 -20.579  1.00  0.00      PROA
ATOM   1028  CB  GLN   134      -1.928 -15.942 -21.326  1.00  0.00      PROA
ATOM   1029  CG  GLN   134      -1.559 -17.241 -20.552  1.00  0.00      PROA
ATOM   1030  CD  GLN   134      -1.011 -18.352 -21.580  1.00  0.00      PROA
ATOM   1031  OE1 GLN   134      -1.122 -18.260 -22.741  1.00  0.00      PROA
ATOM   1032  NE2 GLN   134      -0.888 -19.541 -20.996  1.00  0.00      PROA
ATOM   1033  C   GLN   134      -3.957 -15.070 -20.102  1.00  0.00      PROA
ATOM   1034  O   GLN   134      -4.895 -14.979 -20.913  1.00  0.00      PROA
ATOM   1035  N   PHE   135      -4.203 -15.232 -18.783  1.00  0.00      PROA
ATOM   1036  CA  PHE   135      -5.498 -15.547 -18.238  1.00  0.00      PROA
ATOM   1037  CB  PHE   135      -5.416 -16.395 -16.925  1.00  0.00      PROA
ATOM   1038  CG  PHE   135      -4.947 -17.795 -17.211  1.00  0.00      PROA
ATOM   1039  CD1 PHE   135      -5.810 -18.700 -17.818  1.00  0.00      PROA
ATOM   1040  CE1 PHE   135      -5.397 -19.988 -18.273  1.00  0.00      PROA
ATOM   1041  CZ  PHE   135      -4.069 -20.322 -18.109  1.00  0.00      PROA
ATOM   1042  CD2 PHE   135      -3.628 -18.186 -16.992  1.00  0.00      PROA
ATOM   1043  CE2 PHE   135      -3.167 -19.463 -17.388  1.00  0.00      PROA
ATOM   1044  C   PHE   135      -6.219 -14.216 -17.945  1.00  0.00      PROA
ATOM   1045  O   PHE   135      -7.327 -14.104 -17.367  1.00  0.00      PROA
ATOM   1046  N   LYS   136      -5.658 -13.070 -18.299  1.00  0.00      PROA
ATOM   1047  CA  LYS   136      -6.280 -11.798 -18.201  1.00  0.00      PROA
ATOM   1048  CB  LYS   136      -5.171 -10.712 -18.438  1.00  0.00      PROA
ATOM   1049  CG  LYS   136      -5.631  -9.335 -19.015  1.00  0.00      PROA
ATOM   1050  CD  LYS   136      -4.413  -8.346 -19.079  1.00  0.00      PROA
ATOM   1051  CE  LYS   136      -3.168  -8.763 -19.853  1.00  0.00      PROA
ATOM   1052  NZ  LYS   136      -2.086  -7.744 -19.970  1.00  0.00      PROA
ATOM   1053  C   LYS   136      -7.592 -11.602 -18.978  1.00  0.00      PROA
ATOM   1054  O   LYS   136      -7.831 -12.104 -20.120  1.00  0.00      PROA
ATOM   1055  N   SER   137      -8.547 -10.858 -18.346  1.00  0.00      PROA
ATOM   1056  CA  SER   137      -9.936 -10.738 -18.811  1.00  0.00      PROA
ATOM   1057  CB  SER   137     -10.870 -10.152 -17.701  1.00  0.00      PROA
ATOM   1058  OG  SER   137     -12.205  -9.833 -18.122  1.00  0.00      PROA
ATOM   1059  C   SER   137      -9.909  -9.756 -20.009  1.00  0.00      PROA
ATOM   1060  O   SER   137      -9.267  -8.693 -19.962  1.00  0.00      PROA
ATOM   1061  N   PRO   138     -10.558 -10.034 -21.155  1.00  0.00      PROA
ATOM   1062  CD  PRO   138     -11.034 -11.346 -21.399  1.00  0.00      PROA
ATOM   1063  CA  PRO   138     -10.734  -9.135 -22.229  1.00  0.00      PROA
ATOM   1064  CB  PRO   138     -11.024 -10.089 -23.471  1.00  0.00      PROA
ATOM   1065  CG  PRO   138     -11.694 -11.276 -22.779  1.00  0.00      PROA
ATOM   1066  C   PRO   138     -11.825  -8.149 -21.971  1.00  0.00      PROA
ATOM   1067  O   PRO   138     -12.335  -7.657 -22.972  1.00  0.00      PROA
ATOM   1068  N   LEU   139     -12.200  -7.885 -20.733  1.00  0.00      PROA
ATOM   1069  CA  LEU   139     -13.089  -6.797 -20.414  1.00  0.00      PROA
ATOM   1070  CB  LEU   139     -13.690  -6.925 -18.981  1.00  0.00      PROA
ATOM   1071  CG  LEU   139     -14.857  -7.885 -18.910  1.00  0.00      PROA
ATOM   1072  CD1 LEU   139     -15.267  -8.274 -17.459  1.00  0.00      PROA
ATOM   1073  CD2 LEU   139     -16.008  -7.386 -19.871  1.00  0.00      PROA
ATOM   1074  C   LEU   139     -12.397  -5.412 -20.570  1.00  0.00      PROA
ATOM   1075  O   LEU   139     -11.185  -5.227 -20.339  1.00  0.00      PROA
ATOM   1076  N   SER   140     -13.127  -4.361 -20.929  1.00  0.00      PROA
ATOM   1077  CA  SER   140     -12.594  -3.061 -21.071  1.00  0.00      PROA
ATOM   1078  CB  SER   140     -11.514  -2.945 -22.132  1.00  0.00      PROA
ATOM   1079  OG  SER   140     -11.892  -3.663 -23.294  1.00  0.00      PROA
ATOM   1080  C   SER   140     -13.650  -2.064 -21.450  1.00  0.00      PROA
ATOM   1081  O   SER   140     -14.501  -2.346 -22.287  1.00  0.00      PROA
ATOM   1082  N   VAL   141     -13.581  -0.840 -20.804  1.00  0.00      PROA
ATOM   1083  CA  VAL   141     -14.403   0.347 -21.043  1.00  0.00      PROA
ATOM   1084  CB  VAL   141     -14.558   1.243 -19.841  1.00  0.00      PROA
ATOM   1085  CG1 VAL   141     -14.975   0.387 -18.555  1.00  0.00      PROA
ATOM   1086  CG2 VAL   141     -13.328   2.221 -19.572  1.00  0.00      PROA
ATOM   1087  C   VAL   141     -14.100   1.228 -22.272  1.00  0.00      PROA
ATOM   1088  O   VAL   141     -12.986   1.287 -22.791  1.00  0.00      PROA
ATOM   1089  N   GLU   142     -15.059   2.173 -22.619  1.00  0.00      PROA
ATOM   1090  CA  GLU   142     -14.973   3.070 -23.755  1.00  0.00      PROA
ATOM   1091  CB  GLU   142     -16.241   2.899 -24.673  1.00  0.00      PROA
ATOM   1092  CG  GLU   142     -16.169   3.698 -25.981  1.00  0.00      PROA
ATOM   1093  CD  GLU   142     -14.842   3.621 -26.562  1.00  0.00      PROA
ATOM   1094  OE1 GLU   142     -14.235   4.675 -26.751  1.00  0.00      PROA
ATOM   1095  OE2 GLU   142     -14.391   2.507 -26.947  1.00  0.00      PROA
ATOM   1096  C   GLU   142     -14.892   4.454 -23.079  1.00  0.00      PROA
ATOM   1097  O   GLU   142     -15.297   4.602 -21.895  1.00  0.00      PROA
ATOM   1098  N   GLU   143     -14.342   5.504 -23.703  1.00  0.00      PROA
ATOM   1099  CA  GLU   143     -14.218   6.826 -23.211  1.00  0.00      PROA
ATOM   1100  CB  GLU   143     -13.419   7.806 -24.163  1.00  0.00      PROA
ATOM   1101  CG  GLU   143     -14.132   8.141 -25.567  1.00  0.00      PROA
ATOM   1102  CD  GLU   143     -13.687   9.353 -26.358  1.00  0.00      PROA
ATOM   1103  OE1 GLU   143     -13.020  10.277 -25.837  1.00  0.00      PROA
ATOM   1104  OE2 GLU   143     -13.963   9.353 -27.570  1.00  0.00      PROA
ATOM   1105  C   GLU   143     -15.388   7.486 -22.565  1.00  0.00      PROA
ATOM   1106  O   GLU   143     -16.492   7.447 -23.144  1.00  0.00      PROA
ATOM   1107  N   SER   144     -15.049   8.118 -21.436  1.00  0.00      PROA
ATOM   1108  CA  SER   144     -15.995   8.950 -20.762  1.00  0.00      PROA
ATOM   1109  CB  SER   144     -16.925   8.236 -19.859  1.00  0.00      PROA
ATOM   1110  OG  SER   144     -16.185   7.540 -18.874  1.00  0.00      PROA
ATOM   1111  C   SER   144     -15.233  10.106 -20.106  1.00  0.00      PROA
ATOM   1112  O   SER   144     -14.040  10.235 -20.133  1.00  0.00      PROA
ATOM   1113  N   ALA   145     -15.952  11.119 -19.616  1.00  0.00      PROA
ATOM   1114  CA  ALA   145     -15.408  12.156 -18.787  1.00  0.00      PROA
ATOM   1115  CB  ALA   145     -16.524  13.165 -18.412  1.00  0.00      PROA
ATOM   1116  C   ALA   145     -14.932  11.572 -17.454  1.00  0.00      PROA
ATOM   1117  O   ALA   145     -14.237  12.188 -16.724  1.00  0.00      PROA
ATOM   1118  N   TYR   146     -15.388  10.295 -17.146  1.00  0.00      PROA
ATOM   1119  CA  TYR   146     -15.137   9.661 -15.859  1.00  0.00      PROA
ATOM   1120  CB  TYR   146     -16.448   8.972 -15.345  1.00  0.00      PROA
ATOM   1121  CG  TYR   146     -17.488  10.014 -15.417  1.00  0.00      PROA
ATOM   1122  CD1 TYR   146     -17.591  10.988 -14.358  1.00  0.00      PROA
ATOM   1123  CE1 TYR   146     -18.685  11.834 -14.362  1.00  0.00      PROA
ATOM   1124  CZ  TYR   146     -19.751  11.689 -15.343  1.00  0.00      PROA
ATOM   1125  OH  TYR   146     -20.933  12.440 -15.192  1.00  0.00      PROA
ATOM   1126  CD2 TYR   146     -18.610   9.736 -16.164  1.00  0.00      PROA
ATOM   1127  CE2 TYR   146     -19.755  10.634 -16.203  1.00  0.00      PROA
ATOM   1128  C   TYR   146     -14.088   8.588 -16.089  1.00  0.00      PROA
ATOM   1129  O   TYR   146     -13.046   8.749 -15.494  1.00  0.00      PROA
ATOM   1130  N   TYR   147     -14.278   7.605 -16.903  1.00  0.00      PROA
ATOM   1131  CA  TYR   147     -13.195   6.652 -17.100  1.00  0.00      PROA
ATOM   1132  CB  TYR   147     -13.717   5.180 -17.279  1.00  0.00      PROA
ATOM   1133  CG  TYR   147     -14.340   4.624 -16.026  1.00  0.00      PROA
ATOM   1134  CD1 TYR   147     -13.482   4.627 -14.852  1.00  0.00      PROA
ATOM   1135  CE1 TYR   147     -14.025   4.273 -13.570  1.00  0.00      PROA
ATOM   1136  CZ  TYR   147     -15.426   3.925 -13.489  1.00  0.00      PROA
ATOM   1137  OH  TYR   147     -16.006   3.432 -12.303  1.00  0.00      PROA
ATOM   1138  CD2 TYR   147     -15.672   4.266 -15.955  1.00  0.00      PROA
ATOM   1139  CE2 TYR   147     -16.201   3.941 -14.646  1.00  0.00      PROA
ATOM   1140  C   TYR   147     -12.400   6.904 -18.355  1.00  0.00      PROA
ATOM   1141  O   TYR   147     -12.857   7.236 -19.452  1.00  0.00      PROA
ATOM   1142  N   VAL   148     -11.066   6.710 -18.199  1.00  0.00      PROA
ATOM   1143  CA  VAL   148     -10.028   6.418 -19.192  1.00  0.00      PROA
ATOM   1144  CB  VAL   148      -8.740   6.286 -18.637  1.00  0.00      PROA
ATOM   1145  CG1 VAL   148      -7.552   5.822 -19.636  1.00  0.00      PROA
ATOM   1146  CG2 VAL   148      -8.334   7.678 -18.176  1.00  0.00      PROA
ATOM   1147  C   VAL   148     -10.409   5.387 -20.218  1.00  0.00      PROA
ATOM   1148  O   VAL   148     -11.017   4.403 -19.791  1.00  0.00      PROA
ATOM   1149  N   LYS   149     -10.079   5.508 -21.556  1.00  0.00      PROA
ATOM   1150  CA  LYS   149     -10.495   4.398 -22.482  1.00  0.00      PROA
ATOM   1151  CB  LYS   149     -10.608   5.098 -23.897  1.00  0.00      PROA
ATOM   1152  CG  LYS   149     -10.795   4.256 -25.198  1.00  0.00      PROA
ATOM   1153  CD  LYS   149     -10.338   4.994 -26.485  1.00  0.00      PROA
ATOM   1154  CE  LYS   149     -10.672   4.429 -27.895  1.00  0.00      PROA
ATOM   1155  NZ  LYS   149     -12.073   4.677 -28.309  1.00  0.00      PROA
ATOM   1156  C   LYS   149      -9.536   3.215 -22.522  1.00  0.00      PROA
ATOM   1157  O   LYS   149      -8.306   3.367 -22.573  1.00  0.00      PROA
ATOM   1158  N   GLY   150     -10.055   1.947 -22.562  1.00  0.00      PROA
ATOM   1159  CA  GLY   150      -9.249   0.730 -22.354  1.00  0.00      PROA
ATOM   1160  C   GLY   150      -9.063   0.483 -20.972  1.00  0.00      PROA
ATOM   1161  O   GLY   150      -8.209  -0.307 -20.491  1.00  0.00      PROA
ATOM   1162  N   ALA   151      -9.789   1.141 -20.017  1.00  0.00      PROA
ATOM   1163  CA  ALA   151      -9.668   0.868 -18.609  1.00  0.00      PROA
ATOM   1164  CB  ALA   151      -9.964   1.952 -17.752  1.00  0.00      PROA
ATOM   1165  C   ALA   151     -10.427  -0.429 -18.155  1.00  0.00      PROA
ATOM   1166  O   ALA   151     -11.411  -0.789 -18.774  1.00  0.00      PROA
ATOM   1167  N   GLY   152      -9.968  -1.199 -17.154  1.00  0.00      PROA
ATOM   1168  CA  GLY   152     -10.573  -2.442 -16.683  1.00  0.00      PROA
ATOM   1169  C   GLY   152     -12.011  -2.404 -15.998  1.00  0.00      PROA
ATOM   1170  O   GLY   152     -12.587  -1.376 -15.884  1.00  0.00      PROA
ATOM   1171  N   PRO   153     -12.589  -3.568 -15.623  1.00  0.00      PROA
ATOM   1172  CD  PRO   153     -12.023  -4.880 -16.021  1.00  0.00      PROA
ATOM   1173  CA  PRO   153     -13.986  -3.632 -15.247  1.00  0.00      PROA
ATOM   1174  CB  PRO   153     -14.303  -5.137 -15.223  1.00  0.00      PROA
ATOM   1175  CG  PRO   153     -13.051  -5.960 -15.436  1.00  0.00      PROA
ATOM   1176  C   PRO   153     -14.288  -2.934 -13.930  1.00  0.00      PROA
ATOM   1177  O   PRO   153     -13.552  -3.040 -12.943  1.00  0.00      PROA
ATOM   1178  N   THR   154     -15.478  -2.206 -13.807  1.00  0.00      PROA
ATOM   1179  CA  THR   154     -15.888  -1.470 -12.627  1.00  0.00      PROA
ATOM   1180  CB  THR   154     -16.069   0.020 -12.913  1.00  0.00      PROA
ATOM   1181  OG1 THR   154     -16.928   0.337 -13.968  1.00  0.00      PROA
ATOM   1182  CG2 THR   154     -14.665   0.488 -13.304  1.00  0.00      PROA
ATOM   1183  C   THR   154     -17.187  -2.044 -12.286  1.00  0.00      PROA
ATOM   1184  O   THR   154     -17.793  -2.775 -13.112  1.00  0.00      PROA
ATOM   1185  N   ILE   155     -17.725  -1.718 -11.093  1.00  0.00      PROA
ATOM   1186  CA  ILE   155     -19.102  -2.121 -10.791  1.00  0.00      PROA
ATOM   1187  CB  ILE   155     -19.452  -2.000  -9.343  1.00  0.00      PROA
ATOM   1188  CG2 ILE   155     -19.210  -0.628  -8.806  1.00  0.00      PROA
ATOM   1189  CG1 ILE   155     -20.857  -2.407  -9.044  1.00  0.00      PROA
ATOM   1190  CD  ILE   155     -21.256  -2.580  -7.583  1.00  0.00      PROA
ATOM   1191  C   ILE   155     -20.141  -1.359 -11.641  1.00  0.00      PROA
ATOM   1192  O   ILE   155     -21.133  -1.891 -12.152  1.00  0.00      PROA
ATOM   1193  N   SER   156     -19.771  -0.103 -11.903  1.00  0.00      PROA
ATOM   1194  CA  SER   156     -20.438   0.845 -12.757  1.00  0.00      PROA
ATOM   1195  CB  SER   156     -19.880   2.253 -12.586  1.00  0.00      PROA
ATOM   1196  OG  SER   156     -18.482   2.193 -12.260  1.00  0.00      PROA
ATOM   1197  C   SER   156     -20.595   0.387 -14.222  1.00  0.00      PROA
ATOM   1198  O   SER   156     -21.694   0.379 -14.779  1.00  0.00      PROA
ATOM   1199  N   SER   157     -19.575  -0.010 -14.920  1.00  0.00      PROA
ATOM   1200  CA  SER   157     -19.608  -0.676 -16.200  1.00  0.00      PROA
ATOM   1201  CB  SER   157     -18.154  -0.975 -16.795  1.00  0.00      PROA
ATOM   1202  OG  SER   157     -17.396  -1.934 -16.091  1.00  0.00      PROA
ATOM   1203  C   SER   157     -20.333  -1.957 -16.263  1.00  0.00      PROA
ATOM   1204  O   SER   157     -21.050  -2.276 -17.251  1.00  0.00      PROA
ATOM   1205  N   VAL   158     -20.239  -2.816 -15.204  1.00  0.00      PROA
ATOM   1206  CA  VAL   158     -20.762  -4.161 -15.378  1.00  0.00      PROA
ATOM   1207  CB  VAL   158     -19.950  -5.153 -14.474  1.00  0.00      PROA
ATOM   1208  CG1 VAL   158     -20.341  -5.219 -12.972  1.00  0.00      PROA
ATOM   1209  CG2 VAL   158     -19.826  -6.537 -15.210  1.00  0.00      PROA
ATOM   1210  C   VAL   158     -22.250  -4.187 -15.194  1.00  0.00      PROA
ATOM   1211  O   VAL   158     -22.951  -4.997 -15.715  1.00  0.00      PROA
ATOM   1212  N   LEU   159     -22.753  -3.127 -14.440  1.00  0.00      PROA
ATOM   1213  CA  LEU   159     -24.159  -2.950 -14.128  1.00  0.00      PROA
ATOM   1214  CB  LEU   159     -24.333  -2.671 -12.610  1.00  0.00      PROA
ATOM   1215  CG  LEU   159     -24.002  -3.866 -11.734  1.00  0.00      PROA
ATOM   1216  CD1 LEU   159     -24.037  -3.482 -10.276  1.00  0.00      PROA
ATOM   1217  CD2 LEU   159     -24.968  -4.996 -11.974  1.00  0.00      PROA
ATOM   1218  C   LEU   159     -24.797  -1.813 -14.859  1.00  0.00      PROA
ATOM   1219  O   LEU   159     -25.985  -1.522 -14.721  1.00  0.00      PROA
ATOM   1220  N   GLY   160     -24.064  -1.156 -15.773  1.00  0.00      PROA
ATOM   1221  CA  GLY   160     -24.506  -0.049 -16.633  1.00  0.00      PROA
ATOM   1222  C   GLY   160     -24.774   1.336 -16.022  1.00  0.00      PROA
ATOM   1223  O   GLY   160     -25.463   2.148 -16.635  1.00  0.00      PROA
ATOM   1224  N   LEU   161     -24.142   1.638 -14.914  1.00  0.00      PROA
ATOM   1225  CA  LEU   161     -24.422   2.780 -14.074  1.00  0.00      PROA
ATOM   1226  CB  LEU   161     -24.112   2.456 -12.505  1.00  0.00      PROA
ATOM   1227  CG  LEU   161     -24.685   1.072 -12.112  1.00  0.00      PROA
ATOM   1228  CD1 LEU   161     -24.233   0.486 -10.749  1.00  0.00      PROA
ATOM   1229  CD2 LEU   161     -26.248   1.121 -12.337  1.00  0.00      PROA
ATOM   1230  C   LEU   161     -23.474   3.995 -14.348  1.00  0.00      PROA
ATOM   1231  O   LEU   161     -22.267   3.809 -14.507  1.00  0.00      PROA
ATOM   1232  N   ASN   162     -24.006   5.227 -14.323  1.00  0.00      PROA
ATOM   1233  CA  ASN   162     -23.179   6.427 -14.211  1.00  0.00      PROA
ATOM   1234  CB  ASN   162     -24.068   7.663 -14.184  1.00  0.00      PROA
ATOM   1235  CG  ASN   162     -23.274   8.940 -13.949  1.00  0.00      PROA
ATOM   1236  OD1 ASN   162     -22.750   9.100 -12.871  1.00  0.00      PROA
ATOM   1237  ND2 ASN   162     -22.996   9.748 -14.986  1.00  0.00      PROA
ATOM   1238  C   ASN   162     -22.326   6.333 -12.825  1.00  0.00      PROA
ATOM   1239  O   ASN   162     -22.934   5.960 -11.823  1.00  0.00      PROA
ATOM   1240  N   PRO   163     -21.023   6.679 -12.739  1.00  0.00      PROA
ATOM   1241  CD  PRO   163     -20.185   7.085 -13.913  1.00  0.00      PROA
ATOM   1242  CA  PRO   163     -20.170   6.341 -11.633  1.00  0.00      PROA
ATOM   1243  CB  PRO   163     -18.780   6.820 -11.997  1.00  0.00      PROA
ATOM   1244  CG  PRO   163     -18.745   6.608 -13.524  1.00  0.00      PROA
ATOM   1245  C   PRO   163     -20.627   7.001 -10.357  1.00  0.00      PROA
ATOM   1246  O   PRO   163     -20.333   6.439  -9.310  1.00  0.00      PROA
ATOM   1247  N   TRP   164     -21.331   8.127 -10.459  1.00  0.00      PROA
ATOM   1248  CA  TRP   164     -21.981   8.736  -9.275  1.00  0.00      PROA
ATOM   1249  CB  TRP   164     -22.807  10.044  -9.683  1.00  0.00      PROA
ATOM   1250  CG  TRP   164     -21.911  11.262 -10.048  1.00  0.00      PROA
ATOM   1251  CD1 TRP   164     -21.560  11.710 -11.302  1.00  0.00      PROA
ATOM   1252  NE1 TRP   164     -20.660  12.751 -11.191  1.00  0.00      PROA
ATOM   1253  CE2 TRP   164     -20.527  13.127  -9.882  1.00  0.00      PROA
ATOM   1254  CD2 TRP   164     -21.338  12.250  -9.156  1.00  0.00      PROA
ATOM   1255  CE3 TRP   164     -21.315  12.340  -7.744  1.00  0.00      PROA
ATOM   1256  CZ3 TRP   164     -20.751  13.491  -7.235  1.00  0.00      PROA
ATOM   1257  CZ2 TRP   164     -19.820  14.141  -9.322  1.00  0.00      PROA
ATOM   1258  CH2 TRP   164     -19.987  14.404  -7.966  1.00  0.00      PROA
ATOM   1259  C   TRP   164     -22.820   7.750  -8.522  1.00  0.00      PROA
ATOM   1260  O   TRP   164     -22.852   7.685  -7.285  1.00  0.00      PROA
ATOM   1261  N   ILE   165     -23.591   6.864  -9.121  1.00  0.00      PROA
ATOM   1262  CA  ILE   165     -24.548   5.994  -8.458  1.00  0.00      PROA
ATOM   1263  CB  ILE   165     -25.646   5.476  -9.430  1.00  0.00      PROA
ATOM   1264  CG2 ILE   165     -26.534   4.334  -8.997  1.00  0.00      PROA
ATOM   1265  CG1 ILE   165     -26.516   6.544 -10.101  1.00  0.00      PROA
ATOM   1266  CD  ILE   165     -27.149   6.208 -11.494  1.00  0.00      PROA
ATOM   1267  C   ILE   165     -23.905   4.983  -7.542  1.00  0.00      PROA
ATOM   1268  O   ILE   165     -24.305   4.904  -6.345  1.00  0.00      PROA
ATOM   1269  N   PRO   166     -22.941   4.181  -7.826  1.00  0.00      PROA
ATOM   1270  CD  PRO   166     -22.599   3.742  -9.151  1.00  0.00      PROA
ATOM   1271  CA  PRO   166     -22.389   3.301  -6.829  1.00  0.00      PROA
ATOM   1272  CB  PRO   166     -21.570   2.284  -7.634  1.00  0.00      PROA
ATOM   1273  CG  PRO   166     -21.391   2.871  -9.096  1.00  0.00      PROA
ATOM   1274  C   PRO   166     -21.493   3.934  -5.795  1.00  0.00      PROA
ATOM   1275  O   PRO   166     -21.731   3.630  -4.613  1.00  0.00      PROA
ATOM   1276  N   ALA   167     -20.536   4.797  -6.233  1.00  0.00      PROA
ATOM   1277  CA  ALA   167     -19.777   5.651  -5.401  1.00  0.00      PROA
ATOM   1278  CB  ALA   167     -19.158   6.810  -6.158  1.00  0.00      PROA
ATOM   1279  C   ALA   167     -20.462   6.355  -4.264  1.00  0.00      PROA
ATOM   1280  O   ALA   167     -20.058   6.076  -3.152  1.00  0.00      PROA
ATOM   1281  N   LEU   168     -21.523   7.154  -4.456  1.00  0.00      PROA
ATOM   1282  CA  LEU   168     -22.134   7.880  -3.328  1.00  0.00      PROA
ATOM   1283  CB  LEU   168     -22.986   9.075  -3.652  1.00  0.00      PROA
ATOM   1284  CG  LEU   168     -22.449  10.224  -4.538  1.00  0.00      PROA
ATOM   1285  CD1 LEU   168     -23.449  11.371  -4.472  1.00  0.00      PROA
ATOM   1286  CD2 LEU   168     -21.073  10.637  -4.099  1.00  0.00      PROA
ATOM   1287  C   LEU   168     -22.899   6.959  -2.382  1.00  0.00      PROA
ATOM   1288  O   LEU   168     -22.861   7.061  -1.166  1.00  0.00      PROA
ATOM   1289  N   VAL   169     -23.616   5.869  -2.790  1.00  0.00      PROA
ATOM   1290  CA  VAL   169     -24.249   4.932  -1.912  1.00  0.00      PROA
ATOM   1291  CB  VAL   169     -25.055   3.918  -2.764  1.00  0.00      PROA
ATOM   1292  CG1 VAL   169     -25.749   2.828  -1.800  1.00  0.00      PROA
ATOM   1293  CG2 VAL   169     -26.240   4.754  -3.462  1.00  0.00      PROA
ATOM   1294  C   VAL   169     -23.210   4.152  -1.002  1.00  0.00      PROA
ATOM   1295  O   VAL   169     -23.433   4.173   0.190  1.00  0.00      PROA
ATOM   1296  N   ILE   170     -22.120   3.584  -1.608  1.00  0.00      PROA
ATOM   1297  CA  ILE   170     -21.034   2.936  -0.893  1.00  0.00      PROA
ATOM   1298  CB  ILE   170     -20.052   2.273  -1.925  1.00  0.00      PROA
ATOM   1299  CG2 ILE   170     -18.825   1.647  -1.221  1.00  0.00      PROA
ATOM   1300  CG1 ILE   170     -20.779   1.190  -2.843  1.00  0.00      PROA
ATOM   1301  CD  ILE   170     -21.159  -0.179  -2.226  1.00  0.00      PROA
ATOM   1302  C   ILE   170     -20.361   3.991   0.046  1.00  0.00      PROA
ATOM   1303  O   ILE   170     -19.970   3.518   1.104  1.00  0.00      PROA
ATOM   1304  N   ALA   171     -20.203   5.236  -0.419  1.00  0.00      PROA
ATOM   1305  CA  ALA   171     -19.568   6.201   0.423  1.00  0.00      PROA
ATOM   1306  CB  ALA   171     -19.227   7.486  -0.425  1.00  0.00      PROA
ATOM   1307  C   ALA   171     -20.319   6.471   1.730  1.00  0.00      PROA
ATOM   1308  O   ALA   171     -19.764   6.560   2.804  1.00  0.00      PROA
ATOM   1309  N   ALA   172     -21.626   6.660   1.653  1.00  0.00      PROA
ATOM   1310  CA  ALA   172     -22.520   7.086   2.774  1.00  0.00      PROA
ATOM   1311  CB  ALA   172     -23.957   7.357   2.326  1.00  0.00      PROA
ATOM   1312  C   ALA   172     -22.499   5.912   3.817  1.00  0.00      PROA
ATOM   1313  O   ALA   172     -22.344   6.074   5.052  1.00  0.00      PROA
ATOM   1314  N   LEU   173     -22.645   4.654   3.264  1.00  0.00      PROA
ATOM   1315  CA  LEU   173     -22.561   3.375   4.018  1.00  0.00      PROA
ATOM   1316  CB  LEU   173     -22.873   2.143   3.125  1.00  0.00      PROA
ATOM   1317  CG  LEU   173     -24.237   2.101   2.610  1.00  0.00      PROA
ATOM   1318  CD1 LEU   173     -24.512   1.096   1.379  1.00  0.00      PROA
ATOM   1319  CD2 LEU   173     -25.412   2.074   3.629  1.00  0.00      PROA
ATOM   1320  C   LEU   173     -21.217   3.124   4.668  1.00  0.00      PROA
ATOM   1321  O   LEU   173     -21.143   2.780   5.856  1.00  0.00      PROA
ATOM   1322  N   PHE   174     -20.087   3.349   3.968  1.00  0.00      PROA
ATOM   1323  CA  PHE   174     -18.772   3.217   4.607  1.00  0.00      PROA
ATOM   1324  CB  PHE   174     -17.558   3.145   3.583  1.00  0.00      PROA
ATOM   1325  CG  PHE   174     -17.438   1.856   2.784  1.00  0.00      PROA
ATOM   1326  CD1 PHE   174     -18.283   0.760   2.749  1.00  0.00      PROA
ATOM   1327  CE1 PHE   174     -18.012  -0.365   1.967  1.00  0.00      PROA
ATOM   1328  CZ  PHE   174     -16.978  -0.373   1.079  1.00  0.00      PROA
ATOM   1329  CD2 PHE   174     -16.362   1.858   1.898  1.00  0.00      PROA
ATOM   1330  CE2 PHE   174     -16.117   0.810   0.970  1.00  0.00      PROA
ATOM   1331  C   PHE   174     -18.512   4.175   5.720  1.00  0.00      PROA
ATOM   1332  O   PHE   174     -17.980   3.801   6.793  1.00  0.00      PROA
ATOM   1333  N   ILE   175     -18.849   5.442   5.617  1.00  0.00      PROA
ATOM   1334  CA  ILE   175     -18.833   6.456   6.659  1.00  0.00      PROA
ATOM   1335  CB  ILE   175     -19.103   7.845   5.970  1.00  0.00      PROA
ATOM   1336  CG2 ILE   175     -19.165   9.006   7.034  1.00  0.00      PROA
ATOM   1337  CG1 ILE   175     -17.916   8.120   4.975  1.00  0.00      PROA
ATOM   1338  CD  ILE   175     -18.018   9.487   4.280  1.00  0.00      PROA
ATOM   1339  C   ILE   175     -19.736   6.126   7.829  1.00  0.00      PROA
ATOM   1340  O   ILE   175     -19.308   6.295   8.965  1.00  0.00      PROA
ATOM   1341  N   LEU   176     -20.997   5.604   7.604  1.00  0.00      PROA
ATOM   1342  CA  LEU   176     -21.815   5.000   8.674  1.00  0.00      PROA
ATOM   1343  CB  LEU   176     -23.126   4.457   8.052  1.00  0.00      PROA
ATOM   1344  CG  LEU   176     -24.285   4.039   8.999  1.00  0.00      PROA
ATOM   1345  CD1 LEU   176     -25.634   4.662   8.809  1.00  0.00      PROA
ATOM   1346  CD2 LEU   176     -24.463   2.558   9.155  1.00  0.00      PROA
ATOM   1347  C   LEU   176     -21.199   3.937   9.525  1.00  0.00      PROA
ATOM   1348  O   LEU   176     -21.326   3.967  10.756  1.00  0.00      PROA
ATOM   1349  N   TRP   177     -20.409   2.948   8.937  1.00  0.00      PROA
ATOM   1350  CA  TRP   177     -19.582   2.030   9.663  1.00  0.00      PROA
ATOM   1351  CB  TRP   177     -19.050   0.879   8.682  1.00  0.00      PROA
ATOM   1352  CG  TRP   177     -18.358  -0.265   9.382  1.00  0.00      PROA
ATOM   1353  CD1 TRP   177     -19.074  -1.258  10.014  1.00  0.00      PROA
ATOM   1354  NE1 TRP   177     -18.193  -1.975  10.848  1.00  0.00      PROA
ATOM   1355  CE2 TRP   177     -16.908  -1.556  10.704  1.00  0.00      PROA
ATOM   1356  CD2 TRP   177     -17.002  -0.487   9.768  1.00  0.00      PROA
ATOM   1357  CE3 TRP   177     -15.857   0.318   9.676  1.00  0.00      PROA
ATOM   1358  CZ3 TRP   177     -14.674  -0.209  10.130  1.00  0.00      PROA
ATOM   1359  CZ2 TRP   177     -15.802  -2.014  11.379  1.00  0.00      PROA
ATOM   1360  CH2 TRP   177     -14.688  -1.360  10.980  1.00  0.00      PROA
ATOM   1361  C   TRP   177     -18.537   2.720  10.525  1.00  0.00      PROA
ATOM   1362  O   TRP   177     -18.339   2.401  11.693  1.00  0.00      PROA
ATOM   1363  N   ALA   178     -17.861   3.599   9.990  1.00  0.00      PROA
ATOM   1364  CA  ALA   178     -16.643   4.188  10.543  1.00  0.00      PROA
ATOM   1365  CB  ALA   178     -16.026   5.136   9.493  1.00  0.00      PROA
ATOM   1366  C   ALA   178     -16.967   4.971  11.842  1.00  0.00      PROA
ATOM   1367  O   ALA   178     -16.131   4.871  12.766  1.00  0.00      PROA
ATOM   1368  N   PHE   179     -18.131   5.667  11.904  1.00  0.00      PROA
ATOM   1369  CA  PHE   179     -18.475   6.485  12.969  1.00  0.00      PROA
ATOM   1370  CB  PHE   179     -19.108   7.837  12.574  1.00  0.00      PROA
ATOM   1371  CG  PHE   179     -18.100   8.658  11.952  1.00  0.00      PROA
ATOM   1372  CD1 PHE   179     -17.245   9.440  12.736  1.00  0.00      PROA
ATOM   1373  CE1 PHE   179     -16.126  10.129  12.191  1.00  0.00      PROA
ATOM   1374  CZ  PHE   179     -15.905  10.019  10.807  1.00  0.00      PROA
ATOM   1375  CD2 PHE   179     -18.006   8.757  10.587  1.00  0.00      PROA
ATOM   1376  CE2 PHE   179     -16.855   9.357   9.993  1.00  0.00      PROA
ATOM   1377  C   PHE   179     -19.357   5.715  13.938  1.00  0.00      PROA
ATOM   1378  O   PHE   179     -19.494   6.145  15.087  1.00  0.00      PROA
ATOM   1379  N   GLY   180     -20.025   4.673  13.525  1.00  0.00      PROA
ATOM   1380  CA  GLY   180     -21.048   3.984  14.196  1.00  0.00      PROA
ATOM   1381  C   GLY   180     -20.597   2.874  15.136  1.00  0.00      PROA
ATOM   1382  O   GLY   180     -21.122   2.769  16.257  1.00  0.00      PROA
ATOM   1383  N   THR   181     -19.595   2.113  14.766  1.00  0.00      PROA
ATOM   1384  CA  THR   181     -19.038   1.029  15.607  1.00  0.00      PROA
ATOM   1385  CB  THR   181     -18.697  -0.227  14.838  1.00  0.00      PROA
ATOM   1386  OG1 THR   181     -18.409  -1.292  15.768  1.00  0.00      PROA
ATOM   1387  CG2 THR   181     -17.343   0.012  14.193  1.00  0.00      PROA
ATOM   1388  C   THR   181     -17.888   1.620  16.409  1.00  0.00      PROA
ATOM   1389  O   THR   181     -17.171   2.562  15.958  1.00  0.00      PROA
ATOM   1390  N   LYS   182     -17.656   1.190  17.693  1.00  0.00      PROA
ATOM   1391  CA  LYS   182     -16.583   1.752  18.520  1.00  0.00      PROA
ATOM   1392  CB  LYS   182     -16.591   0.991  19.875  1.00  0.00      PROA
ATOM   1393  CG  LYS   182     -17.571   1.527  20.877  1.00  0.00      PROA
ATOM   1394  CD  LYS   182     -17.576   0.782  22.220  1.00  0.00      PROA
ATOM   1395  CE  LYS   182     -18.116  -0.622  22.124  1.00  0.00      PROA
ATOM   1396  NZ  LYS   182     -19.520  -0.711  21.606  1.00  0.00      PROA
ATOM   1397  C   LYS   182     -15.198   1.734  17.865  1.00  0.00      PROA
ATOM   1398  O   LYS   182     -14.881   0.816  17.062  1.00  0.00      PROA
ATOM   1399  N   THR   183     -14.361   2.670  18.159  1.00  0.00      PROA
ATOM   1400  CA  THR   183     -12.947   2.823  17.823  1.00  0.00      PROA
ATOM   1401  CB  THR   183     -12.438   4.226  17.588  1.00  0.00      PROA
ATOM   1402  OG1 THR   183     -13.357   4.973  16.821  1.00  0.00      PROA
ATOM   1403  CG2 THR   183     -11.087   4.342  16.785  1.00  0.00      PROA
ATOM   1404  C   THR   183     -12.129   2.206  18.911  1.00  0.00      PROA
ATOM   1405  O   THR   183     -12.475   2.514  20.090  1.00  0.00      PROA
ATOM   1406  N   THR   184     -11.121   1.429  18.652  1.00  0.00      PROA
ATOM   1407  CA  THR   184     -10.229   0.845  19.662  1.00  0.00      PROA
ATOM   1408  CB  THR   184      -9.398  -0.347  19.104  1.00  0.00      PROA
ATOM   1409  OG1 THR   184     -10.198  -1.219  18.409  1.00  0.00      PROA
ATOM   1410  CG2 THR   184      -8.682  -1.225  20.181  1.00  0.00      PROA
ATOM   1411  C   THR   184      -9.262   1.945  19.974  1.00  0.00      PROA
ATOM   1412  O   THR   184      -8.725   2.435  19.021  1.00  0.00      PROA
ATOM   1413  N   SER   185      -9.138   2.440  21.208  1.00  0.00      PROA
ATOM   1414  CA  SER   185      -8.417   3.651  21.593  1.00  0.00      PROA
ATOM   1415  CB  SER   185      -8.792   4.201  23.010  1.00  0.00      PROA
ATOM   1416  OG  SER   185     -10.192   4.407  23.169  1.00  0.00      PROA
ATOM   1417  C   SER   185      -6.903   3.740  21.351  1.00  0.00      PROA
ATOM   1418  O   SER   185      -6.300   2.692  21.181  1.00  0.00      PROA
ATOM   1419  N   ARG   186      -6.392   4.956  21.195  1.00  0.00      PROA
ATOM   1420  CA  ARG   186      -4.955   5.077  20.943  1.00  0.00      PROA
ATOM   1421  CB  ARG   186      -4.570   5.138  19.425  1.00  0.00      PROA
ATOM   1422  CG  ARG   186      -4.659   3.858  18.589  1.00  0.00      PROA
ATOM   1423  CD  ARG   186      -3.428   2.957  18.816  1.00  0.00      PROA
ATOM   1424  NE  ARG   186      -3.555   1.894  17.780  1.00  0.00      PROA
ATOM   1425  CZ  ARG   186      -3.160   1.995  16.552  1.00  0.00      PROA
ATOM   1426  NH1 ARG   186      -2.516   3.026  16.130  1.00  0.00      PROA
ATOM   1427  NH2 ARG   186      -3.343   0.954  15.808  1.00  0.00      PROA
ATOM   1428  C   ARG   186      -4.430   6.372  21.535  1.00  0.00      PROA
ATOM   1429  O   ARG   186      -5.165   7.300  21.897  1.00  0.00      PROA
ATOM   1430  N   GLU   187      -3.103   6.527  21.663  1.00  0.00      PROA
ATOM   1431  CA  GLU   187      -2.393   7.731  22.007  1.00  0.00      PROA
ATOM   1432  CB  GLU   187      -1.365   7.287  23.098  1.00  0.00      PROA
ATOM   1433  CG  GLU   187      -1.967   6.582  24.328  1.00  0.00      PROA
ATOM   1434  CD  GLU   187      -3.055   7.473  24.920  1.00  0.00      PROA
ATOM   1435  OE1 GLU   187      -2.852   8.712  24.985  1.00  0.00      PROA
ATOM   1436  OE2 GLU   187      -4.090   6.933  25.425  1.00  0.00      PROA
ATOM   1437  C   GLU   187      -1.767   8.376  20.820  1.00  0.00      PROA
ATOM   1438  O   GLU   187      -0.986   9.286  20.929  1.00  0.00      PROA
ATOM   1439  N   THR   188      -2.043   7.933  19.583  1.00  0.00      PROA
ATOM   1440  CA  THR   188      -1.550   8.577  18.374  1.00  0.00      PROA
ATOM   1441  CB  THR   188      -1.923   7.786  17.170  1.00  0.00      PROA
ATOM   1442  OG1 THR   188      -1.247   6.542  17.227  1.00  0.00      PROA
ATOM   1443  CG2 THR   188      -1.351   8.518  15.954  1.00  0.00      PROA
ATOM   1444  C   THR   188      -2.165   9.913  18.317  1.00  0.00      PROA
ATOM   1445  O   THR   188      -3.388  10.172  18.336  1.00  0.00      PROA
ATOM   1446  N   LYS   189      -1.292  10.996  18.274  1.00  0.00      PROA
ATOM   1447  CA  LYS   189      -1.743  12.380  18.308  1.00  0.00      PROA
ATOM   1448  CB  LYS   189      -0.703  13.472  18.545  1.00  0.00      PROA
ATOM   1449  CG  LYS   189      -0.102  13.350  19.923  1.00  0.00      PROA
ATOM   1450  CD  LYS   189       0.864  14.529  20.226  1.00  0.00      PROA
ATOM   1451  CE  LYS   189       2.041  14.695  19.205  1.00  0.00      PROA
ATOM   1452  NZ  LYS   189       3.018  15.621  19.655  1.00  0.00      PROA
ATOM   1453  C   LYS   189      -2.600  12.744  17.070  1.00  0.00      PROA
ATOM   1454  O   LYS   189      -3.644  13.343  17.076  1.00  0.00      PROA
ATOM   1455  N   PHE   190      -2.118  12.348  15.883  1.00  0.00      PROA
ATOM   1456  CA  PHE   190      -2.631  12.578  14.574  1.00  0.00      PROA
ATOM   1457  CB  PHE   190      -1.570  12.420  13.426  1.00  0.00      PROA
ATOM   1458  CG  PHE   190      -2.045  12.943  12.124  1.00  0.00      PROA
ATOM   1459  CD1 PHE   190      -2.771  14.154  11.898  1.00  0.00      PROA
ATOM   1460  CE1 PHE   190      -3.170  14.467  10.620  1.00  0.00      PROA
ATOM   1461  CZ  PHE   190      -2.675  13.725   9.468  1.00  0.00      PROA
ATOM   1462  CD2 PHE   190      -1.685  12.127  11.022  1.00  0.00      PROA
ATOM   1463  CE2 PHE   190      -2.039  12.497   9.689  1.00  0.00      PROA
ATOM   1464  C   PHE   190      -3.772  11.564  14.269  1.00  0.00      PROA
ATOM   1465  O   PHE   190      -3.561  10.504  13.751  1.00  0.00      PROA
ATOM   1466  N   ASN   191      -5.009  11.806  14.791  1.00  0.00      PROA
ATOM   1467  CA  ASN   191      -6.085  10.858  14.837  1.00  0.00      PROA
ATOM   1468  CB  ASN   191      -7.180  11.658  15.603  1.00  0.00      PROA
ATOM   1469  CG  ASN   191      -8.520  10.853  15.666  1.00  0.00      PROA
ATOM   1470  OD1 ASN   191      -9.413  10.909  14.857  1.00  0.00      PROA
ATOM   1471  ND2 ASN   191      -8.533   9.977  16.704  1.00  0.00      PROA
ATOM   1472  C   ASN   191      -6.487  10.478  13.370  1.00  0.00      PROA
ATOM   1473  O   ASN   191      -6.409  11.224  12.424  1.00  0.00      PROA
ATOM   1474  N   TRP   192      -7.085   9.247  13.320  1.00  0.00      PROA
ATOM   1475  CA  TRP   192      -7.613   8.577  12.136  1.00  0.00      PROA
ATOM   1476  CB  TRP   192      -8.244   7.244  12.571  1.00  0.00      PROA
ATOM   1477  CG  TRP   192      -9.445   7.271  13.379  1.00  0.00      PROA
ATOM   1478  CD1 TRP   192      -9.478   7.496  14.731  1.00  0.00      PROA
ATOM   1479  NE1 TRP   192     -10.806   7.439  15.116  1.00  0.00      PROA
ATOM   1480  CE2 TRP   192     -11.630   7.078  14.071  1.00  0.00      PROA
ATOM   1481  CD2 TRP   192     -10.848   7.108  12.943  1.00  0.00      PROA
ATOM   1482  CE3 TRP   192     -11.333   6.626  11.730  1.00  0.00      PROA
ATOM   1483  CZ3 TRP   192     -12.749   6.635  11.642  1.00  0.00      PROA
ATOM   1484  CZ2 TRP   192     -13.002   7.130  13.967  1.00  0.00      PROA
ATOM   1485  CH2 TRP   192     -13.577   6.960  12.689  1.00  0.00      PROA
ATOM   1486  C   TRP   192      -8.577   9.489  11.372  1.00  0.00      PROA
ATOM   1487  O   TRP   192      -8.582   9.499  10.114  1.00  0.00      PROA
ATOM   1488  N   LYS   193      -9.403  10.236  12.076  1.00  0.00      PROA
ATOM   1489  CA  LYS   193     -10.355  11.065  11.353  1.00  0.00      PROA
ATOM   1490  CB  LYS   193     -11.370  11.764  12.391  1.00  0.00      PROA
ATOM   1491  CG  LYS   193     -12.253  10.757  13.157  1.00  0.00      PROA
ATOM   1492  CD  LYS   193     -13.128  11.333  14.284  1.00  0.00      PROA
ATOM   1493  CE  LYS   193     -12.433  11.668  15.653  1.00  0.00      PROA
ATOM   1494  NZ  LYS   193     -13.380  11.974  16.707  1.00  0.00      PROA
ATOM   1495  C   LYS   193      -9.719  12.121  10.477  1.00  0.00      PROA
ATOM   1496  O   LYS   193      -9.991  12.155   9.261  1.00  0.00      PROA
ATOM   1497  N   ILE   194      -8.822  12.987  11.009  1.00  0.00      PROA
ATOM   1498  CA  ILE   194      -8.139  13.976  10.221  1.00  0.00      PROA
ATOM   1499  CB  ILE   194      -7.618  15.077  11.169  1.00  0.00      PROA
ATOM   1500  CG2 ILE   194      -6.786  14.535  12.358  1.00  0.00      PROA
ATOM   1501  CG1 ILE   194      -6.902  16.181  10.422  1.00  0.00      PROA
ATOM   1502  CD  ILE   194      -7.763  17.026   9.553  1.00  0.00      PROA
ATOM   1503  C   ILE   194      -7.012  13.475   9.423  1.00  0.00      PROA
ATOM   1504  O   ILE   194      -6.838  13.880   8.345  1.00  0.00      PROA
ATOM   1505  N   ALA   195      -6.308  12.399   9.842  1.00  0.00      PROA
ATOM   1506  CA  ALA   195      -5.464  11.618   8.973  1.00  0.00      PROA
ATOM   1507  CB  ALA   195      -4.765  10.498   9.832  1.00  0.00      PROA
ATOM   1508  C   ALA   195      -6.142  11.091   7.776  1.00  0.00      PROA
ATOM   1509  O   ALA   195      -5.722  11.274   6.633  1.00  0.00      PROA
ATOM   1510  N   SER   196      -7.268  10.406   7.843  1.00  0.00      PROA
ATOM   1511  CA  SER   196      -8.020   9.896   6.684  1.00  0.00      PROA
ATOM   1512  CB  SER   196      -9.372   9.284   7.083  1.00  0.00      PROA
ATOM   1513  OG  SER   196      -9.329   7.935   7.629  1.00  0.00      PROA
ATOM   1514  C   SER   196      -8.368  10.931   5.697  1.00  0.00      PROA
ATOM   1515  O   SER   196      -8.192  10.766   4.498  1.00  0.00      PROA
ATOM   1516  N   VAL   197      -9.003  12.015   6.192  1.00  0.00      PROA
ATOM   1517  CA  VAL   197      -9.300  13.205   5.366  1.00  0.00      PROA
ATOM   1518  CB  VAL   197     -10.092  14.252   6.246  1.00  0.00      PROA
ATOM   1519  CG1 VAL   197     -10.246  15.626   5.557  1.00  0.00      PROA
ATOM   1520  CG2 VAL   197     -11.529  13.856   6.533  1.00  0.00      PROA
ATOM   1521  C   VAL   197      -8.119  13.826   4.725  1.00  0.00      PROA
ATOM   1522  O   VAL   197      -8.127  14.163   3.510  1.00  0.00      PROA
ATOM   1523  N   CYS   198      -6.961  13.801   5.387  1.00  0.00      PROA
ATOM   1524  CA  CYS   198      -5.712  14.153   4.707  1.00  0.00      PROA
ATOM   1525  CB  CYS   198      -4.650  14.408   5.832  1.00  0.00      PROA
ATOM   1526  SG  CYS   198      -4.949  15.892   6.805  1.00  0.00      PROA
ATOM   1527  C   CYS   198      -5.080  13.234   3.695  1.00  0.00      PROA
ATOM   1528  O   CYS   198      -4.664  13.645   2.629  1.00  0.00      PROA
ATOM   1529  N   LEU   199      -5.164  11.932   4.004  1.00  0.00      PROA
ATOM   1530  CA  LEU   199      -4.778  10.823   3.123  1.00  0.00      PROA
ATOM   1531  CB  LEU   199      -5.135   9.447   3.740  1.00  0.00      PROA
ATOM   1532  CG  LEU   199      -4.304   8.362   3.005  1.00  0.00      PROA
ATOM   1533  CD1 LEU   199      -2.740   8.571   2.882  1.00  0.00      PROA
ATOM   1534  CD2 LEU   199      -4.432   7.078   3.823  1.00  0.00      PROA
ATOM   1535  C   LEU   199      -5.450  10.891   1.781  1.00  0.00      PROA
ATOM   1536  O   LEU   199      -4.912  10.658   0.669  1.00  0.00      PROA
ATOM   1537  N   ALA   200      -6.772  11.222   1.832  1.00  0.00      PROA
ATOM   1538  CA  ALA   200      -7.696  11.371   0.760  1.00  0.00      PROA
ATOM   1539  CB  ALA   200      -9.155  11.689   1.347  1.00  0.00      PROA
ATOM   1540  C   ALA   200      -7.285  12.501  -0.164  1.00  0.00      PROA
ATOM   1541  O   ALA   200      -7.273  12.304  -1.360  1.00  0.00      PROA
ATOM   1542  N   LEU   201      -6.770  13.669   0.357  1.00  0.00      PROA
ATOM   1543  CA  LEU   201      -6.236  14.724  -0.390  1.00  0.00      PROA
ATOM   1544  CB  LEU   201      -6.110  15.970   0.476  1.00  0.00      PROA
ATOM   1545  CG  LEU   201      -7.442  16.613   0.949  1.00  0.00      PROA
ATOM   1546  CD1 LEU   201      -7.192  17.677   2.090  1.00  0.00      PROA
ATOM   1547  CD2 LEU   201      -8.314  17.148  -0.149  1.00  0.00      PROA
ATOM   1548  C   LEU   201      -4.930  14.390  -1.007  1.00  0.00      PROA
ATOM   1549  O   LEU   201      -4.684  14.735  -2.200  1.00  0.00      PROA
ATOM   1550  N   VAL   202      -4.007  13.633  -0.296  1.00  0.00      PROA
ATOM   1551  CA  VAL   202      -2.791  13.179  -0.995  1.00  0.00      PROA
ATOM   1552  CB  VAL   202      -1.756  12.576   0.031  1.00  0.00      PROA
ATOM   1553  CG1 VAL   202      -0.653  11.909  -0.647  1.00  0.00      PROA
ATOM   1554  CG2 VAL   202      -1.274  13.706   0.905  1.00  0.00      PROA
ATOM   1555  C   VAL   202      -2.927  12.333  -2.208  1.00  0.00      PROA
ATOM   1556  O   VAL   202      -2.157  12.508  -3.175  1.00  0.00      PROA
ATOM   1557  N   ALA   203      -3.800  11.354  -2.270  1.00  0.00      PROA
ATOM   1558  CA  ALA   203      -4.162  10.595  -3.416  1.00  0.00      PROA
ATOM   1559  CB  ALA   203      -5.148   9.495  -2.989  1.00  0.00      PROA
ATOM   1560  C   ALA   203      -4.715  11.321  -4.549  1.00  0.00      PROA
ATOM   1561  O   ALA   203      -4.409  11.095  -5.696  1.00  0.00      PROA
ATOM   1562  N   GLY   204      -5.607  12.293  -4.184  1.00  0.00      PROA
ATOM   1563  CA  GLY   204      -6.225  13.153  -5.088  1.00  0.00      PROA
ATOM   1564  C   GLY   204      -5.222  14.009  -5.896  1.00  0.00      PROA
ATOM   1565  O   GLY   204      -5.204  14.175  -7.114  1.00  0.00      PROA
ATOM   1566  N   LEU   205      -4.332  14.654  -5.093  1.00  0.00      PROA
ATOM   1567  CA  LEU   205      -3.263  15.577  -5.521  1.00  0.00      PROA
ATOM   1568  CB  LEU   205      -2.659  16.178  -4.174  1.00  0.00      PROA
ATOM   1569  CG  LEU   205      -1.462  17.079  -4.437  1.00  0.00      PROA
ATOM   1570  CD1 LEU   205      -1.778  18.198  -5.452  1.00  0.00      PROA
ATOM   1571  CD2 LEU   205      -0.796  17.417  -3.115  1.00  0.00      PROA
ATOM   1572  C   LEU   205      -2.291  14.829  -6.414  1.00  0.00      PROA
ATOM   1573  O   LEU   205      -1.807  15.268  -7.409  1.00  0.00      PROA
ATOM   1574  N   GLY   206      -2.031  13.571  -5.964  1.00  0.00      PROA
ATOM   1575  CA  GLY   206      -1.343  12.498  -6.671  1.00  0.00      PROA
ATOM   1576  C   GLY   206      -1.856  12.132  -8.050  1.00  0.00      PROA
ATOM   1577  O   GLY   206      -1.165  12.030  -9.062  1.00  0.00      PROA
ATOM   1578  N   PHE   207      -3.191  12.039  -8.109  1.00  0.00      PROA
ATOM   1579  CA  PHE   207      -3.870  11.618  -9.310  1.00  0.00      PROA
ATOM   1580  CB  PHE   207      -5.381  11.314  -8.941  1.00  0.00      PROA
ATOM   1581  CG  PHE   207      -5.912  10.107  -9.570  1.00  0.00      PROA
ATOM   1582  CD1 PHE   207      -6.580   9.034  -8.876  1.00  0.00      PROA
ATOM   1583  CE1 PHE   207      -7.007   7.912  -9.621  1.00  0.00      PROA
ATOM   1584  CZ  PHE   207      -6.594   7.792 -10.961  1.00  0.00      PROA
ATOM   1585  CD2 PHE   207      -5.576   9.896 -10.923  1.00  0.00      PROA
ATOM   1586  CE2 PHE   207      -5.880   8.772 -11.579  1.00  0.00      PROA
ATOM   1587  C   PHE   207      -3.776  12.720 -10.377  1.00  0.00      PROA
ATOM   1588  O   PHE   207      -3.471  12.525 -11.536  1.00  0.00      PROA
ATOM   1589  N   ILE   208      -4.123  13.932  -9.976  1.00  0.00      PROA
ATOM   1590  CA  ILE   208      -4.069  15.107 -10.786  1.00  0.00      PROA
ATOM   1591  CB  ILE   208      -4.676  16.351 -10.003  1.00  0.00      PROA
ATOM   1592  CG2 ILE   208      -4.436  17.690 -10.780  1.00  0.00      PROA
ATOM   1593  CG1 ILE   208      -6.145  16.136  -9.617  1.00  0.00      PROA
ATOM   1594  CD  ILE   208      -6.738  17.053  -8.523  1.00  0.00      PROA
ATOM   1595  C   ILE   208      -2.657  15.404 -11.230  1.00  0.00      PROA
ATOM   1596  O   ILE   208      -2.365  15.729 -12.366  1.00  0.00      PROA
ATOM   1597  N   THR   209      -1.632  15.375 -10.323  1.00  0.00      PROA
ATOM   1598  CA  THR   209      -0.202  15.567 -10.593  1.00  0.00      PROA
ATOM   1599  CB  THR   209       0.715  15.820  -9.357  1.00  0.00      PROA
ATOM   1600  OG1 THR   209       0.636  14.830  -8.418  1.00  0.00      PROA
ATOM   1601  CG2 THR   209       0.300  17.164  -8.743  1.00  0.00      PROA
ATOM   1602  C   THR   209       0.395  14.511 -11.462  1.00  0.00      PROA
ATOM   1603  O   THR   209       1.297  14.773 -12.184  1.00  0.00      PROA
ATOM   1604  N   SER   210      -0.031  13.207 -11.239  1.00  0.00      PROA
ATOM   1605  CA  SER   210       0.452  12.071 -11.997  1.00  0.00      PROA
ATOM   1606  CB  SER   210       0.310  10.721 -11.280  1.00  0.00      PROA
ATOM   1607  OG  SER   210       0.846   9.637 -12.109  1.00  0.00      PROA
ATOM   1608  C   SER   210      -0.059  12.129 -13.436  1.00  0.00      PROA
ATOM   1609  O   SER   210       0.626  11.692 -14.335  1.00  0.00      PROA
ATOM   1610  N   THR   211      -1.357  12.546 -13.591  1.00  0.00      PROA
ATOM   1611  CA  THR   211      -1.960  12.622 -14.905  1.00  0.00      PROA
ATOM   1612  CB  THR   211      -3.422  13.174 -14.775  1.00  0.00      PROA
ATOM   1613  OG1 THR   211      -4.247  12.157 -14.180  1.00  0.00      PROA
ATOM   1614  CG2 THR   211      -4.051  13.549 -16.146  1.00  0.00      PROA
ATOM   1615  C   THR   211      -1.275  13.625 -15.814  1.00  0.00      PROA
ATOM   1616  O   THR   211      -1.101  13.362 -17.007  1.00  0.00      PROA
ATOM   1617  N   LEU   212      -0.874  14.765 -15.215  1.00  0.00      PROA
ATOM   1618  CA  LEU   212      -0.262  15.842 -15.886  1.00  0.00      PROA
ATOM   1619  CB  LEU   212      -0.506  17.118 -15.036  1.00  0.00      PROA
ATOM   1620  CG  LEU   212      -2.006  17.648 -15.024  1.00  0.00      PROA
ATOM   1621  CD1 LEU   212      -2.179  18.663 -13.890  1.00  0.00      PROA
ATOM   1622  CD2 LEU   212      -2.410  18.196 -16.439  1.00  0.00      PROA
ATOM   1623  C   LEU   212       1.191  15.559 -16.167  1.00  0.00      PROA
ATOM   1624  O   LEU   212       1.853  16.243 -16.966  1.00  0.00      PROA
ATOM   1625  N   SER   213       1.856  14.584 -15.442  1.00  0.00      PROA
ATOM   1626  CA  SER   213       3.276  14.207 -15.556  1.00  0.00      PROA
ATOM   1627  CB  SER   213       4.053  13.862 -14.240  1.00  0.00      PROA
ATOM   1628  OG  SER   213       3.226  13.084 -13.398  1.00  0.00      PROA
ATOM   1629  C   SER   213       3.413  13.095 -16.531  1.00  0.00      PROA
ATOM   1630  O   SER   213       4.384  13.123 -17.237  1.00  0.00      PROA
ATOM   1631  N   GLY   214       2.427  12.207 -16.595  1.00  0.00      PROA
ATOM   1632  CA  GLY   214       2.461  11.137 -17.603  1.00  0.00      PROA
ATOM   1633  C   GLY   214       1.440  10.074 -17.601  1.00  0.00      PROA
ATOM   1634  O   GLY   214       1.070   9.594 -18.658  1.00  0.00      PROA
ATOM   1635  N   ARG   215       1.050   9.709 -16.363  1.00  0.00      PROA
ATOM   1636  CA  ARG   215       0.320   8.515 -15.952  1.00  0.00      PROA
ATOM   1637  CB  ARG   215       1.327   7.561 -15.309  1.00  0.00      PROA
ATOM   1638  CG  ARG   215       0.842   6.796 -14.054  1.00  0.00      PROA
ATOM   1639  CD  ARG   215       1.963   6.137 -13.207  1.00  0.00      PROA
ATOM   1640  NE  ARG   215       1.332   5.459 -12.087  1.00  0.00      PROA
ATOM   1641  CZ  ARG   215       1.148   6.044 -10.912  1.00  0.00      PROA
ATOM   1642  NH1 ARG   215       1.153   7.345 -10.598  1.00  0.00      PROA
ATOM   1643  NH2 ARG   215       0.673   5.350  -9.885  1.00  0.00      PROA
ATOM   1644  C   ARG   215      -1.033   8.701 -15.312  1.00  0.00      PROA
ATOM   1645  O   ARG   215      -1.097   9.267 -14.239  1.00  0.00      PROA
ATOM   1646  N   LYS   216      -2.134   8.224 -15.905  1.00  0.00      PROA
ATOM   1647  CA  LYS   216      -3.486   8.344 -15.388  1.00  0.00      PROA
ATOM   1648  CB  LYS   216      -4.571   8.373 -16.457  1.00  0.00      PROA
ATOM   1649  CG  LYS   216      -4.395   9.494 -17.466  1.00  0.00      PROA
ATOM   1650  CD  LYS   216      -5.671   9.820 -18.320  1.00  0.00      PROA
ATOM   1651  CE  LYS   216      -5.471  11.141 -19.084  1.00  0.00      PROA
ATOM   1652  NZ  LYS   216      -6.488  11.367 -20.097  1.00  0.00      PROA
ATOM   1653  C   LYS   216      -3.798   7.349 -14.308  1.00  0.00      PROA
ATOM   1654  O   LYS   216      -4.826   6.665 -14.372  1.00  0.00      PROA
ATOM   1655  N   TYR   217      -2.961   7.307 -13.262  1.00  0.00      PROA
ATOM   1656  CA  TYR   217      -3.327   6.469 -12.132  1.00  0.00      PROA
ATOM   1657  CB  TYR   217      -2.778   4.966 -12.265  1.00  0.00      PROA
ATOM   1658  CG  TYR   217      -3.594   4.088 -11.370  1.00  0.00      PROA
ATOM   1659  CD1 TYR   217      -4.858   3.634 -11.908  1.00  0.00      PROA
ATOM   1660  CE1 TYR   217      -5.500   2.537 -11.222  1.00  0.00      PROA
ATOM   1661  CZ  TYR   217      -4.832   1.858 -10.203  1.00  0.00      PROA
ATOM   1662  OH  TYR   217      -5.508   0.712  -9.612  1.00  0.00      PROA
ATOM   1663  CD2 TYR   217      -3.038   3.469 -10.300  1.00  0.00      PROA
ATOM   1664  CE2 TYR   217      -3.563   2.329  -9.786  1.00  0.00      PROA
ATOM   1665  C   TYR   217      -2.711   7.134 -10.923  1.00  0.00      PROA
ATOM   1666  O   TYR   217      -1.697   7.728 -11.052  1.00  0.00      PROA
ATOM   1667  N   GLY   218      -3.271   7.158  -9.690  1.00  0.00      PROA
ATOM   1668  CA  GLY   218      -2.762   7.964  -8.609  1.00  0.00      PROA
ATOM   1669  C   GLY   218      -1.514   7.506  -7.939  1.00  0.00      PROA
ATOM   1670  O   GLY   218      -0.385   7.527  -8.507  1.00  0.00      PROA
ATOM   1671  N   LEU   219      -1.630   7.151  -6.644  1.00  0.00      PROA
ATOM   1672  CA  LEU   219      -0.478   6.661  -5.818  1.00  0.00      PROA
ATOM   1673  CB  LEU   219      -0.967   6.542  -4.314  1.00  0.00      PROA
ATOM   1674  CG  LEU   219      -1.316   7.938  -3.756  1.00  0.00      PROA
ATOM   1675  CD1 LEU   219      -1.998   7.846  -2.422  1.00  0.00      PROA
ATOM   1676  CD2 LEU   219      -0.105   8.845  -3.735  1.00  0.00      PROA
ATOM   1677  C   LEU   219      -0.054   5.247  -6.203  1.00  0.00      PROA
ATOM   1678  O   LEU   219      -0.913   4.580  -6.785  1.00  0.00      PROA
ATOM   1679  N   GLY   220       1.185   4.781  -5.996  1.00  0.00      PROA
ATOM   1680  CA  GLY   220       1.788   3.664  -6.684  1.00  0.00      PROA
ATOM   1681  C   GLY   220       2.360   2.615  -5.714  1.00  0.00      PROA
ATOM   1682  O   GLY   220       1.715   1.693  -5.389  1.00  0.00      PROA
ATOM   1683  N   ILE   221       3.658   2.752  -5.405  1.00  0.00      PROA
ATOM   1684  CA  ILE   221       4.598   1.888  -4.679  1.00  0.00      PROA
ATOM   1685  CB  ILE   221       4.334   2.066  -3.169  1.00  0.00      PROA
ATOM   1686  CG2 ILE   221       5.577   1.671  -2.234  1.00  0.00      PROA
ATOM   1687  CG1 ILE   221       3.815   3.419  -2.664  1.00  0.00      PROA
ATOM   1688  CD  ILE   221       3.545   3.580  -1.227  1.00  0.00      PROA
ATOM   1689  C   ILE   221       4.824   0.499  -5.201  1.00  0.00      PROA
ATOM   1690  O   ILE   221       5.323  -0.312  -4.484  1.00  0.00      PROA
ATOM   1691  N   THR   222       4.589   0.219  -6.494  1.00  0.00      PROA
ATOM   1692  CA  THR   222       5.261  -0.965  -7.150  1.00  0.00      PROA
ATOM   1693  CB  THR   222       4.276  -2.002  -7.732  1.00  0.00      PROA
ATOM   1694  OG1 THR   222       3.287  -2.274  -6.769  1.00  0.00      PROA
ATOM   1695  CG2 THR   222       4.968  -3.303  -8.195  1.00  0.00      PROA
ATOM   1696  C   THR   222       6.089  -0.486  -8.324  1.00  0.00      PROA
ATOM   1697  O   THR   222       7.272  -0.704  -8.388  1.00  0.00      PROA
ATOM   1698  N   GLY   223       5.516   0.348  -9.211  1.00  0.00      PROA
ATOM   1699  CA  GLY   223       6.208   0.915 -10.360  1.00  0.00      PROA
ATOM   1700  C   GLY   223       7.505   1.716 -10.016  1.00  0.00      PROA
ATOM   1701  O   GLY   223       8.584   1.400 -10.547  1.00  0.00      PROA
ATOM   1702  N   GLY   224       7.429   2.648  -9.057  1.00  0.00      PROA
ATOM   1703  CA  GLY   224       8.624   3.413  -8.561  1.00  0.00      PROA
ATOM   1704  C   GLY   224       9.714   2.535  -7.909  1.00  0.00      PROA
ATOM   1705  O   GLY   224      10.888   2.787  -8.029  1.00  0.00      PROA
ATOM   1706  N   TRP   225       9.357   1.456  -7.184  1.00  0.00      PROA
ATOM   1707  CA  TRP   225      10.425   0.672  -6.555  1.00  0.00      PROA
ATOM   1708  CB  TRP   225       9.966  -0.252  -5.350  1.00  0.00      PROA
ATOM   1709  CG  TRP   225      10.010   0.324  -3.970  1.00  0.00      PROA
ATOM   1710  CD1 TRP   225       8.979   0.742  -3.134  1.00  0.00      PROA
ATOM   1711  NE1 TRP   225       9.512   1.101  -1.913  1.00  0.00      PROA
ATOM   1712  CE2 TRP   225      10.918   1.142  -1.968  1.00  0.00      PROA
ATOM   1713  CD2 TRP   225      11.262   0.659  -3.290  1.00  0.00      PROA
ATOM   1714  CE3 TRP   225      12.585   0.504  -3.594  1.00  0.00      PROA
ATOM   1715  CZ3 TRP   225      13.562   1.108  -2.778  1.00  0.00      PROA
ATOM   1716  CZ2 TRP   225      11.860   1.677  -1.089  1.00  0.00      PROA
ATOM   1717  CH2 TRP   225      13.193   1.667  -1.474  1.00  0.00      PROA
ATOM   1718  C   TRP   225      11.087  -0.149  -7.691  1.00  0.00      PROA
ATOM   1719  O   TRP   225      12.314  -0.376  -7.578  1.00  0.00      PROA
ATOM   1720  N   ILE   226      10.410  -0.477  -8.802  1.00  0.00      PROA
ATOM   1721  CA  ILE   226      11.002  -0.995 -10.030  1.00  0.00      PROA
ATOM   1722  CB  ILE   226       9.987  -1.654 -10.983  1.00  0.00      PROA
ATOM   1723  CG2 ILE   226      10.918  -2.121 -12.215  1.00  0.00      PROA
ATOM   1724  CG1 ILE   226       9.270  -2.865 -10.353  1.00  0.00      PROA
ATOM   1725  CD  ILE   226       8.405  -3.640 -11.294  1.00  0.00      PROA
ATOM   1726  C   ILE   226      11.898   0.026 -10.693  1.00  0.00      PROA
ATOM   1727  O   ILE   226      13.073  -0.224 -10.996  1.00  0.00      PROA
ATOM   1728  N   ASN   227      11.441   1.288 -10.825  1.00  0.00      PROA
ATOM   1729  CA  ASN   227      12.071   2.357 -11.424  1.00  0.00      PROA
ATOM   1730  CB  ASN   227      11.079   3.547 -11.606  1.00  0.00      PROA
ATOM   1731  CG  ASN   227      11.642   4.725 -12.353  1.00  0.00      PROA
ATOM   1732  OD1 ASN   227      11.802   5.859 -11.880  1.00  0.00      PROA
ATOM   1733  ND2 ASN   227      11.819   4.514 -13.696  1.00  0.00      PROA
ATOM   1734  C   ASN   227      13.355   2.927 -10.741  1.00  0.00      PROA
ATOM   1735  O   ASN   227      14.265   3.400 -11.372  1.00  0.00      PROA
ATOM   1736  N   LEU   228      13.407   2.880  -9.390  1.00  0.00      PROA
ATOM   1737  CA  LEU   228      14.490   3.329  -8.529  1.00  0.00      PROA
ATOM   1738  CB  LEU   228      13.960   3.564  -7.083  1.00  0.00      PROA
ATOM   1739  CG  LEU   228      14.921   4.281  -6.090  1.00  0.00      PROA
ATOM   1740  CD1 LEU   228      15.266   5.645  -6.631  1.00  0.00      PROA
ATOM   1741  CD2 LEU   228      14.283   4.344  -4.713  1.00  0.00      PROA
ATOM   1742  C   LEU   228      15.756   2.359  -8.848  1.00  0.00      PROA
ATOM   1743  O   LEU   228      16.821   2.871  -9.189  1.00  0.00      PROA
ATOM   1744  N   PHE   229      15.535   1.024  -8.875  1.00  0.00      PROA
ATOM   1745  CA  PHE   229      16.479   0.045  -9.354  1.00  0.00      PROA
ATOM   1746  CB  PHE   229      16.291  -1.465  -8.859  1.00  0.00      PROA
ATOM   1747  CG  PHE   229      16.471  -1.454  -7.375  1.00  0.00      PROA
ATOM   1748  CD1 PHE   229      15.288  -1.616  -6.532  1.00  0.00      PROA
ATOM   1749  CE1 PHE   229      15.515  -1.818  -5.152  1.00  0.00      PROA
ATOM   1750  CZ  PHE   229      16.761  -1.867  -4.569  1.00  0.00      PROA
ATOM   1751  CD2 PHE   229      17.741  -1.507  -6.845  1.00  0.00      PROA
ATOM   1752  CE2 PHE   229      17.846  -1.667  -5.449  1.00  0.00      PROA
ATOM   1753  C   PHE   229      16.805   0.167 -10.806  1.00  0.00      PROA
ATOM   1754  O   PHE   229      18.020   0.084 -11.102  1.00  0.00      PROA
ATOM   1755  N   GLN   230      15.915   0.452 -11.750  1.00  0.00      PROA
ATOM   1756  CA  GLN   230      16.206   0.504 -13.156  1.00  0.00      PROA
ATOM   1757  CB  GLN   230      14.971   0.560 -14.100  1.00  0.00      PROA
ATOM   1758  CG  GLN   230      14.160  -0.681 -14.117  1.00  0.00      PROA
ATOM   1759  CD  GLN   230      13.280  -0.741 -15.383  1.00  0.00      PROA
ATOM   1760  OE1 GLN   230      12.168  -1.306 -15.269  1.00  0.00      PROA
ATOM   1761  NE2 GLN   230      13.733  -0.419 -16.579  1.00  0.00      PROA
ATOM   1762  C   GLN   230      17.002   1.817 -13.344  1.00  0.00      PROA
ATOM   1763  O   GLN   230      17.795   1.946 -14.278  1.00  0.00      PROA
ATOM   1764  N   GLY   231      16.925   2.804 -12.420  1.00  0.00      PROA
ATOM   1765  CA  GLY   231      17.732   3.987 -12.526  1.00  0.00      PROA
ATOM   1766  C   GLY   231      19.130   3.788 -12.095  1.00  0.00      PROA
ATOM   1767  O   GLY   231      20.058   4.019 -12.826  1.00  0.00      PROA
ATOM   1768  N   PHE   232      19.318   3.207 -10.853  1.00  0.00      PROA
ATOM   1769  CA  PHE   232      20.653   2.827 -10.499  1.00  0.00      PROA
ATOM   1770  CB  PHE   232      20.562   2.215  -9.084  1.00  0.00      PROA
ATOM   1771  CG  PHE   232      21.735   1.732  -8.305  1.00  0.00      PROA
ATOM   1772  CD1 PHE   232      23.059   2.133  -8.482  1.00  0.00      PROA
ATOM   1773  CE1 PHE   232      24.106   1.442  -7.857  1.00  0.00      PROA
ATOM   1774  CZ  PHE   232      23.779   0.397  -6.968  1.00  0.00      PROA
ATOM   1775  CD2 PHE   232      21.455   0.857  -7.276  1.00  0.00      PROA
ATOM   1776  CE2 PHE   232      22.479   0.126  -6.613  1.00  0.00      PROA
ATOM   1777  C   PHE   232      21.321   1.760 -11.370  1.00  0.00      PROA
ATOM   1778  O   PHE   232      22.508   1.851 -11.690  1.00  0.00      PROA
ATOM   1779  N   LEU   233      20.691   0.661 -11.759  1.00  0.00      PROA
ATOM   1780  CA  LEU   233      21.288  -0.543 -12.390  1.00  0.00      PROA
ATOM   1781  CB  LEU   233      20.458  -1.754 -11.888  1.00  0.00      PROA
ATOM   1782  CG  LEU   233      20.363  -2.120 -10.397  1.00  0.00      PROA
ATOM   1783  CD1 LEU   233      19.881  -3.534 -10.102  1.00  0.00      PROA
ATOM   1784  CD2 LEU   233      21.745  -1.953  -9.700  1.00  0.00      PROA
ATOM   1785  C   LEU   233      21.225  -0.521 -13.933  1.00  0.00      PROA
ATOM   1786  O   LEU   233      22.216  -0.839 -14.595  1.00  0.00      PROA
ATOM   1787  N   THR   234      20.164  -0.036 -14.565  1.00  0.00      PROA
ATOM   1788  CA  THR   234      19.997  -0.156 -16.048  1.00  0.00      PROA
ATOM   1789  CB  THR   234      18.648  -0.823 -16.439  1.00  0.00      PROA
ATOM   1790  OG1 THR   234      17.521   0.048 -16.459  1.00  0.00      PROA
ATOM   1791  CG2 THR   234      18.339  -2.090 -15.634  1.00  0.00      PROA
ATOM   1792  C   THR   234      20.218   1.265 -16.599  1.00  0.00      PROA
ATOM   1793  O   THR   234      20.242   1.482 -17.790  1.00  0.00      PROA
ATOM   1794  N   ASN   235      20.330   2.247 -15.710  1.00  0.00      PROA
ATOM   1795  CA  ASN   235      20.470   3.658 -16.052  1.00  0.00      PROA
ATOM   1796  CB  ASN   235      21.860   3.983 -16.700  1.00  0.00      PROA
ATOM   1797  CG  ASN   235      23.097   3.562 -15.833  1.00  0.00      PROA
ATOM   1798  OD1 ASN   235      24.132   3.383 -16.431  1.00  0.00      PROA
ATOM   1799  ND2 ASN   235      23.061   3.522 -14.480  1.00  0.00      PROA
ATOM   1800  C   ASN   235      19.278   4.317 -16.714  1.00  0.00      PROA
ATOM   1801  O   ASN   235      19.378   5.323 -17.372  1.00  0.00      PROA
ATOM   1802  N   SER   236      18.029   3.771 -16.561  1.00  0.00      PROA
ATOM   1803  CA  SER   236      16.862   4.439 -17.110  1.00  0.00      PROA
ATOM   1804  CB  SER   236      15.515   3.542 -17.031  1.00  0.00      PROA
ATOM   1805  OG  SER   236      14.387   3.960 -17.694  1.00  0.00      PROA
ATOM   1806  C   SER   236      16.634   5.819 -16.466  1.00  0.00      PROA
ATOM   1807  O   SER   236      16.953   5.918 -15.285  1.00  0.00      PROA
ATOM   1808  N   PRO   237      16.087   6.962 -17.042  1.00  0.00      PROA
ATOM   1809  CD  PRO   237      16.256   7.184 -18.462  1.00  0.00      PROA
ATOM   1810  CA  PRO   237      15.415   8.090 -16.351  1.00  0.00      PROA
ATOM   1811  CB  PRO   237      14.926   8.944 -17.558  1.00  0.00      PROA
ATOM   1812  CG  PRO   237      15.852   8.605 -18.703  1.00  0.00      PROA
ATOM   1813  C   PRO   237      14.323   7.693 -15.334  1.00  0.00      PROA
ATOM   1814  O   PRO   237      13.405   6.863 -15.628  1.00  0.00      PROA
ATOM   1815  N   LEU   238      14.335   8.360 -14.141  1.00  0.00      PROA
ATOM   1816  CA  LEU   238      13.252   8.346 -13.099  1.00  0.00      PROA
ATOM   1817  CB  LEU   238      13.559   8.993 -11.729  1.00  0.00      PROA
ATOM   1818  CG  LEU   238      14.826   8.420 -11.110  1.00  0.00      PROA
ATOM   1819  CD1 LEU   238      15.342   8.961  -9.721  1.00  0.00      PROA
ATOM   1820  CD2 LEU   238      14.742   6.926 -10.991  1.00  0.00      PROA
ATOM   1821  C   LEU   238      11.963   8.879 -13.505  1.00  0.00      PROA
ATOM   1822  O   LEU   238      11.914   9.765 -14.381  1.00  0.00      PROA
ATOM   1823  N   ASN   239      10.838   8.382 -12.908  1.00  0.00      PROA
ATOM   1824  CA  ASN   239       9.606   8.905 -13.178  1.00  0.00      PROA
ATOM   1825  CB  ASN   239       8.783   7.928 -14.041  1.00  0.00      PROA
ATOM   1826  CG  ASN   239       8.453   6.584 -13.313  1.00  0.00      PROA
ATOM   1827  OD1 ASN   239       8.399   6.515 -12.040  1.00  0.00      PROA
ATOM   1828  ND2 ASN   239       8.135   5.530 -14.144  1.00  0.00      PROA
ATOM   1829  C   ASN   239       8.858   9.387 -11.903  1.00  0.00      PROA
ATOM   1830  O   ASN   239       9.357   9.445 -10.775  1.00  0.00      PROA
ATOM   1831  N   TRP   240       7.553   9.798 -12.147  1.00  0.00      PROA
ATOM   1832  CA  TRP   240       6.710  10.183 -11.116  1.00  0.00      PROA
ATOM   1833  CB  TRP   240       5.369  10.741 -11.648  1.00  0.00      PROA
ATOM   1834  CG  TRP   240       4.481  11.439 -10.587  1.00  0.00      PROA
ATOM   1835  CD1 TRP   240       4.364  12.793 -10.580  1.00  0.00      PROA
ATOM   1836  NE1 TRP   240       3.636  13.179  -9.461  1.00  0.00      PROA
ATOM   1837  CE2 TRP   240       3.157  12.022  -8.837  1.00  0.00      PROA
ATOM   1838  CD2 TRP   240       3.659  10.889  -9.516  1.00  0.00      PROA
ATOM   1839  CE3 TRP   240       3.390   9.626  -8.995  1.00  0.00      PROA
ATOM   1840  CZ3 TRP   240       2.618   9.475  -7.837  1.00  0.00      PROA
ATOM   1841  CZ2 TRP   240       2.549  11.886  -7.569  1.00  0.00      PROA
ATOM   1842  CH2 TRP   240       2.223  10.658  -7.150  1.00  0.00      PROA
ATOM   1843  C   TRP   240       6.553   9.134 -10.052  1.00  0.00      PROA
ATOM   1844  O   TRP   240       6.590   9.425  -8.887  1.00  0.00      PROA
ATOM   1845  N   GLU   241       6.326   7.865 -10.414  1.00  0.00      PROA
ATOM   1846  CA  GLU   241       6.360   6.823  -9.449  1.00  0.00      PROA
ATOM   1847  CB  GLU   241       5.844   5.527 -10.068  1.00  0.00      PROA
ATOM   1848  CG  GLU   241       4.326   5.372 -10.244  1.00  0.00      PROA
ATOM   1849  CD  GLU   241       3.930   4.104 -10.893  1.00  0.00      PROA
ATOM   1850  OE1 GLU   241       4.426   3.935 -12.029  1.00  0.00      PROA
ATOM   1851  OE2 GLU   241       3.266   3.213 -10.279  1.00  0.00      PROA
ATOM   1852  C   GLU   241       7.607   6.627  -8.615  1.00  0.00      PROA
ATOM   1853  O   GLU   241       7.595   6.350  -7.383  1.00  0.00      PROA
ATOM   1854  N   GLY   242       8.833   6.616  -9.250  1.00  0.00      PROA
ATOM   1855  CA  GLY   242      10.117   6.577  -8.557  1.00  0.00      PROA
ATOM   1856  C   GLY   242      10.456   7.688  -7.519  1.00  0.00      PROA
ATOM   1857  O   GLY   242      11.179   7.446  -6.561  1.00  0.00      PROA
ATOM   1858  N   LEU   243       9.974   8.880  -7.838  1.00  0.00      PROA
ATOM   1859  CA  LEU   243      10.046   9.988  -6.933  1.00  0.00      PROA
ATOM   1860  CB  LEU   243       9.866  11.354  -7.678  1.00  0.00      PROA
ATOM   1861  CG  LEU   243      11.031  11.891  -8.587  1.00  0.00      PROA
ATOM   1862  CD1 LEU   243      10.776  13.411  -9.018  1.00  0.00      PROA
ATOM   1863  CD2 LEU   243      12.432  11.796  -7.894  1.00  0.00      PROA
ATOM   1864  C   LEU   243       9.028   9.930  -5.816  1.00  0.00      PROA
ATOM   1865  O   LEU   243       9.290  10.509  -4.740  1.00  0.00      PROA
ATOM   1866  N   GLU   244       7.871   9.188  -6.033  1.00  0.00      PROA
ATOM   1867  CA  GLU   244       7.064   8.843  -4.877  1.00  0.00      PROA
ATOM   1868  CB  GLU   244       5.773   8.144  -5.349  1.00  0.00      PROA
ATOM   1869  CG  GLU   244       5.136   7.199  -4.278  1.00  0.00      PROA
ATOM   1870  CD  GLU   244       4.031   6.323  -4.958  1.00  0.00      PROA
ATOM   1871  OE1 GLU   244       4.413   5.464  -5.800  1.00  0.00      PROA
ATOM   1872  OE2 GLU   244       2.799   6.580  -4.649  1.00  0.00      PROA
ATOM   1873  C   GLU   244       7.865   8.093  -3.827  1.00  0.00      PROA
ATOM   1874  O   GLU   244       7.959   8.462  -2.690  1.00  0.00      PROA
ATOM   1875  N   ILE   245       8.647   7.120  -4.280  1.00  0.00      PROA
ATOM   1876  CA  ILE   245       9.515   6.482  -3.318  1.00  0.00      PROA
ATOM   1877  CB  ILE   245      10.136   5.343  -4.107  1.00  0.00      PROA
ATOM   1878  CG2 ILE   245      10.910   4.425  -3.119  1.00  0.00      PROA
ATOM   1879  CG1 ILE   245       9.140   4.470  -4.957  1.00  0.00      PROA
ATOM   1880  CD  ILE   245       7.909   3.886  -4.285  1.00  0.00      PROA
ATOM   1881  C   ILE   245      10.602   7.251  -2.615  1.00  0.00      PROA
ATOM   1882  O   ILE   245      10.700   7.104  -1.427  1.00  0.00      PROA
ATOM   1883  N   VAL   246      11.443   8.057  -3.355  1.00  0.00      PROA
ATOM   1884  CA  VAL   246      12.448   8.859  -2.620  1.00  0.00      PROA
ATOM   1885  CB  VAL   246      13.402   9.620  -3.459  1.00  0.00      PROA
ATOM   1886  CG1 VAL   246      14.471  10.445  -2.610  1.00  0.00      PROA
ATOM   1887  CG2 VAL   246      14.123   8.615  -4.296  1.00  0.00      PROA
ATOM   1888  C   VAL   246      11.788   9.879  -1.686  1.00  0.00      PROA
ATOM   1889  O   VAL   246      12.190  10.142  -0.529  1.00  0.00      PROA
ATOM   1890  N   GLY   247      10.684  10.523  -2.020  1.00  0.00      PROA
ATOM   1891  CA  GLY   247       9.780  11.337  -1.229  1.00  0.00      PROA
ATOM   1892  C   GLY   247       9.199  10.684  -0.015  1.00  0.00      PROA
ATOM   1893  O   GLY   247       9.226  11.302   1.021  1.00  0.00      PROA
ATOM   1894  N   ILE   248       8.665   9.515  -0.114  1.00  0.00      PROA
ATOM   1895  CA  ILE   248       8.130   8.849   1.082  1.00  0.00      PROA
ATOM   1896  CB  ILE   248       7.354   7.609   0.725  1.00  0.00      PROA
ATOM   1897  CG2 ILE   248       7.213   6.702   1.970  1.00  0.00      PROA
ATOM   1898  CG1 ILE   248       5.963   7.915   0.184  1.00  0.00      PROA
ATOM   1899  CD  ILE   248       5.416   6.644  -0.585  1.00  0.00      PROA
ATOM   1900  C   ILE   248       9.218   8.603   2.142  1.00  0.00      PROA
ATOM   1901  O   ILE   248       8.964   8.753   3.308  1.00  0.00      PROA
ATOM   1902  N   ILE   249      10.438   8.233   1.663  1.00  0.00      PROA
ATOM   1903  CA  ILE   249      11.588   7.940   2.544  1.00  0.00      PROA
ATOM   1904  CB  ILE   249      12.748   7.294   1.769  1.00  0.00      PROA
ATOM   1905  CG2 ILE   249      13.936   6.832   2.699  1.00  0.00      PROA
ATOM   1906  CG1 ILE   249      12.257   6.056   0.975  1.00  0.00      PROA
ATOM   1907  CD  ILE   249      13.100   5.630  -0.186  1.00  0.00      PROA
ATOM   1908  C   ILE   249      12.025   9.257   3.218  1.00  0.00      PROA
ATOM   1909  O   ILE   249      12.146   9.319   4.432  1.00  0.00      PROA
ATOM   1910  N   LEU   250      12.141  10.389   2.469  1.00  0.00      PROA
ATOM   1911  CA  LEU   250      12.494  11.719   3.071  1.00  0.00      PROA
ATOM   1912  CB  LEU   250      12.570  12.810   2.010  1.00  0.00      PROA
ATOM   1913  CG  LEU   250      13.763  12.878   1.001  1.00  0.00      PROA
ATOM   1914  CD1 LEU   250      13.332  13.657  -0.224  1.00  0.00      PROA
ATOM   1915  CD2 LEU   250      14.920  13.554   1.734  1.00  0.00      PROA
ATOM   1916  C   LEU   250      11.404  12.121   4.062  1.00  0.00      PROA
ATOM   1917  O   LEU   250      11.625  12.627   5.145  1.00  0.00      PROA
ATOM   1918  N   GLY   251      10.135  11.985   3.666  1.00  0.00      PROA
ATOM   1919  CA  GLY   251       8.967  12.442   4.501  1.00  0.00      PROA
ATOM   1920  C   GLY   251       8.715  11.664   5.781  1.00  0.00      PROA
ATOM   1921  O   GLY   251       8.405  12.256   6.833  1.00  0.00      PROA
ATOM   1922  N   ALA   252       8.840  10.321   5.739  1.00  0.00      PROA
ATOM   1923  CA  ALA   252       9.025   9.534   6.943  1.00  0.00      PROA
ATOM   1924  CB  ALA   252       9.118   8.076   6.517  1.00  0.00      PROA
ATOM   1925  C   ALA   252      10.285   9.854   7.805  1.00  0.00      PROA
ATOM   1926  O   ALA   252      10.233  10.091   8.986  1.00  0.00      PROA
ATOM   1927  N   GLY   253      11.431   9.994   7.194  1.00  0.00      PROA
ATOM   1928  CA  GLY   253      12.665  10.404   7.824  1.00  0.00      PROA
ATOM   1929  C   GLY   253      12.661  11.771   8.470  1.00  0.00      PROA
ATOM   1930  O   GLY   253      13.120  11.985   9.607  1.00  0.00      PROA
ATOM   1931  N   VAL   254      12.056  12.812   7.847  1.00  0.00      PROA
ATOM   1932  CA  VAL   254      11.917  14.149   8.438  1.00  0.00      PROA
ATOM   1933  CB  VAL   254      11.749  15.306   7.344  1.00  0.00      PROA
ATOM   1934  CG1 VAL   254      10.267  15.519   6.995  1.00  0.00      PROA
ATOM   1935  CG2 VAL   254      12.338  16.634   7.901  1.00  0.00      PROA
ATOM   1936  C   VAL   254      10.849  14.177   9.504  1.00  0.00      PROA
ATOM   1937  O   VAL   254      11.001  14.840  10.480  1.00  0.00      PROA
ATOM   1938  N   ALA   255       9.750  13.385   9.334  1.00  0.00      PROA
ATOM   1939  CA  ALA   255       8.627  13.323  10.252  1.00  0.00      PROA
ATOM   1940  CB  ALA   255       7.549  12.352   9.677  1.00  0.00      PROA
ATOM   1941  C   ALA   255       9.032  12.738  11.630  1.00  0.00      PROA
ATOM   1942  O   ALA   255       8.854  13.273  12.721  1.00  0.00      PROA
ATOM   1943  N   ALA   256       9.767  11.603  11.536  1.00  0.00      PROA
ATOM   1944  CA  ALA   256      10.452  10.867  12.620  1.00  0.00      PROA
ATOM   1945  CB  ALA   256      11.057   9.660  11.851  1.00  0.00      PROA
ATOM   1946  C   ALA   256      11.450  11.640  13.347  1.00  0.00      PROA
ATOM   1947  O   ALA   256      11.568  11.775  14.580  1.00  0.00      PROA
ATOM   1948  N   ALA   257      12.312  12.355  12.573  1.00  0.00      PROA
ATOM   1949  CA  ALA   257      13.364  13.292  13.157  1.00  0.00      PROA
ATOM   1950  CB  ALA   257      14.356  13.651  11.940  1.00  0.00      PROA
ATOM   1951  C   ALA   257      12.929  14.469  13.900  1.00  0.00      PROA
ATOM   1952  O   ALA   257      13.389  14.678  15.023  1.00  0.00      PROA
ATOM   1953  N   VAL   258      11.934  15.205  13.340  1.00  0.00      PROA
ATOM   1954  CA  VAL   258      11.169  16.265  14.062  1.00  0.00      PROA
ATOM   1955  CB  VAL   258      10.180  16.868  13.082  1.00  0.00      PROA
ATOM   1956  CG1 VAL   258       9.180  17.880  13.664  1.00  0.00      PROA
ATOM   1957  CG2 VAL   258      11.092  17.750  12.211  1.00  0.00      PROA
ATOM   1958  C   VAL   258      10.468  15.863  15.341  1.00  0.00      PROA
ATOM   1959  O   VAL   258      10.342  16.638  16.296  1.00  0.00      PROA
ATOM   1960  N   ALA   259       9.867  14.611  15.360  1.00  0.00      PROA
ATOM   1961  CA  ALA   259       9.013  14.192  16.455  1.00  0.00      PROA
ATOM   1962  CB  ALA   259       8.066  13.168  15.904  1.00  0.00      PROA
ATOM   1963  C   ALA   259       9.873  13.703  17.574  1.00  0.00      PROA
ATOM   1964  O   ALA   259       9.607  13.899  18.760  1.00  0.00      PROA
ATOM   1965  N   GLY   260      11.105  13.102  17.209  1.00  0.00      PROA
ATOM   1966  CA  GLY   260      12.103  12.705  18.116  1.00  0.00      PROA
ATOM   1967  C   GLY   260      12.163  11.202  18.134  1.00  0.00      PROA
ATOM   1968  O   GLY   260      12.745  10.492  18.966  1.00  0.00      PROA
ATOM   1969  N   GLU   261      11.510  10.554  17.137  1.00  0.00      PROA
ATOM   1970  CA  GLU   261      11.296   9.101  17.035  1.00  0.00      PROA
ATOM   1971  CB  GLU   261       9.936   8.864  16.410  1.00  0.00      PROA
ATOM   1972  CG  GLU   261       8.763   9.469  17.246  1.00  0.00      PROA
ATOM   1973  CD  GLU   261       7.457   9.591  16.596  1.00  0.00      PROA
ATOM   1974  OE1 GLU   261       7.283   9.036  15.486  1.00  0.00      PROA
ATOM   1975  OE2 GLU   261       6.589  10.357  17.125  1.00  0.00      PROA
ATOM   1976  C   GLU   261      12.380   8.400  16.214  1.00  0.00      PROA
ATOM   1977  O   GLU   261      12.438   7.206  16.215  1.00  0.00      PROA
ATOM   1978  N   PHE   262      13.232   9.219  15.516  1.00  0.00      PROA
ATOM   1979  CA  PHE   262      14.285   8.714  14.686  1.00  0.00      PROA
ATOM   1980  CB  PHE   262      14.792   9.718  13.584  1.00  0.00      PROA
ATOM   1981  CG  PHE   262      15.831   9.151  12.622  1.00  0.00      PROA
ATOM   1982  CD1 PHE   262      17.164   9.200  12.935  1.00  0.00      PROA
ATOM   1983  CE1 PHE   262      18.087   8.596  12.076  1.00  0.00      PROA
ATOM   1984  CZ  PHE   262      17.669   7.993  10.823  1.00  0.00      PROA
ATOM   1985  CD2 PHE   262      15.377   8.425  11.490  1.00  0.00      PROA
ATOM   1986  CE2 PHE   262      16.249   7.885  10.553  1.00  0.00      PROA
ATOM   1987  C   PHE   262      15.398   8.020  15.510  1.00  0.00      PROA
ATOM   1988  O   PHE   262      16.036   8.547  16.464  1.00  0.00      PROA
ATOM   1989  N   LYS   263      15.707   6.811  15.067  1.00  0.00      PROA
ATOM   1990  CA  LYS   263      16.676   5.895  15.577  1.00  0.00      PROA
ATOM   1991  CB  LYS   263      16.276   5.072  16.891  1.00  0.00      PROA
ATOM   1992  CG  LYS   263      16.909   3.690  17.078  1.00  0.00      PROA
ATOM   1993  CD  LYS   263      16.445   3.035  18.333  1.00  0.00      PROA
ATOM   1994  CE  LYS   263      16.922   3.601  19.659  1.00  0.00      PROA
ATOM   1995  NZ  LYS   263      18.420   3.338  19.681  1.00  0.00      PROA
ATOM   1996  C   LYS   263      16.965   4.890  14.423  1.00  0.00      PROA
ATOM   1997  O   LYS   263      15.985   4.668  13.666  1.00  0.00      PROA
ATOM   1998  N   LEU   264      18.201   4.320  14.314  1.00  0.00      PROA
ATOM   1999  CA  LEU   264      18.480   3.242  13.457  1.00  0.00      PROA
ATOM   2000  CB  LEU   264      19.936   3.306  12.809  1.00  0.00      PROA
ATOM   2001  CG  LEU   264      20.259   4.424  11.751  1.00  0.00      PROA
ATOM   2002  CD1 LEU   264      21.452   4.132  10.986  1.00  0.00      PROA
ATOM   2003  CD2 LEU   264      19.025   4.599  10.884  1.00  0.00      PROA
ATOM   2004  C   LEU   264      18.260   1.943  14.251  1.00  0.00      PROA
ATOM   2005  O   LEU   264      19.040   1.539  15.167  1.00  0.00      PROA
ATOM   2006  N   ARG   265      17.128   1.264  13.924  1.00  0.00      PROA
ATOM   2007  CA  ARG   265      16.815  -0.028  14.561  1.00  0.00      PROA
ATOM   2008  CB  ARG   265      15.290  -0.365  14.631  1.00  0.00      PROA
ATOM   2009  CG  ARG   265      14.518   0.738  15.483  1.00  0.00      PROA
ATOM   2010  CD  ARG   265      14.126   2.010  14.741  1.00  0.00      PROA
ATOM   2011  NE  ARG   265      13.356   2.765  15.710  1.00  0.00      PROA
ATOM   2012  CZ  ARG   265      13.005   4.034  15.542  1.00  0.00      PROA
ATOM   2013  NH1 ARG   265      13.386   4.798  14.582  1.00  0.00      PROA
ATOM   2014  NH2 ARG   265      12.155   4.562  16.448  1.00  0.00      PROA
ATOM   2015  C   ARG   265      17.486  -1.210  13.851  1.00  0.00      PROA
ATOM   2016  O   ARG   265      17.446  -1.353  12.661  1.00  0.00      PROA
ATOM   2017  N   MET   266      17.945  -2.169  14.692  1.00  0.00      PROA
ATOM   2018  CA  MET   266      18.422  -3.507  14.441  1.00  0.00      PROA
ATOM   2019  CB  MET   266      19.922  -3.618  14.731  1.00  0.00      PROA
ATOM   2020  CG  MET   266      20.785  -2.871  13.735  1.00  0.00      PROA
ATOM   2021  SD  MET   266      22.516  -3.310  14.037  1.00  0.00      PROA
ATOM   2022  CE  MET   266      22.785  -4.731  12.968  1.00  0.00      PROA
ATOM   2023  C   MET   266      17.642  -4.572  15.178  1.00  0.00      PROA
ATOM   2024  O   MET   266      17.108  -4.371  16.272  1.00  0.00      PROA
ATOM   2025  N   PRO   267      17.495  -5.778  14.619  1.00  0.00      PROA
ATOM   2026  CD  PRO   267      18.001  -6.187  13.243  1.00  0.00      PROA
ATOM   2027  CA  PRO   267      16.798  -6.882  15.297  1.00  0.00      PROA
ATOM   2028  CB  PRO   267      16.742  -7.973  14.221  1.00  0.00      PROA
ATOM   2029  CG  PRO   267      17.963  -7.724  13.309  1.00  0.00      PROA
ATOM   2030  C   PRO   267      17.251  -7.397  16.603  1.00  0.00      PROA
ATOM   2031  O   PRO   267      18.450  -7.217  16.960  1.00  0.00      PROA
ATOM   2032  N   LYS   268      16.440  -7.941  17.441  1.00  0.00      PROA
ATOM   2033  CA  LYS   268      16.835  -8.610  18.641  1.00  0.00      PROA
ATOM   2034  CB  LYS   268      15.644  -8.677  19.572  1.00  0.00      PROA
ATOM   2035  CG  LYS   268      15.511  -9.841  20.592  1.00  0.00      PROA
ATOM   2036  CD  LYS   268      16.595  -9.823  21.643  1.00  0.00      PROA
ATOM   2037  CE  LYS   268      16.385 -10.540  23.031  1.00  0.00      PROA
ATOM   2038  NZ  LYS   268      16.358 -12.021  22.963  1.00  0.00      PROA
ATOM   2039  C   LYS   268      17.506  -9.966  18.404  1.00  0.00      PROA
ATOM   2040  O   LYS   268      18.632 -10.291  18.852  1.00  0.00      PROA
ATOM   2041  N   ASN   269      16.933 -10.816  17.587  1.00  0.00      PROA
ATOM   2042  CA  ASN   269      17.432 -12.066  17.012  1.00  0.00      PROA
ATOM   2043  CB  ASN   269      16.324 -13.099  17.050  1.00  0.00      PROA
ATOM   2044  CG  ASN   269      15.703 -13.249  18.452  1.00  0.00      PROA
ATOM   2045  OD1 ASN   269      14.517 -13.038  18.698  1.00  0.00      PROA
ATOM   2046  ND2 ASN   269      16.651 -13.438  19.434  1.00  0.00      PROA
ATOM   2047  C   ASN   269      17.873 -11.899  15.536  1.00  0.00      PROA
ATOM   2048  O   ASN   269      17.012 -11.545  14.727  1.00  0.00      PROA
ATOM   2049  N   PRO   270      19.162 -12.146  15.117  1.00  0.00      PROA
ATOM   2050  CD  PRO   270      20.234 -11.967  16.119  1.00  0.00      PROA
ATOM   2051  CA  PRO   270      19.774 -11.914  13.776  1.00  0.00      PROA
ATOM   2052  CB  PRO   270      21.120 -12.353  13.967  1.00  0.00      PROA
ATOM   2053  CG  PRO   270      21.485 -11.752  15.359  1.00  0.00      PROA
ATOM   2054  C   PRO   270      19.051 -12.646  12.684  1.00  0.00      PROA
ATOM   2055  O   PRO   270      19.244 -12.296  11.515  1.00  0.00      PROA
ATOM   2056  N   VAL   271      18.215 -13.632  12.999  1.00  0.00      PROA
ATOM   2057  CA  VAL   271      17.379 -14.335  12.054  1.00  0.00      PROA
ATOM   2058  CB  VAL   271      16.843 -15.703  12.718  1.00  0.00      PROA
ATOM   2059  CG1 VAL   271      15.840 -15.315  13.801  1.00  0.00      PROA
ATOM   2060  CG2 VAL   271      16.109 -16.561  11.762  1.00  0.00      PROA
ATOM   2061  C   VAL   271      16.283 -13.506  11.428  1.00  0.00      PROA
ATOM   2062  O   VAL   271      15.820 -13.810  10.314  1.00  0.00      PROA
ATOM   2063  N   THR   272      15.888 -12.381  12.027  1.00  0.00      PROA
ATOM   2064  CA  THR   272      14.965 -11.457  11.351  1.00  0.00      PROA
ATOM   2065  CB  THR   272      14.840 -10.186  12.132  1.00  0.00      PROA
ATOM   2066  OG1 THR   272      14.783 -10.374  13.587  1.00  0.00      PROA
ATOM   2067  CG2 THR   272      13.586  -9.411  11.758  1.00  0.00      PROA
ATOM   2068  C   THR   272      15.361 -11.035   9.906  1.00  0.00      PROA
ATOM   2069  O   THR   272      14.513 -10.665   9.098  1.00  0.00      PROA
ATOM   2070  N   TYR   273      16.658 -10.881   9.542  1.00  0.00      PROA
ATOM   2071  CA  TYR   273      16.943 -10.587   8.120  1.00  0.00      PROA
ATOM   2072  CB  TYR   273      18.342 -10.113   7.972  1.00  0.00      PROA
ATOM   2073  CG  TYR   273      18.720  -8.973   8.866  1.00  0.00      PROA
ATOM   2074  CD1 TYR   273      18.328  -7.681   8.548  1.00  0.00      PROA
ATOM   2075  CE1 TYR   273      18.864  -6.545   9.249  1.00  0.00      PROA
ATOM   2076  CZ  TYR   273      19.838  -6.821  10.236  1.00  0.00      PROA
ATOM   2077  OH  TYR   273      20.489  -5.749  10.896  1.00  0.00      PROA
ATOM   2078  CD2 TYR   273      19.636  -9.208   9.849  1.00  0.00      PROA
ATOM   2079  CE2 TYR   273      20.233  -8.123  10.498  1.00  0.00      PROA
ATOM   2080  C   TYR   273      16.564 -11.675   7.168  1.00  0.00      PROA
ATOM   2081  O   TYR   273      15.865 -11.476   6.170  1.00  0.00      PROA
ATOM   2082  N   LEU   274      16.864 -12.996   7.582  1.00  0.00      PROA
ATOM   2083  CA  LEU   274      16.458 -14.155   6.852  1.00  0.00      PROA
ATOM   2084  CB  LEU   274      16.905 -15.484   7.575  1.00  0.00      PROA
ATOM   2085  CG  LEU   274      16.597 -16.849   6.957  1.00  0.00      PROA
ATOM   2086  CD1 LEU   274      17.285 -16.979   5.559  1.00  0.00      PROA
ATOM   2087  CD2 LEU   274      16.933 -18.000   8.003  1.00  0.00      PROA
ATOM   2088  C   LEU   274      14.930 -14.195   6.550  1.00  0.00      PROA
ATOM   2089  O   LEU   274      14.530 -14.452   5.414  1.00  0.00      PROA
ATOM   2090  N   GLN   275      14.081 -13.854   7.545  1.00  0.00      PROA
ATOM   2091  CA  GLN   275      12.686 -13.632   7.452  1.00  0.00      PROA
ATOM   2092  CB  GLN   275      12.133 -13.429   8.917  1.00  0.00      PROA
ATOM   2093  CG  GLN   275      12.517 -14.611   9.779  1.00  0.00      PROA
ATOM   2094  CD  GLN   275      12.303 -14.407  11.275  1.00  0.00      PROA
ATOM   2095  OE1 GLN   275      11.788 -13.325  11.626  1.00  0.00      PROA
ATOM   2096  NE2 GLN   275      12.681 -15.357  12.141  1.00  0.00      PROA
ATOM   2097  C   GLN   275      12.256 -12.440   6.582  1.00  0.00      PROA
ATOM   2098  O   GLN   275      11.383 -12.612   5.698  1.00  0.00      PROA
ATOM   2099  N   VAL   276      12.855 -11.217   6.714  1.00  0.00      PROA
ATOM   2100  CA  VAL   276      12.214 -10.094   5.999  1.00  0.00      PROA
ATOM   2101  CB  VAL   276      12.440  -8.724   6.576  1.00  0.00      PROA
ATOM   2102  CG1 VAL   276      12.085  -8.760   8.083  1.00  0.00      PROA
ATOM   2103  CG2 VAL   276      13.904  -8.256   6.433  1.00  0.00      PROA
ATOM   2104  C   VAL   276      12.555  -9.983   4.493  1.00  0.00      PROA
ATOM   2105  O   VAL   276      11.868  -9.492   3.609  1.00  0.00      PROA
ATOM   2106  N   GLY   277      13.633 -10.623   4.155  1.00  0.00      PROA
ATOM   2107  CA  GLY   277      14.094 -11.022   2.814  1.00  0.00      PROA
ATOM   2108  C   GLY   277      13.112 -11.791   2.016  1.00  0.00      PROA
ATOM   2109  O   GLY   277      12.753 -11.406   0.907  1.00  0.00      PROA
ATOM   2110  N   ILE   278      12.649 -12.925   2.618  1.00  0.00      PROA
ATOM   2111  CA  ILE   278      11.580 -13.725   2.123  1.00  0.00      PROA
ATOM   2112  CB  ILE   278      11.293 -14.969   2.963  1.00  0.00      PROA
ATOM   2113  CG2 ILE   278      10.112 -15.792   2.471  1.00  0.00      PROA
ATOM   2114  CG1 ILE   278      12.599 -15.827   3.120  1.00  0.00      PROA
ATOM   2115  CD  ILE   278      13.135 -16.359   1.776  1.00  0.00      PROA
ATOM   2116  C   ILE   278      10.343 -12.901   2.005  1.00  0.00      PROA
ATOM   2117  O   ILE   278       9.702 -12.940   0.925  1.00  0.00      PROA
ATOM   2118  N   GLY   279      10.070 -12.036   3.007  1.00  0.00      PROA
ATOM   2119  CA  GLY   279       8.897 -11.098   2.963  1.00  0.00      PROA
ATOM   2120  C   GLY   279       8.889 -10.214   1.722  1.00  0.00      PROA
ATOM   2121  O   GLY   279       7.922 -10.041   0.970  1.00  0.00      PROA
ATOM   2122  N   GLY   280      10.031  -9.645   1.493  1.00  0.00      PROA
ATOM   2123  CA  GLY   280      10.317  -8.856   0.306  1.00  0.00      PROA
ATOM   2124  C   GLY   280      10.221  -9.493  -1.026  1.00  0.00      PROA
ATOM   2125  O   GLY   280       9.579  -8.974  -1.947  1.00  0.00      PROA
ATOM   2126  N   LEU   281      10.911 -10.637  -1.143  1.00  0.00      PROA
ATOM   2127  CA  LEU   281      10.845 -11.534  -2.321  1.00  0.00      PROA
ATOM   2128  CB  LEU   281      11.971 -12.549  -2.211  1.00  0.00      PROA
ATOM   2129  CG  LEU   281      11.957 -13.730  -3.117  1.00  0.00      PROA
ATOM   2130  CD1 LEU   281      12.520 -13.348  -4.467  1.00  0.00      PROA
ATOM   2131  CD2 LEU   281      12.757 -14.996  -2.658  1.00  0.00      PROA
ATOM   2132  C   LEU   281       9.509 -12.062  -2.688  1.00  0.00      PROA
ATOM   2133  O   LEU   281       9.063 -11.849  -3.763  1.00  0.00      PROA
ATOM   2134  N   LEU   282       8.650 -12.628  -1.781  1.00  0.00      PROA
ATOM   2135  CA  LEU   282       7.312 -12.865  -2.003  1.00  0.00      PROA
ATOM   2136  CB  LEU   282       6.662 -13.734  -0.888  1.00  0.00      PROA
ATOM   2137  CG  LEU   282       7.417 -15.032  -0.499  1.00  0.00      PROA
ATOM   2138  CD1 LEU   282       6.631 -15.643   0.698  1.00  0.00      PROA
ATOM   2139  CD2 LEU   282       7.358 -15.973  -1.651  1.00  0.00      PROA
ATOM   2140  C   LEU   282       6.422 -11.647  -2.288  1.00  0.00      PROA
ATOM   2141  O   LEU   282       5.660 -11.640  -3.297  1.00  0.00      PROA
ATOM   2142  N   MET   283       6.520 -10.449  -1.521  1.00  0.00      PROA
ATOM   2143  CA  MET   283       5.788  -9.313  -1.999  1.00  0.00      PROA
ATOM   2144  CB  MET   283       5.937  -8.104  -1.003  1.00  0.00      PROA
ATOM   2145  CG  MET   283       5.044  -8.028   0.256  1.00  0.00      PROA
ATOM   2146  SD  MET   283       4.789  -6.339   0.851  1.00  0.00      PROA
ATOM   2147  CE  MET   283       6.565  -6.038   1.234  1.00  0.00      PROA
ATOM   2148  C   MET   283       6.112  -8.807  -3.428  1.00  0.00      PROA
ATOM   2149  O   MET   283       5.269  -8.336  -4.174  1.00  0.00      PROA
ATOM   2150  N   GLY   284       7.462  -8.902  -3.887  1.00  0.00      PROA
ATOM   2151  CA  GLY   284       7.805  -8.350  -5.190  1.00  0.00      PROA
ATOM   2152  C   GLY   284       7.244  -9.028  -6.315  1.00  0.00      PROA
ATOM   2153  O   GLY   284       6.730  -8.508  -7.367  1.00  0.00      PROA
ATOM   2154  N   ILE   285       7.322 -10.368  -6.140  1.00  0.00      PROA
ATOM   2155  CA  ILE   285       6.760 -11.340  -7.049  1.00  0.00      PROA
ATOM   2156  CB  ILE   285       7.201 -12.832  -6.852  1.00  0.00      PROA
ATOM   2157  CG2 ILE   285       6.624 -13.844  -7.857  1.00  0.00      PROA
ATOM   2158  CG1 ILE   285       8.754 -12.939  -6.801  1.00  0.00      PROA
ATOM   2159  CD  ILE   285       9.297 -14.294  -6.274  1.00  0.00      PROA
ATOM   2160  C   ILE   285       5.244 -11.245  -7.006  1.00  0.00      PROA
ATOM   2161  O   ILE   285       4.526 -11.242  -8.011  1.00  0.00      PROA
ATOM   2162  N   GLY   286       4.578 -11.102  -5.855  1.00  0.00      PROA
ATOM   2163  CA  GLY   286       3.243 -10.896  -5.609  1.00  0.00      PROA
ATOM   2164  C   GLY   286       2.610  -9.674  -6.226  1.00  0.00      PROA
ATOM   2165  O   GLY   286       1.582  -9.663  -6.926  1.00  0.00      PROA
ATOM   2166  N   ALA   287       3.138  -8.478  -6.006  1.00  0.00      PROA
ATOM   2167  CA  ALA   287       2.488  -7.222  -6.547  1.00  0.00      PROA
ATOM   2168  CB  ALA   287       3.144  -6.041  -5.913  1.00  0.00      PROA
ATOM   2169  C   ALA   287       2.554  -7.199  -8.042  1.00  0.00      PROA
ATOM   2170  O   ALA   287       1.529  -6.860  -8.583  1.00  0.00      PROA
ATOM   2171  N   VAL   288       3.696  -7.533  -8.746  1.00  0.00      PROA
ATOM   2172  CA  VAL   288       3.578  -7.650 -10.196  1.00  0.00      PROA
ATOM   2173  CB  VAL   288       5.007  -7.845 -10.789  1.00  0.00      PROA
ATOM   2174  CG1 VAL   288       4.908  -8.228 -12.248  1.00  0.00      PROA
ATOM   2175  CG2 VAL   288       5.734  -6.416 -10.741  1.00  0.00      PROA
ATOM   2176  C   VAL   288       2.538  -8.762 -10.642  1.00  0.00      PROA
ATOM   2177  O   VAL   288       1.679  -8.570 -11.474  1.00  0.00      PROA
ATOM   2178  N   THR   289       2.406  -9.868  -9.891  1.00  0.00      PROA
ATOM   2179  CA  THR   289       1.379 -10.937 -10.203  1.00  0.00      PROA
ATOM   2180  CB  THR   289       1.654 -12.274  -9.474  1.00  0.00      PROA
ATOM   2181  OG1 THR   289       2.993 -12.742  -9.785  1.00  0.00      PROA
ATOM   2182  CG2 THR   289       0.667 -13.418 -10.008  1.00  0.00      PROA
ATOM   2183  C   THR   289       0.003 -10.342 -10.039  1.00  0.00      PROA
ATOM   2184  O   THR   289      -0.875 -10.598 -10.823  1.00  0.00      PROA
ATOM   2185  N   ALA   290      -0.183  -9.549  -8.999  1.00  0.00      PROA
ATOM   2186  CA  ALA   290      -1.438  -9.069  -8.478  1.00  0.00      PROA
ATOM   2187  CB  ALA   290      -1.283  -8.566  -6.933  1.00  0.00      PROA
ATOM   2188  C   ALA   290      -2.081  -7.913  -9.255  1.00  0.00      PROA
ATOM   2189  O   ALA   290      -3.294  -7.764  -9.198  1.00  0.00      PROA
ATOM   2190  N   GLY   291      -1.341  -7.083 -10.042  1.00  0.00      PROA
ATOM   2191  CA  GLY   291      -1.845  -5.800 -10.715  1.00  0.00      PROA
ATOM   2192  C   GLY   291      -1.493  -4.625  -9.835  1.00  0.00      PROA
ATOM   2193  O   GLY   291      -2.234  -3.622  -9.964  1.00  0.00      PROA
ATOM   2194  N   GLY   292      -0.441  -4.691  -9.040  1.00  0.00      PROA
ATOM   2195  CA  GLY   292      -0.088  -3.583  -8.133  1.00  0.00      PROA
ATOM   2196  C   GLY   292      -0.150  -4.169  -6.710  1.00  0.00      PROA
ATOM   2197  O   GLY   292      -0.525  -5.324  -6.625  1.00  0.00      PROA
ATOM   2198  N   CYS   293       0.233  -3.316  -5.696  1.00  0.00      PROA
ATOM   2199  CA  CYS   293       0.432  -3.697  -4.310  1.00  0.00      PROA
ATOM   2200  CB  CYS   293       1.794  -3.189  -3.835  1.00  0.00      PROA
ATOM   2201  SG  CYS   293       2.046  -1.403  -3.514  1.00  0.00      PROA
ATOM   2202  C   CYS   293      -0.764  -3.087  -3.525  1.00  0.00      PROA
ATOM   2203  O   CYS   293      -1.827  -2.950  -4.099  1.00  0.00      PROA
ATOM   2204  N   ASN   294      -0.594  -2.789  -2.219  1.00  0.00      PROA
ATOM   2205  CA  ASN   294      -1.631  -2.370  -1.248  1.00  0.00      PROA
ATOM   2206  CB  ASN   294      -1.218  -2.742   0.214  1.00  0.00      PROA
ATOM   2207  CG  ASN   294      -0.023  -1.831   0.595  1.00  0.00      PROA
ATOM   2208  OD1 ASN   294       1.071  -2.363   0.490  1.00  0.00      PROA
ATOM   2209  ND2 ASN   294      -0.295  -0.658   1.114  1.00  0.00      PROA
ATOM   2210  C   ASN   294      -2.115  -0.946  -1.478  1.00  0.00      PROA
ATOM   2211  O   ASN   294      -3.173  -0.499  -0.963  1.00  0.00      PROA
ATOM   2212  N   ILE   295      -1.364  -0.188  -2.261  1.00  0.00      PROA
ATOM   2213  CA  ILE   295      -1.735   1.142  -2.696  1.00  0.00      PROA
ATOM   2214  CB  ILE   295      -0.523   2.145  -2.632  1.00  0.00      PROA
ATOM   2215  CG2 ILE   295      -0.991   3.505  -2.994  1.00  0.00      PROA
ATOM   2216  CG1 ILE   295       0.061   2.190  -1.232  1.00  0.00      PROA
ATOM   2217  CD  ILE   295      -0.911   2.629  -0.088  1.00  0.00      PROA
ATOM   2218  C   ILE   295      -2.498   1.172  -4.021  1.00  0.00      PROA
ATOM   2219  O   ILE   295      -3.706   1.313  -4.030  1.00  0.00      PROA
ATOM   2220  N   GLY   296      -1.806   0.984  -5.132  1.00  0.00      PROA
ATOM   2221  CA  GLY   296      -2.483   1.100  -6.444  1.00  0.00      PROA
ATOM   2222  C   GLY   296      -3.602   0.034  -6.530  1.00  0.00      PROA
ATOM   2223  O   GLY   296      -4.452   0.314  -7.327  1.00  0.00      PROA
ATOM   2224  N   HSD   297      -3.572  -1.087  -5.831  1.00  0.00      PROA
ATOM   2225  CA  HSD   297      -4.558  -2.179  -6.019  1.00  0.00      PROA
ATOM   2226  CB  HSD   297      -3.811  -3.457  -6.547  1.00  0.00      PROA
ATOM   2227  ND1 HSD   297      -4.609  -5.455  -7.967  1.00  0.00      PROA
ATOM   2228  CG  HSD   297      -4.486  -4.112  -7.714  1.00  0.00      PROA
ATOM   2229  CE1 HSD   297      -5.420  -5.667  -9.012  1.00  0.00      PROA
ATOM   2230  NE2 HSD   297      -5.893  -4.549  -9.455  1.00  0.00      PROA
ATOM   2231  CD2 HSD   297      -5.301  -3.580  -8.634  1.00  0.00      PROA
ATOM   2232  C   HSD   297      -5.328  -2.492  -4.669  1.00  0.00      PROA
ATOM   2233  O   HSD   297      -6.134  -3.432  -4.633  1.00  0.00      PROA
ATOM   2234  N   PHE   298      -5.261  -1.599  -3.678  1.00  0.00      PROA
ATOM   2235  CA  PHE   298      -6.228  -1.573  -2.594  1.00  0.00      PROA
ATOM   2236  CB  PHE   298      -5.729  -2.343  -1.350  1.00  0.00      PROA
ATOM   2237  CG  PHE   298      -6.311  -1.902   0.043  1.00  0.00      PROA
ATOM   2238  CD1 PHE   298      -7.658  -2.230   0.323  1.00  0.00      PROA
ATOM   2239  CE1 PHE   298      -8.286  -1.768   1.519  1.00  0.00      PROA
ATOM   2240  CZ  PHE   298      -7.482  -1.066   2.473  1.00  0.00      PROA
ATOM   2241  CD2 PHE   298      -5.606  -1.155   1.041  1.00  0.00      PROA
ATOM   2242  CE2 PHE   298      -6.184  -0.693   2.223  1.00  0.00      PROA
ATOM   2243  C   PHE   298      -6.667  -0.097  -2.324  1.00  0.00      PROA
ATOM   2244  O   PHE   298      -7.786   0.266  -2.617  1.00  0.00      PROA
ATOM   2245  N   LEU   299      -5.797   0.761  -1.733  1.00  0.00      PROA
ATOM   2246  CA  LEU   299      -6.107   2.047  -1.158  1.00  0.00      PROA
ATOM   2247  CB  LEU   299      -4.836   2.787  -0.561  1.00  0.00      PROA
ATOM   2248  CG  LEU   299      -5.041   4.238   0.087  1.00  0.00      PROA
ATOM   2249  CD1 LEU   299      -5.819   4.372   1.375  1.00  0.00      PROA
ATOM   2250  CD2 LEU   299      -3.649   4.786   0.473  1.00  0.00      PROA
ATOM   2251  C   LEU   299      -6.683   3.045  -2.182  1.00  0.00      PROA
ATOM   2252  O   LEU   299      -7.576   3.858  -1.811  1.00  0.00      PROA
ATOM   2253  N   THR   300      -6.214   3.064  -3.411  1.00  0.00      PROA
ATOM   2254  CA  THR   300      -6.644   4.077  -4.389  1.00  0.00      PROA
ATOM   2255  CB  THR   300      -5.559   5.032  -4.822  1.00  0.00      PROA
ATOM   2256  OG1 THR   300      -5.988   6.373  -5.179  1.00  0.00      PROA
ATOM   2257  CG2 THR   300      -4.640   4.437  -5.931  1.00  0.00      PROA
ATOM   2258  C   THR   300      -7.304   3.339  -5.608  1.00  0.00      PROA
ATOM   2259  O   THR   300      -7.517   3.917  -6.691  1.00  0.00      PROA
ATOM   2260  N   GLY   301      -7.468   1.969  -5.421  1.00  0.00      PROA
ATOM   2261  CA  GLY   301      -8.041   1.013  -6.368  1.00  0.00      PROA
ATOM   2262  C   GLY   301      -9.403   0.646  -6.101  1.00  0.00      PROA
ATOM   2263  O   GLY   301     -10.284   0.786  -6.928  1.00  0.00      PROA
ATOM   2264  N   VAL   302      -9.678   0.334  -4.814  1.00  0.00      PROA
ATOM   2265  CA  VAL   302     -11.054   0.152  -4.373  1.00  0.00      PROA
ATOM   2266  CB  VAL   302     -11.102  -0.332  -2.890  1.00  0.00      PROA
ATOM   2267  CG1 VAL   302     -12.534  -0.275  -2.319  1.00  0.00      PROA
ATOM   2268  CG2 VAL   302     -10.516  -1.720  -2.817  1.00  0.00      PROA
ATOM   2269  C   VAL   302     -11.929   1.378  -4.625  1.00  0.00      PROA
ATOM   2270  O   VAL   302     -13.053   1.286  -5.158  1.00  0.00      PROA
ATOM   2271  N   PRO   303     -11.498   2.655  -4.341  1.00  0.00      PROA
ATOM   2272  CD  PRO   303     -10.287   3.018  -3.624  1.00  0.00      PROA
ATOM   2273  CA  PRO   303     -12.312   3.888  -4.708  1.00  0.00      PROA
ATOM   2274  CB  PRO   303     -11.524   5.051  -4.036  1.00  0.00      PROA
ATOM   2275  CG  PRO   303     -10.591   4.429  -3.015  1.00  0.00      PROA
ATOM   2276  C   PRO   303     -12.496   4.131  -6.182  1.00  0.00      PROA
ATOM   2277  O   PRO   303     -13.348   4.939  -6.536  1.00  0.00      PROA
ATOM   2278  N   GLN   304     -11.727   3.537  -7.055  1.00  0.00      PROA
ATOM   2279  CA  GLN   304     -11.970   3.769  -8.518  1.00  0.00      PROA
ATOM   2280  CB  GLN   304     -10.643   3.655  -9.406  1.00  0.00      PROA
ATOM   2281  CG  GLN   304      -9.693   4.811  -9.153  1.00  0.00      PROA
ATOM   2282  CD  GLN   304      -8.407   4.699 -10.050  1.00  0.00      PROA
ATOM   2283  OE1 GLN   304      -8.557   4.753 -11.272  1.00  0.00      PROA
ATOM   2284  NE2 GLN   304      -7.191   4.494  -9.480  1.00  0.00      PROA
ATOM   2285  C   GLN   304     -13.017   2.718  -9.137  1.00  0.00      PROA
ATOM   2286  O   GLN   304     -13.240   2.666 -10.362  1.00  0.00      PROA
ATOM   2287  N   LEU   305     -13.592   1.915  -8.247  1.00  0.00      PROA
ATOM   2288  CA  LEU   305     -14.667   0.969  -8.365  1.00  0.00      PROA
ATOM   2289  CB  LEU   305     -15.914   1.604  -8.998  1.00  0.00      PROA
ATOM   2290  CG  LEU   305     -16.549   2.808  -8.235  1.00  0.00      PROA
ATOM   2291  CD1 LEU   305     -17.557   3.452  -9.147  1.00  0.00      PROA
ATOM   2292  CD2 LEU   305     -17.207   2.326  -6.912  1.00  0.00      PROA
ATOM   2293  C   LEU   305     -14.294  -0.325  -9.053  1.00  0.00      PROA
ATOM   2294  O   LEU   305     -15.145  -1.155  -9.385  1.00  0.00      PROA
ATOM   2295  N   ALA   306     -12.992  -0.497  -9.244  1.00  0.00      PROA
ATOM   2296  CA  ALA   306     -12.316  -1.521 -10.059  1.00  0.00      PROA
ATOM   2297  CB  ALA   306     -10.848  -1.283 -10.131  1.00  0.00      PROA
ATOM   2298  C   ALA   306     -12.569  -2.896  -9.427  1.00  0.00      PROA
ATOM   2299  O   ALA   306     -12.351  -3.140  -8.264  1.00  0.00      PROA
ATOM   2300  N   LEU   307     -13.074  -3.921 -10.185  1.00  0.00      PROA
ATOM   2301  CA  LEU   307     -13.460  -5.202  -9.564  1.00  0.00      PROA
ATOM   2302  CB  LEU   307     -14.537  -5.899 -10.426  1.00  0.00      PROA
ATOM   2303  CG  LEU   307     -15.789  -5.020 -10.752  1.00  0.00      PROA
ATOM   2304  CD1 LEU   307     -16.664  -5.603 -11.853  1.00  0.00      PROA
ATOM   2305  CD2 LEU   307     -16.614  -4.790  -9.458  1.00  0.00      PROA
ATOM   2306  C   LEU   307     -12.264  -6.134  -9.320  1.00  0.00      PROA
ATOM   2307  O   LEU   307     -12.197  -6.941  -8.391  1.00  0.00      PROA
ATOM   2308  N   SER   308     -11.223  -5.881 -10.159  1.00  0.00      PROA
ATOM   2309  CA  SER   308      -9.834  -6.347 -10.089  1.00  0.00      PROA
ATOM   2310  CB  SER   308      -9.101  -5.817 -11.312  1.00  0.00      PROA
ATOM   2311  OG  SER   308      -9.488  -4.419 -11.439  1.00  0.00      PROA
ATOM   2312  C   SER   308      -9.119  -6.092  -8.824  1.00  0.00      PROA
ATOM   2313  O   SER   308      -8.463  -6.906  -8.242  1.00  0.00      PROA
ATOM   2314  N   SER   309      -9.217  -4.859  -8.283  1.00  0.00      PROA
ATOM   2315  CA  SER   309      -8.759  -4.344  -6.984  1.00  0.00      PROA
ATOM   2316  CB  SER   309      -8.887  -2.796  -6.916  1.00  0.00      PROA
ATOM   2317  OG  SER   309      -8.437  -2.369  -5.677  1.00  0.00      PROA
ATOM   2318  C   SER   309      -9.592  -4.951  -5.903  1.00  0.00      PROA
ATOM   2319  O   SER   309      -9.007  -5.307  -4.887  1.00  0.00      PROA
ATOM   2320  N   TRP   310     -10.954  -5.028  -6.059  1.00  0.00      PROA
ATOM   2321  CA  TRP   310     -11.776  -5.614  -5.028  1.00  0.00      PROA
ATOM   2322  CB  TRP   310     -13.250  -5.465  -5.389  1.00  0.00      PROA
ATOM   2323  CG  TRP   310     -13.754  -4.063  -5.324  1.00  0.00      PROA
ATOM   2324  CD1 TRP   310     -13.044  -2.820  -5.314  1.00  0.00      PROA
ATOM   2325  NE1 TRP   310     -13.901  -1.784  -5.440  1.00  0.00      PROA
ATOM   2326  CE2 TRP   310     -15.230  -2.276  -5.531  1.00  0.00      PROA
ATOM   2327  CD2 TRP   310     -15.152  -3.694  -5.399  1.00  0.00      PROA
ATOM   2328  CE3 TRP   310     -16.328  -4.448  -5.552  1.00  0.00      PROA
ATOM   2329  CZ3 TRP   310     -17.573  -3.793  -5.674  1.00  0.00      PROA
ATOM   2330  CZ2 TRP   310     -16.423  -1.608  -5.643  1.00  0.00      PROA
ATOM   2331  CH2 TRP   310     -17.609  -2.395  -5.700  1.00  0.00      PROA
ATOM   2332  C   TRP   310     -11.350  -7.108  -4.798  1.00  0.00      PROA
ATOM   2333  O   TRP   310     -11.391  -7.569  -3.628  1.00  0.00      PROA
ATOM   2334  N   LEU   311     -11.081  -7.840  -5.877  1.00  0.00      PROA
ATOM   2335  CA  LEU   311     -10.557  -9.204  -5.929  1.00  0.00      PROA
ATOM   2336  CB  LEU   311     -10.485  -9.778  -7.422  1.00  0.00      PROA
ATOM   2337  CG  LEU   311     -10.104 -11.252  -7.512  1.00  0.00      PROA
ATOM   2338  CD1 LEU   311     -11.090 -12.181  -6.702  1.00  0.00      PROA
ATOM   2339  CD2 LEU   311     -10.178 -11.613  -8.969  1.00  0.00      PROA
ATOM   2340  C   LEU   311      -9.168  -9.311  -5.317  1.00  0.00      PROA
ATOM   2341  O   LEU   311      -9.011 -10.156  -4.424  1.00  0.00      PROA
ATOM   2342  N   ALA   312      -8.240  -8.416  -5.608  1.00  0.00      PROA
ATOM   2343  CA  ALA   312      -6.876  -8.645  -5.096  1.00  0.00      PROA
ATOM   2344  CB  ALA   312      -5.881  -7.817  -6.002  1.00  0.00      PROA
ATOM   2345  C   ALA   312      -6.833  -8.259  -3.689  1.00  0.00      PROA
ATOM   2346  O   ALA   312      -6.116  -8.860  -2.910  1.00  0.00      PROA
ATOM   2347  N   SER   313      -7.630  -7.290  -3.265  1.00  0.00      PROA
ATOM   2348  CA  SER   313      -7.733  -6.759  -1.912  1.00  0.00      PROA
ATOM   2349  CB  SER   313      -8.678  -5.481  -1.847  1.00  0.00      PROA
ATOM   2350  OG  SER   313      -8.137  -4.321  -2.419  1.00  0.00      PROA
ATOM   2351  C   SER   313      -8.225  -7.824  -0.891  1.00  0.00      PROA
ATOM   2352  O   SER   313      -7.728  -8.035   0.234  1.00  0.00      PROA
ATOM   2353  N   ILE   314      -9.217  -8.686  -1.155  1.00  0.00      PROA
ATOM   2354  CA  ILE   314      -9.545  -9.743  -0.296  1.00  0.00      PROA
ATOM   2355  CB  ILE   314     -10.997 -10.306  -0.505  1.00  0.00      PROA
ATOM   2356  CG2 ILE   314     -12.067  -9.314   0.041  1.00  0.00      PROA
ATOM   2357  CG1 ILE   314     -11.169 -10.744  -1.910  1.00  0.00      PROA
ATOM   2358  CD  ILE   314     -12.244 -11.904  -2.204  1.00  0.00      PROA
ATOM   2359  C   ILE   314      -8.578 -10.868  -0.276  1.00  0.00      PROA
ATOM   2360  O   ILE   314      -8.542 -11.630   0.725  1.00  0.00      PROA
ATOM   2361  N   PHE   315      -7.727 -10.995  -1.234  1.00  0.00      PROA
ATOM   2362  CA  PHE   315      -6.708 -11.996  -1.201  1.00  0.00      PROA
ATOM   2363  CB  PHE   315      -6.530 -12.589  -2.631  1.00  0.00      PROA
ATOM   2364  CG  PHE   315      -7.423 -13.788  -2.903  1.00  0.00      PROA
ATOM   2365  CD1 PHE   315      -8.703 -13.762  -3.488  1.00  0.00      PROA
ATOM   2366  CE1 PHE   315      -9.501 -14.951  -3.589  1.00  0.00      PROA
ATOM   2367  CZ  PHE   315      -9.045 -16.152  -3.068  1.00  0.00      PROA
ATOM   2368  CD2 PHE   315      -6.956 -15.046  -2.426  1.00  0.00      PROA
ATOM   2369  CE2 PHE   315      -7.810 -16.177  -2.394  1.00  0.00      PROA
ATOM   2370  C   PHE   315      -5.435 -11.542  -0.674  1.00  0.00      PROA
ATOM   2371  O   PHE   315      -4.665 -12.305  -0.048  1.00  0.00      PROA
ATOM   2372  N   PHE   316      -5.171 -10.220  -0.743  1.00  0.00      PROA
ATOM   2373  CA  PHE   316      -4.168  -9.534   0.193  1.00  0.00      PROA
ATOM   2374  CB  PHE   316      -4.174  -7.961   0.025  1.00  0.00      PROA
ATOM   2375  CG  PHE   316      -3.591  -7.413  -1.264  1.00  0.00      PROA
ATOM   2376  CD1 PHE   316      -2.668  -8.105  -1.968  1.00  0.00      PROA
ATOM   2377  CE1 PHE   316      -2.302  -7.730  -3.264  1.00  0.00      PROA
ATOM   2378  CZ  PHE   316      -2.863  -6.585  -3.872  1.00  0.00      PROA
ATOM   2379  CD2 PHE   316      -4.214  -6.233  -1.823  1.00  0.00      PROA
ATOM   2380  CE2 PHE   316      -3.809  -5.891  -3.142  1.00  0.00      PROA
ATOM   2381  C   PHE   316      -4.452  -9.800   1.660  1.00  0.00      PROA
ATOM   2382  O   PHE   316      -3.535 -10.139   2.396  1.00  0.00      PROA
ATOM   2383  N   ILE   317      -5.674  -9.779   2.027  1.00  0.00      PROA
ATOM   2384  CA  ILE   317      -6.153  -9.937   3.392  1.00  0.00      PROA
ATOM   2385  CB  ILE   317      -7.544  -9.398   3.586  1.00  0.00      PROA
ATOM   2386  CG2 ILE   317      -8.199  -9.798   4.924  1.00  0.00      PROA
ATOM   2387  CG1 ILE   317      -7.420  -7.788   3.540  1.00  0.00      PROA
ATOM   2388  CD  ILE   317      -8.782  -7.066   3.539  1.00  0.00      PROA
ATOM   2389  C   ILE   317      -6.052 -11.367   3.828  1.00  0.00      PROA
ATOM   2390  O   ILE   317      -5.467 -11.712   4.840  1.00  0.00      PROA
ATOM   2391  N   LEU   318      -6.663 -12.301   3.028  1.00  0.00      PROA
ATOM   2392  CA  LEU   318      -6.772 -13.714   3.333  1.00  0.00      PROA
ATOM   2393  CB  LEU   318      -7.520 -14.515   2.242  1.00  0.00      PROA
ATOM   2394  CG  LEU   318      -7.748 -16.019   2.449  1.00  0.00      PROA
ATOM   2395  CD1 LEU   318      -8.816 -16.169   3.500  1.00  0.00      PROA
ATOM   2396  CD2 LEU   318      -8.110 -16.758   1.239  1.00  0.00      PROA
ATOM   2397  C   LEU   318      -5.367 -14.430   3.534  1.00  0.00      PROA
ATOM   2398  O   LEU   318      -5.102 -15.264   4.368  1.00  0.00      PROA
ATOM   2399  N   GLY   319      -4.383 -14.035   2.694  1.00  0.00      PROA
ATOM   2400  CA  GLY   319      -2.953 -14.561   2.891  1.00  0.00      PROA
ATOM   2401  C   GLY   319      -2.212 -13.929   4.097  1.00  0.00      PROA
ATOM   2402  O   GLY   319      -1.364 -14.542   4.696  1.00  0.00      PROA
ATOM   2403  N   ASN   320      -2.480 -12.688   4.383  1.00  0.00      PROA
ATOM   2404  CA  ASN   320      -1.946 -12.049   5.595  1.00  0.00      PROA
ATOM   2405  CB  ASN   320      -2.191 -10.451   5.602  1.00  0.00      PROA
ATOM   2406  CG  ASN   320      -2.305  -9.844   6.960  1.00  0.00      PROA
ATOM   2407  OD1 ASN   320      -1.235  -9.377   7.405  1.00  0.00      PROA
ATOM   2408  ND2 ASN   320      -3.438  -9.959   7.601  1.00  0.00      PROA
ATOM   2409  C   ASN   320      -2.417 -12.777   6.887  1.00  0.00      PROA
ATOM   2410  O   ASN   320      -1.676 -13.110   7.808  1.00  0.00      PROA
ATOM   2411  N   TRP   321      -3.764 -13.150   6.952  1.00  0.00      PROA
ATOM   2412  CA  TRP   321      -4.276 -14.009   7.991  1.00  0.00      PROA
ATOM   2413  CB  TRP   321      -5.843 -14.180   7.916  1.00  0.00      PROA
ATOM   2414  CG  TRP   321      -6.610 -12.945   7.954  1.00  0.00      PROA
ATOM   2415  CD1 TRP   321      -6.123 -11.876   8.624  1.00  0.00      PROA
ATOM   2416  NE1 TRP   321      -7.123 -10.898   8.606  1.00  0.00      PROA
ATOM   2417  CE2 TRP   321      -8.256 -11.352   7.928  1.00  0.00      PROA
ATOM   2418  CD2 TRP   321      -7.960 -12.661   7.536  1.00  0.00      PROA
ATOM   2419  CE3 TRP   321      -8.956 -13.386   6.817  1.00  0.00      PROA
ATOM   2420  CZ3 TRP   321     -10.211 -12.785   6.651  1.00  0.00      PROA
ATOM   2421  CZ2 TRP   321      -9.538 -10.867   7.899  1.00  0.00      PROA
ATOM   2422  CH2 TRP   321     -10.518 -11.616   7.255  1.00  0.00      PROA
ATOM   2423  C   TRP   321      -3.669 -15.433   7.960  1.00  0.00      PROA
ATOM   2424  O   TRP   321      -3.345 -15.993   9.016  1.00  0.00      PROA
ATOM   2425  N   THR   322      -3.443 -16.083   6.780  1.00  0.00      PROA
ATOM   2426  CA  THR   322      -2.827 -17.433   6.787  1.00  0.00      PROA
ATOM   2427  CB  THR   322      -2.915 -18.156   5.453  1.00  0.00      PROA
ATOM   2428  OG1 THR   322      -4.278 -18.280   5.150  1.00  0.00      PROA
ATOM   2429  CG2 THR   322      -2.221 -19.558   5.396  1.00  0.00      PROA
ATOM   2430  C   THR   322      -1.371 -17.505   7.271  1.00  0.00      PROA
ATOM   2431  O   THR   322      -1.024 -18.283   8.133  1.00  0.00      PROA
ATOM   2432  N   MET   323      -0.529 -16.497   6.836  1.00  0.00      PROA
ATOM   2433  CA  MET   323       0.876 -16.549   7.331  1.00  0.00      PROA
ATOM   2434  CB  MET   323       1.778 -15.903   6.244  1.00  0.00      PROA
ATOM   2435  CG  MET   323       3.281 -15.839   6.512  1.00  0.00      PROA
ATOM   2436  SD  MET   323       4.085 -17.415   6.796  1.00  0.00      PROA
ATOM   2437  CE  MET   323       3.619 -18.292   5.208  1.00  0.00      PROA
ATOM   2438  C   MET   323       1.047 -15.990   8.741  1.00  0.00      PROA
ATOM   2439  O   MET   323       1.943 -16.279   9.492  1.00  0.00      PROA
ATOM   2440  N   ALA   324       0.122 -15.113   9.148  1.00  0.00      PROA
ATOM   2441  CA  ALA   324      -0.042 -14.667  10.511  1.00  0.00      PROA
ATOM   2442  CB  ALA   324      -1.149 -13.658  10.701  1.00  0.00      PROA
ATOM   2443  C   ALA   324      -0.456 -15.759  11.518  1.00  0.00      PROA
ATOM   2444  O   ALA   324       0.016 -15.777  12.645  1.00  0.00      PROA
ATOM   2445  N   TRP   325      -1.270 -16.759  11.049  1.00  0.00      PROA
ATOM   2446  CA  TRP   325      -1.663 -17.971  11.799  1.00  0.00      PROA
ATOM   2447  CB  TRP   325      -2.708 -18.726  11.001  1.00  0.00      PROA
ATOM   2448  CG  TRP   325      -3.394 -19.778  11.849  1.00  0.00      PROA
ATOM   2449  CD1 TRP   325      -4.540 -19.598  12.463  1.00  0.00      PROA
ATOM   2450  NE1 TRP   325      -4.989 -20.813  13.117  1.00  0.00      PROA
ATOM   2451  CE2 TRP   325      -4.017 -21.727  12.919  1.00  0.00      PROA
ATOM   2452  CD2 TRP   325      -3.026 -21.146  12.086  1.00  0.00      PROA
ATOM   2453  CE3 TRP   325      -1.875 -21.946  11.717  1.00  0.00      PROA
ATOM   2454  CZ3 TRP   325      -1.858 -23.225  12.132  1.00  0.00      PROA
ATOM   2455  CZ2 TRP   325      -3.955 -23.107  13.303  1.00  0.00      PROA
ATOM   2456  CH2 TRP   325      -2.909 -23.876  12.811  1.00  0.00      PROA
ATOM   2457  C   TRP   325      -0.458 -18.838  12.162  1.00  0.00      PROA
ATOM   2458  O   TRP   325      -0.184 -19.240  13.274  1.00  0.00      PROA
ATOM   2459  N   ILE   326       0.363 -19.025  11.096  1.00  0.00      PROA
ATOM   2460  CA  ILE   326       1.543 -19.834  11.148  1.00  0.00      PROA
ATOM   2461  CB  ILE   326       2.020 -20.091   9.656  1.00  0.00      PROA
ATOM   2462  CG2 ILE   326       3.621 -20.195   9.570  1.00  0.00      PROA
ATOM   2463  CG1 ILE   326       1.322 -21.345   9.183  1.00  0.00      PROA
ATOM   2464  CD  ILE   326       1.102 -21.381   7.618  1.00  0.00      PROA
ATOM   2465  C   ILE   326       2.647 -19.148  12.005  1.00  0.00      PROA
ATOM   2466  O   ILE   326       3.468 -19.828  12.612  1.00  0.00      PROA
ATOM   2467  N   LEU   327       2.665 -17.831  12.135  1.00  0.00      PROA
ATOM   2468  CA  LEU   327       3.555 -17.046  13.018  1.00  0.00      PROA
ATOM   2469  CB  LEU   327       4.189 -15.899  12.251  1.00  0.00      PROA
ATOM   2470  CG  LEU   327       5.124 -16.497  11.069  1.00  0.00      PROA
ATOM   2471  CD1 LEU   327       5.758 -15.294  10.403  1.00  0.00      PROA
ATOM   2472  CD2 LEU   327       6.212 -17.480  11.529  1.00  0.00      PROA
ATOM   2473  C   LEU   327       2.840 -16.523  14.269  1.00  0.00      PROA
ATOM   2474  O   LEU   327       3.269 -15.558  14.879  1.00  0.00      PROA
ATOM   2475  N   PHE   328       1.711 -17.136  14.736  1.00  0.00      PROA
ATOM   2476  CA  PHE   328       1.066 -16.777  15.964  1.00  0.00      PROA
ATOM   2477  CB  PHE   328      -0.495 -16.877  15.731  1.00  0.00      PROA
ATOM   2478  CG  PHE   328      -1.349 -16.079  16.690  1.00  0.00      PROA
ATOM   2479  CD1 PHE   328      -2.614 -16.633  16.934  1.00  0.00      PROA
ATOM   2480  CE1 PHE   328      -3.608 -15.992  17.713  1.00  0.00      PROA
ATOM   2481  CZ  PHE   328      -3.290 -14.702  18.177  1.00  0.00      PROA
ATOM   2482  CD2 PHE   328      -1.035 -14.875  17.344  1.00  0.00      PROA
ATOM   2483  CE2 PHE   328      -2.038 -14.162  18.014  1.00  0.00      PROA
ATOM   2484  C   PHE   328       1.352 -17.828  17.123  1.00  0.00      PROA
ATOM   2485  O   PHE   328       1.171 -17.547  18.337  1.00  0.00      PROA
ATOM   2486  N   ARG   329       1.880 -19.054  16.782  1.00  0.00      PROA
ATOM   2487  CA  ARG   329       2.029 -20.124  17.806  1.00  0.00      PROA
ATOM   2488  CB  ARG   329       0.770 -21.167  17.709  1.00  0.00      PROA
ATOM   2489  CG  ARG   329       0.460 -21.585  16.267  1.00  0.00      PROA
ATOM   2490  CD  ARG   329      -0.222 -23.020  16.032  1.00  0.00      PROA
ATOM   2491  NE  ARG   329      -1.622 -22.882  16.450  1.00  0.00      PROA
ATOM   2492  CZ  ARG   329      -2.491 -23.912  16.565  1.00  0.00      PROA
ATOM   2493  NH1 ARG   329      -2.043 -25.125  16.412  1.00  0.00      PROA
ATOM   2494  NH2 ARG   329      -3.728 -23.694  16.849  1.00  0.00      PROA
ATOM   2495  C   ARG   329       3.383 -20.864  17.646  1.00  0.00      PROA
ATOM   2496  OT1 ARG   329       3.885 -21.348  18.671  1.00  0.00      PROA
ATOM   2497  OT2 ARG   329       3.961 -20.984  16.516  1.00  0.00      PROA
TER    2498      ARG   329                                                  
ATOM   2498  N   ALA     2      12.935   9.275  35.896  1.00  0.00      PROB
ATOM   2499  CA  ALA     2      12.805   8.979  37.358  1.00  0.00      PROB
ATOM   2500  CB  ALA     2      11.494   9.693  37.873  1.00  0.00      PROB
ATOM   2501  C   ALA     2      12.841   7.600  37.755  1.00  0.00      PROB
ATOM   2502  O   ALA     2      13.032   6.749  36.896  1.00  0.00      PROB
ATOM   2503  N   ASN     3      12.566   7.184  39.082  1.00  0.00      PROB
ATOM   2504  CA  ASN     3      12.536   5.814  39.585  1.00  0.00      PROB
ATOM   2505  CB  ASN     3      13.598   5.682  40.694  1.00  0.00      PROB
ATOM   2506  CG  ASN     3      13.719   4.255  41.273  1.00  0.00      PROB
ATOM   2507  OD1 ASN     3      13.065   3.318  40.939  1.00  0.00      PROB
ATOM   2508  ND2 ASN     3      14.676   4.047  42.243  1.00  0.00      PROB
ATOM   2509  C   ASN     3      11.088   5.630  40.142  1.00  0.00      PROB
ATOM   2510  O   ASN     3      10.524   6.386  40.916  1.00  0.00      PROB
ATOM   2511  N   TYR     4      10.475   4.477  39.732  1.00  0.00      PROB
ATOM   2512  CA  TYR     4       9.112   4.075  40.000  1.00  0.00      PROB
ATOM   2513  CB  TYR     4       8.364   3.954  38.663  1.00  0.00      PROB
ATOM   2514  CG  TYR     4       8.216   5.267  37.813  1.00  0.00      PROB
ATOM   2515  CD1 TYR     4       7.131   6.100  37.907  1.00  0.00      PROB
ATOM   2516  CE1 TYR     4       7.078   7.282  37.234  1.00  0.00      PROB
ATOM   2517  CZ  TYR     4       8.194   7.670  36.469  1.00  0.00      PROB
ATOM   2518  OH  TYR     4       8.131   8.889  35.660  1.00  0.00      PROB
ATOM   2519  CD2 TYR     4       9.364   5.750  37.118  1.00  0.00      PROB
ATOM   2520  CE2 TYR     4       9.301   6.870  36.332  1.00  0.00      PROB
ATOM   2521  C   TYR     4       9.076   2.714  40.718  1.00  0.00      PROB
ATOM   2522  O   TYR     4       7.967   2.138  40.781  1.00  0.00      PROB
ATOM   2523  N   GLN     5      10.215   2.286  41.311  1.00  0.00      PROB
ATOM   2524  CA  GLN     5      10.301   1.030  42.015  1.00  0.00      PROB
ATOM   2525  CB  GLN     5       9.378   1.116  43.243  1.00  0.00      PROB
ATOM   2526  CG  GLN     5       9.732   2.339  44.217  1.00  0.00      PROB
ATOM   2527  CD  GLN     5      11.295   2.641  44.319  1.00  0.00      PROB
ATOM   2528  OE1 GLN     5      11.671   3.803  44.101  1.00  0.00      PROB
ATOM   2529  NE2 GLN     5      12.111   1.676  44.716  1.00  0.00      PROB
ATOM   2530  C   GLN     5       9.871  -0.233  41.236  1.00  0.00      PROB
ATOM   2531  O   GLN     5       9.014  -0.947  41.624  1.00  0.00      PROB
ATOM   2532  N   VAL     6      10.548  -0.531  40.158  1.00  0.00      PROB
ATOM   2533  CA  VAL     6      10.359  -1.599  39.235  1.00  0.00      PROB
ATOM   2534  CB  VAL     6      11.273  -1.462  37.957  1.00  0.00      PROB
ATOM   2535  CG1 VAL     6      11.222  -2.728  37.022  1.00  0.00      PROB
ATOM   2536  CG2 VAL     6      10.696  -0.291  37.211  1.00  0.00      PROB
ATOM   2537  C   VAL     6      10.507  -3.036  39.847  1.00  0.00      PROB
ATOM   2538  O   VAL     6      11.457  -3.373  40.563  1.00  0.00      PROB
ATOM   2539  N   SER     7       9.495  -3.922  39.754  1.00  0.00      PROB
ATOM   2540  CA  SER     7       9.628  -5.353  40.088  1.00  0.00      PROB
ATOM   2541  CB  SER     7       8.644  -5.718  41.182  1.00  0.00      PROB
ATOM   2542  OG  SER     7       7.281  -5.435  40.849  1.00  0.00      PROB
ATOM   2543  C   SER     7       9.685  -6.288  38.938  1.00  0.00      PROB
ATOM   2544  O   SER     7       9.950  -7.493  39.169  1.00  0.00      PROB
ATOM   2545  N   LYS     8       9.509  -5.802  37.726  1.00  0.00      PROB
ATOM   2546  CA  LYS     8       9.631  -6.547  36.413  1.00  0.00      PROB
ATOM   2547  CB  LYS     8       8.383  -7.296  35.860  1.00  0.00      PROB
ATOM   2548  CG  LYS     8       7.751  -8.395  36.681  1.00  0.00      PROB
ATOM   2549  CD  LYS     8       6.322  -8.920  36.319  1.00  0.00      PROB
ATOM   2550  CE  LYS     8       6.053 -10.348  36.835  1.00  0.00      PROB
ATOM   2551  NZ  LYS     8       6.340 -10.376  38.251  1.00  0.00      PROB
ATOM   2552  C   LYS     8      10.134  -5.653  35.345  1.00  0.00      PROB
ATOM   2553  O   LYS     8       9.610  -4.598  35.074  1.00  0.00      PROB
ATOM   2554  N   GLU     9      11.188  -6.066  34.593  1.00  0.00      PROB
ATOM   2555  CA  GLU     9      11.800  -5.426  33.465  1.00  0.00      PROB
ATOM   2556  CB  GLU     9      13.257  -5.089  33.754  1.00  0.00      PROB
ATOM   2557  CG  GLU     9      14.097  -4.477  32.534  1.00  0.00      PROB
ATOM   2558  CD  GLU     9      15.461  -3.958  32.979  1.00  0.00      PROB
ATOM   2559  OE1 GLU     9      16.191  -3.428  32.088  1.00  0.00      PROB
ATOM   2560  OE2 GLU     9      15.838  -4.135  34.204  1.00  0.00      PROB
ATOM   2561  C   GLU     9      11.680  -6.319  32.284  1.00  0.00      PROB
ATOM   2562  O   GLU     9      12.119  -7.496  32.228  1.00  0.00      PROB
ATOM   2563  N   ILE    10      11.001  -5.813  31.226  1.00  0.00      PROB
ATOM   2564  CA  ILE    10      10.712  -6.467  29.966  1.00  0.00      PROB
ATOM   2565  CB  ILE    10       9.167  -6.433  29.749  1.00  0.00      PROB
ATOM   2566  CG2 ILE    10       8.663  -7.103  28.434  1.00  0.00      PROB
ATOM   2567  CG1 ILE    10       8.537  -7.104  31.026  1.00  0.00      PROB
ATOM   2568  CD  ILE    10       9.020  -8.499  31.267  1.00  0.00      PROB
ATOM   2569  C   ILE    10      11.474  -5.713  28.909  1.00  0.00      PROB
ATOM   2570  O   ILE    10      11.172  -4.562  28.569  1.00  0.00      PROB
ATOM   2571  N   ASP    11      12.486  -6.325  28.312  1.00  0.00      PROB
ATOM   2572  CA  ASP    11      13.150  -5.939  27.108  1.00  0.00      PROB
ATOM   2573  CB  ASP    11      14.703  -6.064  27.364  1.00  0.00      PROB
ATOM   2574  CG  ASP    11      15.473  -5.249  26.402  1.00  0.00      PROB
ATOM   2575  OD1 ASP    11      15.021  -4.519  25.488  1.00  0.00      PROB
ATOM   2576  OD2 ASP    11      16.665  -5.233  26.613  1.00  0.00      PROB
ATOM   2577  C   ASP    11      12.518  -6.598  25.861  1.00  0.00      PROB
ATOM   2578  O   ASP    11      12.698  -7.771  25.586  1.00  0.00      PROB
ATOM   2579  N   VAL    12      11.926  -5.714  25.012  1.00  0.00      PROB
ATOM   2580  CA  VAL    12      11.405  -5.987  23.647  1.00  0.00      PROB
ATOM   2581  CB  VAL    12       9.798  -5.993  23.702  1.00  0.00      PROB
ATOM   2582  CG1 VAL    12       9.406  -7.237  24.427  1.00  0.00      PROB
ATOM   2583  CG2 VAL    12       9.192  -4.705  24.198  1.00  0.00      PROB
ATOM   2584  C   VAL    12      11.868  -5.076  22.476  1.00  0.00      PROB
ATOM   2585  O   VAL    12      11.174  -4.836  21.499  1.00  0.00      PROB
ATOM   2586  N   ARG    13      13.075  -4.541  22.600  1.00  0.00      PROB
ATOM   2587  CA  ARG    13      13.682  -3.765  21.553  1.00  0.00      PROB
ATOM   2588  CB  ARG    13      14.767  -2.837  22.088  1.00  0.00      PROB
ATOM   2589  CG  ARG    13      14.180  -1.981  23.158  1.00  0.00      PROB
ATOM   2590  CD  ARG    13      15.184  -1.140  23.884  1.00  0.00      PROB
ATOM   2591  NE  ARG    13      16.090  -2.162  24.560  1.00  0.00      PROB
ATOM   2592  CZ  ARG    13      17.329  -1.925  24.900  1.00  0.00      PROB
ATOM   2593  NH1 ARG    13      17.899  -0.752  24.650  1.00  0.00      PROB
ATOM   2594  NH2 ARG    13      18.004  -2.819  25.626  1.00  0.00      PROB
ATOM   2595  C   ARG    13      14.236  -4.583  20.385  1.00  0.00      PROB
ATOM   2596  O   ARG    13      15.082  -5.434  20.649  1.00  0.00      PROB
ATOM   2597  N   GLY    14      13.837  -4.235  19.154  1.00  0.00      PROB
ATOM   2598  CA  GLY    14      14.370  -4.998  18.026  1.00  0.00      PROB
ATOM   2599  C   GLY    14      13.330  -5.999  17.482  1.00  0.00      PROB
ATOM   2600  O   GLY    14      13.599  -6.706  16.533  1.00  0.00      PROB
ATOM   2601  N   GLU    15      12.064  -5.959  18.000  1.00  0.00      PROB
ATOM   2602  CA  GLU    15      10.960  -6.722  17.562  1.00  0.00      PROB
ATOM   2603  CB  GLU    15      10.364  -7.628  18.710  1.00  0.00      PROB
ATOM   2604  CG  GLU    15      11.319  -8.779  19.364  1.00  0.00      PROB
ATOM   2605  CD  GLU    15      11.486 -10.027  18.407  1.00  0.00      PROB
ATOM   2606  OE1 GLU    15      11.815  -9.837  17.238  1.00  0.00      PROB
ATOM   2607  OE2 GLU    15      11.382 -11.205  18.953  1.00  0.00      PROB
ATOM   2608  C   GLU    15       9.848  -5.862  17.010  1.00  0.00      PROB
ATOM   2609  O   GLU    15       9.534  -4.753  17.442  1.00  0.00      PROB
ATOM   2610  N   VAL    16       9.109  -6.512  16.027  1.00  0.00      PROB
ATOM   2611  CA  VAL    16       7.944  -5.922  15.474  1.00  0.00      PROB
ATOM   2612  CB  VAL    16       7.368  -6.678  14.238  1.00  0.00      PROB
ATOM   2613  CG1 VAL    16       8.384  -6.416  13.040  1.00  0.00      PROB
ATOM   2614  CG2 VAL    16       7.132  -8.179  14.670  1.00  0.00      PROB
ATOM   2615  C   VAL    16       6.748  -5.622  16.413  1.00  0.00      PROB
ATOM   2616  O   VAL    16       6.624  -6.213  17.495  1.00  0.00      PROB
ATOM   2617  N   CYS    17       5.830  -4.724  16.038  1.00  0.00      PROB
ATOM   2618  CA  CYS    17       4.947  -4.052  17.078  1.00  0.00      PROB
ATOM   2619  CB  CYS    17       4.111  -2.971  16.435  1.00  0.00      PROB
ATOM   2620  SG  CYS    17       5.039  -1.665  15.529  1.00  0.00      PROB
ATOM   2621  C   CYS    17       4.019  -4.919  17.900  1.00  0.00      PROB
ATOM   2622  O   CYS    17       3.805  -4.762  19.102  1.00  0.00      PROB
ATOM   2623  N   PRO    18       3.437  -6.083  17.408  1.00  0.00      PROB
ATOM   2624  CD  PRO    18       3.303  -6.467  16.013  1.00  0.00      PROB
ATOM   2625  CA  PRO    18       2.602  -6.907  18.300  1.00  0.00      PROB
ATOM   2626  CB  PRO    18       1.906  -7.861  17.330  1.00  0.00      PROB
ATOM   2627  CG  PRO    18       2.018  -7.269  15.941  1.00  0.00      PROB
ATOM   2628  C   PRO    18       3.365  -7.605  19.406  1.00  0.00      PROB
ATOM   2629  O   PRO    18       2.716  -7.847  20.405  1.00  0.00      PROB
ATOM   2630  N   ILE    19       4.665  -7.917  19.257  1.00  0.00      PROB
ATOM   2631  CA  ILE    19       5.490  -8.537  20.263  1.00  0.00      PROB
ATOM   2632  CB  ILE    19       6.786  -9.021  19.675  1.00  0.00      PROB
ATOM   2633  CG2 ILE    19       7.596  -9.784  20.823  1.00  0.00      PROB
ATOM   2634  CG1 ILE    19       6.615  -9.951  18.453  1.00  0.00      PROB
ATOM   2635  CD  ILE    19       7.816 -10.341  17.729  1.00  0.00      PROB
ATOM   2636  C   ILE    19       5.609  -7.735  21.615  1.00  0.00      PROB
ATOM   2637  O   ILE    19       5.444  -8.229  22.668  1.00  0.00      PROB
ATOM   2638  N   PRO    20       5.932  -6.432  21.668  1.00  0.00      PROB
ATOM   2639  CD  PRO    20       6.624  -5.722  20.601  1.00  0.00      PROB
ATOM   2640  CA  PRO    20       5.506  -5.507  22.748  1.00  0.00      PROB
ATOM   2641  CB  PRO    20       5.827  -4.106  22.192  1.00  0.00      PROB
ATOM   2642  CG  PRO    20       6.976  -4.378  21.234  1.00  0.00      PROB
ATOM   2643  C   PRO    20       4.140  -5.595  23.317  1.00  0.00      PROB
ATOM   2644  O   PRO    20       4.058  -5.807  24.551  1.00  0.00      PROB
ATOM   2645  N   ASP    21       3.034  -5.516  22.477  1.00  0.00      PROB
ATOM   2646  CA  ASP    21       1.679  -5.539  22.914  1.00  0.00      PROB
ATOM   2647  CB  ASP    21       0.721  -5.320  21.726  1.00  0.00      PROB
ATOM   2648  CG  ASP    21      -0.643  -4.696  21.993  1.00  0.00      PROB
ATOM   2649  OD1 ASP    21      -1.140  -4.701  23.117  1.00  0.00      PROB
ATOM   2650  OD2 ASP    21      -1.379  -4.444  21.018  1.00  0.00      PROB
ATOM   2651  C   ASP    21       1.255  -6.747  23.639  1.00  0.00      PROB
ATOM   2652  O   ASP    21       0.645  -6.813  24.703  1.00  0.00      PROB
ATOM   2653  N   VAL    22       1.548  -7.942  23.083  1.00  0.00      PROB
ATOM   2654  CA  VAL    22       1.541  -9.223  23.687  1.00  0.00      PROB
ATOM   2655  CB  VAL    22       1.779 -10.366  22.608  1.00  0.00      PROB
ATOM   2656  CG1 VAL    22       2.230 -11.742  23.222  1.00  0.00      PROB
ATOM   2657  CG2 VAL    22       0.441 -10.387  21.792  1.00  0.00      PROB
ATOM   2658  C   VAL    22       2.428  -9.365  24.919  1.00  0.00      PROB
ATOM   2659  O   VAL    22       2.013  -9.986  25.859  1.00  0.00      PROB
ATOM   2660  N   GLU    23       3.631  -8.724  24.970  1.00  0.00      PROB
ATOM   2661  CA  GLU    23       4.438  -8.978  26.149  1.00  0.00      PROB
ATOM   2662  CB  GLU    23       5.939  -8.829  25.733  1.00  0.00      PROB
ATOM   2663  CG  GLU    23       6.381 -10.113  25.067  1.00  0.00      PROB
ATOM   2664  CD  GLU    23       6.299 -11.364  25.899  1.00  0.00      PROB
ATOM   2665  OE1 GLU    23       6.565 -11.261  27.119  1.00  0.00      PROB
ATOM   2666  OE2 GLU    23       6.048 -12.485  25.375  1.00  0.00      PROB
ATOM   2667  C   GLU    23       4.187  -8.005  27.324  1.00  0.00      PROB
ATOM   2668  O   GLU    23       4.552  -8.263  28.462  1.00  0.00      PROB
ATOM   2669  N   ALA    24       3.564  -6.810  27.125  1.00  0.00      PROB
ATOM   2670  CA  ALA    24       2.832  -6.030  28.104  1.00  0.00      PROB
ATOM   2671  CB  ALA    24       2.392  -4.570  27.628  1.00  0.00      PROB
ATOM   2672  C   ALA    24       1.653  -6.733  28.718  1.00  0.00      PROB
ATOM   2673  O   ALA    24       1.522  -6.811  29.920  1.00  0.00      PROB
ATOM   2674  N   LYS    25       0.929  -7.340  27.790  1.00  0.00      PROB
ATOM   2675  CA  LYS    25      -0.121  -8.341  28.170  1.00  0.00      PROB
ATOM   2676  CB  LYS    25      -1.015  -8.782  26.908  1.00  0.00      PROB
ATOM   2677  CG  LYS    25      -1.790 -10.121  27.159  1.00  0.00      PROB
ATOM   2678  CD  LYS    25      -2.813 -10.577  26.044  1.00  0.00      PROB
ATOM   2679  CE  LYS    25      -3.999  -9.570  25.945  1.00  0.00      PROB
ATOM   2680  NZ  LYS    25      -5.127 -10.212  25.315  1.00  0.00      PROB
ATOM   2681  C   LYS    25       0.333  -9.522  29.008  1.00  0.00      PROB
ATOM   2682  O   LYS    25      -0.355  -9.884  29.986  1.00  0.00      PROB
ATOM   2683  N   ARG    26       1.437 -10.280  28.682  1.00  0.00      PROB
ATOM   2684  CA  ARG    26       1.935 -11.402  29.484  1.00  0.00      PROB
ATOM   2685  CB  ARG    26       2.908 -12.226  28.755  1.00  0.00      PROB
ATOM   2686  CG  ARG    26       2.231 -12.971  27.599  1.00  0.00      PROB
ATOM   2687  CD  ARG    26       2.781 -14.335  27.288  1.00  0.00      PROB
ATOM   2688  NE  ARG    26       4.206 -14.154  27.014  1.00  0.00      PROB
ATOM   2689  CZ  ARG    26       5.016 -15.224  26.929  1.00  0.00      PROB
ATOM   2690  NH1 ARG    26       4.699 -16.505  27.018  1.00  0.00      PROB
ATOM   2691  NH2 ARG    26       6.246 -14.881  26.549  1.00  0.00      PROB
ATOM   2692  C   ARG    26       2.545 -10.919  30.792  1.00  0.00      PROB
ATOM   2693  O   ARG    26       2.528 -11.603  31.836  1.00  0.00      PROB
ATOM   2694  N   ALA    27       3.259  -9.761  30.830  1.00  0.00      PROB
ATOM   2695  CA  ALA    27       3.715  -9.232  32.084  1.00  0.00      PROB
ATOM   2696  CB  ALA    27       4.758  -8.081  31.947  1.00  0.00      PROB
ATOM   2697  C   ALA    27       2.576  -8.768  33.084  1.00  0.00      PROB
ATOM   2698  O   ALA    27       2.691  -9.134  34.255  1.00  0.00      PROB
ATOM   2699  N   VAL    28       1.543  -8.064  32.663  1.00  0.00      PROB
ATOM   2700  CA  VAL    28       0.381  -7.688  33.444  1.00  0.00      PROB
ATOM   2701  CB  VAL    28      -0.579  -6.735  32.745  1.00  0.00      PROB
ATOM   2702  CG1 VAL    28      -1.788  -6.511  33.663  1.00  0.00      PROB
ATOM   2703  CG2 VAL    28       0.080  -5.372  32.631  1.00  0.00      PROB
ATOM   2704  C   VAL    28      -0.427  -8.907  34.020  1.00  0.00      PROB
ATOM   2705  O   VAL    28      -0.865  -8.912  35.187  1.00  0.00      PROB
ATOM   2706  N   GLN    29      -0.599  -9.931  33.198  1.00  0.00      PROB
ATOM   2707  CA  GLN    29      -1.152 -11.206  33.604  1.00  0.00      PROB
ATOM   2708  CB  GLN    29      -1.501 -12.017  32.337  1.00  0.00      PROB
ATOM   2709  CG  GLN    29      -2.708 -11.577  31.504  1.00  0.00      PROB
ATOM   2710  CD  GLN    29      -3.825 -10.965  32.291  1.00  0.00      PROB
ATOM   2711  OE1 GLN    29      -3.907  -9.727  32.350  1.00  0.00      PROB
ATOM   2712  NE2 GLN    29      -4.705 -11.805  32.897  1.00  0.00      PROB
ATOM   2713  C   GLN    29      -0.290 -11.969  34.540  1.00  0.00      PROB
ATOM   2714  O   GLN    29      -0.753 -12.446  35.566  1.00  0.00      PROB
ATOM   2715  N   SER    30       1.034 -12.099  34.280  1.00  0.00      PROB
ATOM   2716  CA  SER    30       1.987 -12.724  35.146  1.00  0.00      PROB
ATOM   2717  CB  SER    30       3.413 -12.729  34.439  1.00  0.00      PROB
ATOM   2718  OG  SER    30       4.451 -13.207  35.278  1.00  0.00      PROB
ATOM   2719  C   SER    30       2.095 -12.087  36.537  1.00  0.00      PROB
ATOM   2720  O   SER    30       2.245 -12.725  37.600  1.00  0.00      PROB
ATOM   2721  N   ALA    31       2.061 -10.747  36.633  1.00  0.00      PROB
ATOM   2722  CA  ALA    31       2.406 -10.063  37.832  1.00  0.00      PROB
ATOM   2723  CB  ALA    31       2.806  -8.601  37.596  1.00  0.00      PROB
ATOM   2724  C   ALA    31       1.392 -10.091  39.012  1.00  0.00      PROB
ATOM   2725  O   ALA    31       0.234 -10.493  38.879  1.00  0.00      PROB
ATOM   2726  N   ASN    32       1.911  -9.688  40.167  1.00  0.00      PROB
ATOM   2727  CA  ASN    32       1.188  -9.580  41.388  1.00  0.00      PROB
ATOM   2728  CB  ASN    32       2.047  -9.922  42.602  1.00  0.00      PROB
ATOM   2729  CG  ASN    32       2.523 -11.394  42.464  1.00  0.00      PROB
ATOM   2730  OD1 ASN    32       1.856 -12.408  42.621  1.00  0.00      PROB
ATOM   2731  ND2 ASN    32       3.860 -11.482  42.162  1.00  0.00      PROB
ATOM   2732  C   ASN    32       0.508  -8.189  41.644  1.00  0.00      PROB
ATOM   2733  O   ASN    32       0.868  -7.227  40.969  1.00  0.00      PROB
ATOM   2734  N   ASP    33      -0.466  -8.028  42.557  1.00  0.00      PROB
ATOM   2735  CA  ASP    33      -1.127  -6.777  42.847  1.00  0.00      PROB
ATOM   2736  CB  ASP    33      -2.233  -7.065  43.848  1.00  0.00      PROB
ATOM   2737  CG  ASP    33      -3.309  -5.997  44.002  1.00  0.00      PROB
ATOM   2738  OD1 ASP    33      -3.604  -5.251  43.003  1.00  0.00      PROB
ATOM   2739  OD2 ASP    33      -3.978  -5.982  45.030  1.00  0.00      PROB
ATOM   2740  C   ASP    33      -0.096  -5.692  43.324  1.00  0.00      PROB
ATOM   2741  O   ASP    33       0.726  -5.703  44.293  1.00  0.00      PROB
ATOM   2742  N   GLY    34      -0.090  -4.594  42.573  1.00  0.00      PROB
ATOM   2743  CA  GLY    34       0.869  -3.534  42.830  1.00  0.00      PROB
ATOM   2744  C   GLY    34       2.308  -3.840  42.593  1.00  0.00      PROB
ATOM   2745  O   GLY    34       3.214  -3.243  43.126  1.00  0.00      PROB
ATOM   2746  N   GLU    35       2.581  -4.836  41.718  1.00  0.00      PROB
ATOM   2747  CA  GLU    35       3.946  -4.890  41.121  1.00  0.00      PROB
ATOM   2748  CB  GLU    35       4.184  -6.179  40.257  1.00  0.00      PROB
ATOM   2749  CG  GLU    35       4.530  -7.365  41.110  1.00  0.00      PROB
ATOM   2750  CD  GLU    35       5.334  -8.354  40.409  1.00  0.00      PROB
ATOM   2751  OE1 GLU    35       4.845  -9.505  40.179  1.00  0.00      PROB
ATOM   2752  OE2 GLU    35       6.527  -8.042  40.109  1.00  0.00      PROB
ATOM   2753  C   GLU    35       4.149  -3.710  40.066  1.00  0.00      PROB
ATOM   2754  O   GLU    35       3.241  -3.006  39.704  1.00  0.00      PROB
ATOM   2755  N   ILE    36       5.391  -3.461  39.674  1.00  0.00      PROB
ATOM   2756  CA  ILE    36       5.722  -2.371  38.686  1.00  0.00      PROB
ATOM   2757  CB  ILE    36       6.363  -1.144  39.334  1.00  0.00      PROB
ATOM   2758  CG2 ILE    36       6.556   0.144  38.445  1.00  0.00      PROB
ATOM   2759  CG1 ILE    36       5.793  -0.770  40.658  1.00  0.00      PROB
ATOM   2760  CD  ILE    36       4.403  -0.134  40.541  1.00  0.00      PROB
ATOM   2761  C   ILE    36       6.499  -2.844  37.530  1.00  0.00      PROB
ATOM   2762  O   ILE    36       7.541  -3.462  37.758  1.00  0.00      PROB
ATOM   2763  N   ILE    37       6.005  -2.607  36.274  1.00  0.00      PROB
ATOM   2764  CA  ILE    37       6.631  -3.131  35.073  1.00  0.00      PROB
ATOM   2765  CB  ILE    37       5.666  -3.970  34.262  1.00  0.00      PROB
ATOM   2766  CG2 ILE    37       6.297  -4.564  32.981  1.00  0.00      PROB
ATOM   2767  CG1 ILE    37       4.948  -5.130  35.056  1.00  0.00      PROB
ATOM   2768  CD  ILE    37       3.638  -5.498  34.457  1.00  0.00      PROB
ATOM   2769  C   ILE    37       7.236  -1.973  34.295  1.00  0.00      PROB
ATOM   2770  O   ILE    37       6.690  -0.878  34.066  1.00  0.00      PROB
ATOM   2771  N   LEU    38       8.490  -2.248  33.874  1.00  0.00      PROB
ATOM   2772  CA  LEU    38       9.242  -1.432  32.993  1.00  0.00      PROB
ATOM   2773  CB  LEU    38      10.594  -1.202  33.503  1.00  0.00      PROB
ATOM   2774  CG  LEU    38      11.695  -0.596  32.487  1.00  0.00      PROB
ATOM   2775  CD1 LEU    38      11.320   0.864  31.972  1.00  0.00      PROB
ATOM   2776  CD2 LEU    38      13.070  -0.594  33.164  1.00  0.00      PROB
ATOM   2777  C   LEU    38       9.325  -2.136  31.626  1.00  0.00      PROB
ATOM   2778  O   LEU    38       9.796  -3.288  31.537  1.00  0.00      PROB
ATOM   2779  N   VAL    39       8.749  -1.490  30.593  1.00  0.00      PROB
ATOM   2780  CA  VAL    39       8.646  -2.071  29.296  1.00  0.00      PROB
ATOM   2781  CB  VAL    39       7.233  -2.301  28.829  1.00  0.00      PROB
ATOM   2782  CG1 VAL    39       7.224  -3.010  27.428  1.00  0.00      PROB
ATOM   2783  CG2 VAL    39       6.392  -3.182  29.756  1.00  0.00      PROB
ATOM   2784  C   VAL    39       9.405  -1.190  28.300  1.00  0.00      PROB
ATOM   2785  O   VAL    39       9.051  -0.038  28.029  1.00  0.00      PROB
ATOM   2786  N   ARG    40      10.653  -1.650  27.862  1.00  0.00      PROB
ATOM   2787  CA  ARG    40      11.550  -0.939  26.973  1.00  0.00      PROB
ATOM   2788  CB  ARG    40      12.945  -1.570  27.139  1.00  0.00      PROB
ATOM   2789  CG  ARG    40      13.503  -1.486  28.566  1.00  0.00      PROB
ATOM   2790  CD  ARG    40      15.024  -2.011  28.611  1.00  0.00      PROB
ATOM   2791  NE  ARG    40      15.524  -1.788  30.021  1.00  0.00      PROB
ATOM   2792  CZ  ARG    40      15.966  -0.648  30.513  1.00  0.00      PROB
ATOM   2793  NH1 ARG    40      15.908   0.484  29.879  1.00  0.00      PROB
ATOM   2794  NH2 ARG    40      16.428  -0.723  31.692  1.00  0.00      PROB
ATOM   2795  C   ARG    40      11.130  -1.047  25.543  1.00  0.00      PROB
ATOM   2796  O   ARG    40      10.974  -2.151  25.008  1.00  0.00      PROB
ATOM   2797  N   ILE    41      10.911   0.122  24.797  1.00  0.00      PROB
ATOM   2798  CA  ILE    41      10.299   0.230  23.555  1.00  0.00      PROB
ATOM   2799  CB  ILE    41       8.905   0.866  23.647  1.00  0.00      PROB
ATOM   2800  CG2 ILE    41       8.347   1.122  22.209  1.00  0.00      PROB
ATOM   2801  CG1 ILE    41       7.923   0.002  24.469  1.00  0.00      PROB
ATOM   2802  CD  ILE    41       7.533  -1.321  23.854  1.00  0.00      PROB
ATOM   2803  C   ILE    41      11.142   1.050  22.511  1.00  0.00      PROB
ATOM   2804  O   ILE    41      11.685   2.113  22.870  1.00  0.00      PROB
ATOM   2805  N   ASP    42      11.227   0.644  21.263  1.00  0.00      PROB
ATOM   2806  CA  ASP    42      12.046   1.327  20.221  1.00  0.00      PROB
ATOM   2807  CB  ASP    42      13.261   0.553  19.756  1.00  0.00      PROB
ATOM   2808  CG  ASP    42      12.979  -0.918  19.255  1.00  0.00      PROB
ATOM   2809  OD1 ASP    42      11.779  -1.283  19.421  1.00  0.00      PROB
ATOM   2810  OD2 ASP    42      13.833  -1.605  18.743  1.00  0.00      PROB
ATOM   2811  C   ASP    42      11.178   1.771  19.001  1.00  0.00      PROB
ATOM   2812  O   ASP    42      11.761   2.472  18.065  1.00  0.00      PROB
ATOM   2813  N   TYR    43       9.899   1.467  18.905  1.00  0.00      PROB
ATOM   2814  CA  TYR    43       9.066   1.830  17.680  1.00  0.00      PROB
ATOM   2815  CB  TYR    43       8.584   0.540  16.982  1.00  0.00      PROB
ATOM   2816  CG  TYR    43       8.176   0.980  15.590  1.00  0.00      PROB
ATOM   2817  CD1 TYR    43       9.118   1.430  14.630  1.00  0.00      PROB
ATOM   2818  CE1 TYR    43       8.585   2.084  13.454  1.00  0.00      PROB
ATOM   2819  CZ  TYR    43       7.193   2.130  13.293  1.00  0.00      PROB
ATOM   2820  OH  TYR    43       6.652   2.815  12.176  1.00  0.00      PROB
ATOM   2821  CD2 TYR    43       6.822   1.215  15.455  1.00  0.00      PROB
ATOM   2822  CE2 TYR    43       6.279   1.682  14.276  1.00  0.00      PROB
ATOM   2823  C   TYR    43       7.901   2.712  18.228  1.00  0.00      PROB
ATOM   2824  O   TYR    43       7.276   2.387  19.218  1.00  0.00      PROB
ATOM   2825  N   PRO    44       7.445   3.880  17.612  1.00  0.00      PROB
ATOM   2826  CD  PRO    44       8.166   4.445  16.528  1.00  0.00      PROB
ATOM   2827  CA  PRO    44       6.603   4.838  18.310  1.00  0.00      PROB
ATOM   2828  CB  PRO    44       6.556   6.072  17.421  1.00  0.00      PROB
ATOM   2829  CG  PRO    44       7.261   5.633  16.098  1.00  0.00      PROB
ATOM   2830  C   PRO    44       5.173   4.224  18.448  1.00  0.00      PROB
ATOM   2831  O   PRO    44       4.656   4.189  19.558  1.00  0.00      PROB
ATOM   2832  N   LEU    45       4.592   3.586  17.463  1.00  0.00      PROB
ATOM   2833  CA  LEU    45       3.270   2.983  17.358  1.00  0.00      PROB
ATOM   2834  CB  LEU    45       3.272   2.178  16.006  1.00  0.00      PROB
ATOM   2835  CG  LEU    45       2.049   1.181  15.842  1.00  0.00      PROB
ATOM   2836  CD1 LEU    45       0.696   1.753  15.972  1.00  0.00      PROB
ATOM   2837  CD2 LEU    45       2.022   0.472  14.485  1.00  0.00      PROB
ATOM   2838  C   LEU    45       2.964   1.981  18.504  1.00  0.00      PROB
ATOM   2839  O   LEU    45       1.876   1.946  19.038  1.00  0.00      PROB
ATOM   2840  N   SER    46       4.072   1.256  18.952  1.00  0.00      PROB
ATOM   2841  CA  SER    46       4.069   0.187  20.064  1.00  0.00      PROB
ATOM   2842  CB  SER    46       5.430  -0.494  20.215  1.00  0.00      PROB
ATOM   2843  OG  SER    46       5.760  -1.099  18.949  1.00  0.00      PROB
ATOM   2844  C   SER    46       3.507   0.783  21.362  1.00  0.00      PROB
ATOM   2845  O   SER    46       2.427   0.363  21.879  1.00  0.00      PROB
ATOM   2846  N   LYS    47       4.170   1.908  21.858  1.00  0.00      PROB
ATOM   2847  CA  LYS    47       3.890   2.673  23.006  1.00  0.00      PROB
ATOM   2848  CB  LYS    47       5.068   3.533  23.499  1.00  0.00      PROB
ATOM   2849  CG  LYS    47       5.685   4.529  22.520  1.00  0.00      PROB
ATOM   2850  CD  LYS    47       4.892   5.818  22.263  1.00  0.00      PROB
ATOM   2851  CE  LYS    47       5.681   6.849  21.393  1.00  0.00      PROB
ATOM   2852  NZ  LYS    47       4.839   8.025  21.137  1.00  0.00      PROB
ATOM   2853  C   LYS    47       2.556   3.458  22.946  1.00  0.00      PROB
ATOM   2854  O   LYS    47       2.214   4.187  23.833  1.00  0.00      PROB
ATOM   2855  N   GLU    48       1.868   3.440  21.758  1.00  0.00      PROB
ATOM   2856  CA  GLU    48       0.657   4.170  21.473  1.00  0.00      PROB
ATOM   2857  CB  GLU    48       0.660   4.993  20.192  1.00  0.00      PROB
ATOM   2858  CG  GLU    48       1.390   6.382  20.302  1.00  0.00      PROB
ATOM   2859  CD  GLU    48       1.974   6.873  18.963  1.00  0.00      PROB
ATOM   2860  OE1 GLU    48       1.250   6.885  17.903  1.00  0.00      PROB
ATOM   2861  OE2 GLU    48       3.089   7.466  19.065  1.00  0.00      PROB
ATOM   2862  C   GLU    48      -0.604   3.289  21.452  1.00  0.00      PROB
ATOM   2863  O   GLU    48      -1.804   3.740  21.357  1.00  0.00      PROB
ATOM   2864  N   ARG    49      -0.396   1.922  21.485  1.00  0.00      PROB
ATOM   2865  CA  ARG    49      -1.507   0.961  21.653  1.00  0.00      PROB
ATOM   2866  CB  ARG    49      -1.497  -0.016  20.470  1.00  0.00      PROB
ATOM   2867  CG  ARG    49      -2.628  -1.028  20.371  1.00  0.00      PROB
ATOM   2868  CD  ARG    49      -2.876  -1.659  19.023  1.00  0.00      PROB
ATOM   2869  NE  ARG    49      -1.931  -2.811  18.763  1.00  0.00      PROB
ATOM   2870  CZ  ARG    49      -1.685  -3.334  17.593  1.00  0.00      PROB
ATOM   2871  NH1 ARG    49      -2.037  -2.898  16.419  1.00  0.00      PROB
ATOM   2872  NH2 ARG    49      -0.885  -4.442  17.581  1.00  0.00      PROB
ATOM   2873  C   ARG    49      -1.454   0.197  22.995  1.00  0.00      PROB
ATOM   2874  O   ARG    49      -2.438  -0.381  23.521  1.00  0.00      PROB
ATOM   2875  N   ILE    50      -0.304   0.120  23.706  1.00  0.00      PROB
ATOM   2876  CA  ILE    50      -0.144  -0.379  25.031  1.00  0.00      PROB
ATOM   2877  CB  ILE    50       1.319  -0.464  25.439  1.00  0.00      PROB
ATOM   2878  CG2 ILE    50       1.661  -0.632  26.931  1.00  0.00      PROB
ATOM   2879  CG1 ILE    50       2.003  -1.591  24.652  1.00  0.00      PROB
ATOM   2880  CD  ILE    50       3.531  -1.740  24.793  1.00  0.00      PROB
ATOM   2881  C   ILE    50      -0.970   0.249  26.126  1.00  0.00      PROB
ATOM   2882  O   ILE    50      -1.531  -0.545  26.862  1.00  0.00      PROB
ATOM   2883  N   PRO    51      -1.190   1.570  26.219  1.00  0.00      PROB
ATOM   2884  CD  PRO    51      -0.481   2.665  25.531  1.00  0.00      PROB
ATOM   2885  CA  PRO    51      -1.934   2.080  27.344  1.00  0.00      PROB
ATOM   2886  CB  PRO    51      -1.702   3.606  27.320  1.00  0.00      PROB
ATOM   2887  CG  PRO    51      -0.385   3.791  26.540  1.00  0.00      PROB
ATOM   2888  C   PRO    51      -3.434   1.717  27.378  1.00  0.00      PROB
ATOM   2889  O   PRO    51      -3.877   1.453  28.498  1.00  0.00      PROB
ATOM   2890  N   GLU    52      -4.180   1.647  26.236  1.00  0.00      PROB
ATOM   2891  CA  GLU    52      -5.519   0.997  26.204  1.00  0.00      PROB
ATOM   2892  CB  GLU    52      -6.164   1.299  24.740  1.00  0.00      PROB
ATOM   2893  CG  GLU    52      -7.366   0.422  24.352  1.00  0.00      PROB
ATOM   2894  CD  GLU    52      -8.535   0.852  25.144  1.00  0.00      PROB
ATOM   2895  OE1 GLU    52      -9.631   0.210  24.990  1.00  0.00      PROB
ATOM   2896  OE2 GLU    52      -8.488   1.888  25.893  1.00  0.00      PROB
ATOM   2897  C   GLU    52      -5.523  -0.438  26.603  1.00  0.00      PROB
ATOM   2898  O   GLU    52      -6.382  -0.903  27.336  1.00  0.00      PROB
ATOM   2899  N   THR    53      -4.513  -1.130  26.102  1.00  0.00      PROB
ATOM   2900  CA  THR    53      -4.272  -2.612  26.388  1.00  0.00      PROB
ATOM   2901  CB  THR    53      -3.007  -3.171  25.748  1.00  0.00      PROB
ATOM   2902  OG1 THR    53      -3.278  -3.668  24.378  1.00  0.00      PROB
ATOM   2903  CG2 THR    53      -2.324  -4.443  26.391  1.00  0.00      PROB
ATOM   2904  C   THR    53      -4.202  -2.873  27.875  1.00  0.00      PROB
ATOM   2905  O   THR    53      -5.028  -3.582  28.393  1.00  0.00      PROB
ATOM   2906  N   VAL    54      -3.317  -2.082  28.477  1.00  0.00      PROB
ATOM   2907  CA  VAL    54      -3.150  -1.891  29.882  1.00  0.00      PROB
ATOM   2908  CB  VAL    54      -1.842  -1.059  30.234  1.00  0.00      PROB
ATOM   2909  CG1 VAL    54      -1.756  -0.565  31.648  1.00  0.00      PROB
ATOM   2910  CG2 VAL    54      -0.597  -1.981  29.909  1.00  0.00      PROB
ATOM   2911  C   VAL    54      -4.393  -1.431  30.684  1.00  0.00      PROB
ATOM   2912  O   VAL    54      -4.675  -2.049  31.701  1.00  0.00      PROB
ATOM   2913  N   LYS    55      -5.234  -0.452  30.259  1.00  0.00      PROB
ATOM   2914  CA  LYS    55      -6.340   0.007  31.093  1.00  0.00      PROB
ATOM   2915  CB  LYS    55      -6.905   1.391  30.700  1.00  0.00      PROB
ATOM   2916  CG  LYS    55      -8.200   1.915  31.363  1.00  0.00      PROB
ATOM   2917  CD  LYS    55      -8.150   1.988  32.903  1.00  0.00      PROB
ATOM   2918  CE  LYS    55      -9.462   2.443  33.472  1.00  0.00      PROB
ATOM   2919  NZ  LYS    55      -9.682   3.936  33.351  1.00  0.00      PROB
ATOM   2920  C   LYS    55      -7.493  -1.091  31.110  1.00  0.00      PROB
ATOM   2921  O   LYS    55      -8.037  -1.473  32.144  1.00  0.00      PROB
ATOM   2922  N   LYS    56      -7.789  -1.657  29.931  1.00  0.00      PROB
ATOM   2923  CA  LYS    56      -8.877  -2.567  29.680  1.00  0.00      PROB
ATOM   2924  CB  LYS    56      -9.187  -2.746  28.176  1.00  0.00      PROB
ATOM   2925  CG  LYS    56      -9.762  -1.421  27.567  1.00  0.00      PROB
ATOM   2926  CD  LYS    56     -10.984  -0.882  28.318  1.00  0.00      PROB
ATOM   2927  CE  LYS    56     -11.920   0.017  27.523  1.00  0.00      PROB
ATOM   2928  NZ  LYS    56     -11.218   1.158  26.982  1.00  0.00      PROB
ATOM   2929  C   LYS    56      -8.620  -3.926  30.364  1.00  0.00      PROB
ATOM   2930  O   LYS    56      -9.557  -4.652  30.795  1.00  0.00      PROB
ATOM   2931  N   LEU    57      -7.271  -4.404  30.451  1.00  0.00      PROB
ATOM   2932  CA  LEU    57      -6.973  -5.518  31.259  1.00  0.00      PROB
ATOM   2933  CB  LEU    57      -5.542  -6.110  30.981  1.00  0.00      PROB
ATOM   2934  CG  LEU    57      -5.408  -6.854  29.647  1.00  0.00      PROB
ATOM   2935  CD1 LEU    57      -3.996  -7.279  29.310  1.00  0.00      PROB
ATOM   2936  CD2 LEU    57      -6.417  -8.003  29.450  1.00  0.00      PROB
ATOM   2937  C   LEU    57      -6.994  -5.301  32.779  1.00  0.00      PROB
ATOM   2938  O   LEU    57      -6.913  -6.211  33.595  1.00  0.00      PROB
ATOM   2939  N   GLY    58      -7.302  -4.060  33.081  1.00  0.00      PROB
ATOM   2940  CA  GLY    58      -7.573  -3.635  34.475  1.00  0.00      PROB
ATOM   2941  C   GLY    58      -6.530  -2.910  35.259  1.00  0.00      PROB
ATOM   2942  O   GLY    58      -6.680  -2.717  36.494  1.00  0.00      PROB
ATOM   2943  N   SER    59      -5.416  -2.462  34.618  1.00  0.00      PROB
ATOM   2944  CA  SER    59      -4.113  -2.007  35.187  1.00  0.00      PROB
ATOM   2945  CB  SER    59      -2.910  -2.947  34.925  1.00  0.00      PROB
ATOM   2946  OG  SER    59      -2.813  -3.981  35.895  1.00  0.00      PROB
ATOM   2947  C   SER    59      -3.836  -0.631  34.759  1.00  0.00      PROB
ATOM   2948  O   SER    59      -4.658   0.076  34.210  1.00  0.00      PROB
ATOM   2949  N   GLU    60      -2.627  -0.151  34.995  1.00  0.00      PROB
ATOM   2950  CA  GLU    60      -2.433   1.338  34.771  1.00  0.00      PROB
ATOM   2951  CB  GLU    60      -2.827   2.121  36.079  1.00  0.00      PROB
ATOM   2952  CG  GLU    60      -2.855   3.708  36.045  1.00  0.00      PROB
ATOM   2953  CD  GLU    60      -3.870   4.263  37.010  1.00  0.00      PROB
ATOM   2954  OE1 GLU    60      -3.593   4.359  38.252  1.00  0.00      PROB
ATOM   2955  OE2 GLU    60      -4.950   4.675  36.594  1.00  0.00      PROB
ATOM   2956  C   GLU    60      -1.078   1.774  34.372  1.00  0.00      PROB
ATOM   2957  O   GLU    60      -0.071   1.640  35.124  1.00  0.00      PROB
ATOM   2958  N   VAL    61      -0.985   2.548  33.244  1.00  0.00      PROB
ATOM   2959  CA  VAL    61       0.190   3.265  32.880  1.00  0.00      PROB
ATOM   2960  CB  VAL    61       0.223   3.711  31.477  1.00  0.00      PROB
ATOM   2961  CG1 VAL    61       1.604   4.379  31.263  1.00  0.00      PROB
ATOM   2962  CG2 VAL    61       0.184   2.501  30.432  1.00  0.00      PROB
ATOM   2963  C   VAL    61       0.471   4.393  33.833  1.00  0.00      PROB
ATOM   2964  O   VAL    61      -0.210   5.387  33.814  1.00  0.00      PROB
ATOM   2965  N   LEU    62       1.605   4.305  34.630  1.00  0.00      PROB
ATOM   2966  CA  LEU    62       2.010   5.470  35.363  1.00  0.00      PROB
ATOM   2967  CB  LEU    62       3.058   5.180  36.419  1.00  0.00      PROB
ATOM   2968  CG  LEU    62       2.780   4.101  37.525  1.00  0.00      PROB
ATOM   2969  CD1 LEU    62       4.028   3.638  38.360  1.00  0.00      PROB
ATOM   2970  CD2 LEU    62       1.754   4.589  38.512  1.00  0.00      PROB
ATOM   2971  C   LEU    62       2.491   6.634  34.471  1.00  0.00      PROB
ATOM   2972  O   LEU    62       2.083   7.796  34.684  1.00  0.00      PROB
ATOM   2973  N   GLU    63       3.329   6.368  33.445  1.00  0.00      PROB
ATOM   2974  CA  GLU    63       4.153   7.293  32.752  1.00  0.00      PROB
ATOM   2975  CB  GLU    63       5.037   8.242  33.631  1.00  0.00      PROB
ATOM   2976  CG  GLU    63       6.001   9.348  32.975  1.00  0.00      PROB
ATOM   2977  CD  GLU    63       5.230  10.415  32.111  1.00  0.00      PROB
ATOM   2978  OE1 GLU    63       4.225  10.080  31.420  1.00  0.00      PROB
ATOM   2979  OE2 GLU    63       5.666  11.586  32.236  1.00  0.00      PROB
ATOM   2980  C   GLU    63       5.008   6.598  31.776  1.00  0.00      PROB
ATOM   2981  O   GLU    63       5.284   5.435  31.939  1.00  0.00      PROB
ATOM   2982  N   ILE    64       5.291   7.298  30.635  1.00  0.00      PROB
ATOM   2983  CA  ILE    64       6.112   6.769  29.563  1.00  0.00      PROB
ATOM   2984  CB  ILE    64       5.465   6.617  28.196  1.00  0.00      PROB
ATOM   2985  CG2 ILE    64       6.454   5.952  27.246  1.00  0.00      PROB
ATOM   2986  CG1 ILE    64       4.154   5.822  28.347  1.00  0.00      PROB
ATOM   2987  CD  ILE    64       3.567   5.282  26.979  1.00  0.00      PROB
ATOM   2988  C   ILE    64       7.148   7.868  29.452  1.00  0.00      PROB
ATOM   2989  O   ILE    64       6.886   8.939  28.958  1.00  0.00      PROB
ATOM   2990  N   GLU    65       8.420   7.397  29.800  1.00  0.00      PROB
ATOM   2991  CA  GLU    65       9.627   8.202  29.651  1.00  0.00      PROB
ATOM   2992  CB  GLU    65      10.510   8.049  30.929  1.00  0.00      PROB
ATOM   2993  CG  GLU    65      10.011   8.800  32.203  1.00  0.00      PROB
ATOM   2994  CD  GLU    65      10.901   9.064  33.423  1.00  0.00      PROB
ATOM   2995  OE1 GLU    65      10.589   9.489  34.533  1.00  0.00      PROB
ATOM   2996  OE2 GLU    65      12.129   8.783  33.232  1.00  0.00      PROB
ATOM   2997  C   GLU    65      10.461   7.837  28.339  1.00  0.00      PROB
ATOM   2998  O   GLU    65      10.535   6.700  27.937  1.00  0.00      PROB
ATOM   2999  N   GLU    66      11.089   8.785  27.582  1.00  0.00      PROB
ATOM   3000  CA  GLU    66      12.193   8.578  26.599  1.00  0.00      PROB
ATOM   3001  CB  GLU    66      12.352   9.758  25.748  1.00  0.00      PROB
ATOM   3002  CG  GLU    66      11.188   9.927  24.730  1.00  0.00      PROB
ATOM   3003  CD  GLU    66      11.067  11.371  24.218  1.00  0.00      PROB
ATOM   3004  OE1 GLU    66      10.027  12.031  24.526  1.00  0.00      PROB
ATOM   3005  OE2 GLU    66      11.914  11.901  23.487  1.00  0.00      PROB
ATOM   3006  C   GLU    66      13.394   8.116  27.249  1.00  0.00      PROB
ATOM   3007  O   GLU    66      13.789   8.607  28.275  1.00  0.00      PROB
ATOM   3008  N   ALA    67      14.090   7.067  26.757  1.00  0.00      PROB
ATOM   3009  CA  ALA    67      15.355   6.724  27.273  1.00  0.00      PROB
ATOM   3010  CB  ALA    67      15.187   5.213  27.564  1.00  0.00      PROB
ATOM   3011  C   ALA    67      16.461   6.859  26.241  1.00  0.00      PROB
ATOM   3012  O   ALA    67      17.606   6.654  26.547  1.00  0.00      PROB
ATOM   3013  N   ALA    68      16.164   7.453  25.092  1.00  0.00      PROB
ATOM   3014  CA  ALA    68      17.058   7.743  23.998  1.00  0.00      PROB
ATOM   3015  CB  ALA    68      17.812   6.466  23.380  1.00  0.00      PROB
ATOM   3016  C   ALA    68      16.271   8.326  22.873  1.00  0.00      PROB
ATOM   3017  O   ALA    68      15.066   8.017  22.780  1.00  0.00      PROB
ATOM   3018  N   PRO    69      16.765   9.120  21.948  1.00  0.00      PROB
ATOM   3019  CD  PRO    69      17.925   9.905  22.051  1.00  0.00      PROB
ATOM   3020  CA  PRO    69      16.087   9.400  20.638  1.00  0.00      PROB
ATOM   3021  CB  PRO    69      17.354   9.898  19.808  1.00  0.00      PROB
ATOM   3022  CG  PRO    69      18.018  10.783  20.834  1.00  0.00      PROB
ATOM   3023  C   PRO    69      15.660   8.086  20.040  1.00  0.00      PROB
ATOM   3024  O   PRO    69      16.471   7.231  20.113  1.00  0.00      PROB
ATOM   3025  N   GLY    70      14.355   7.974  19.771  1.00  0.00      PROB
ATOM   3026  CA  GLY    70      13.614   6.816  19.351  1.00  0.00      PROB
ATOM   3027  C   GLY    70      13.721   5.553  20.205  1.00  0.00      PROB
ATOM   3028  O   GLY    70      13.626   4.448  19.668  1.00  0.00      PROB
ATOM   3029  N   GLU    71      13.796   5.705  21.533  1.00  0.00      PROB
ATOM   3030  CA  GLU    71      13.602   4.726  22.540  1.00  0.00      PROB
ATOM   3031  CB  GLU    71      14.927   4.004  23.150  1.00  0.00      PROB
ATOM   3032  CG  GLU    71      14.810   2.474  23.290  1.00  0.00      PROB
ATOM   3033  CD  GLU    71      16.098   1.961  23.932  1.00  0.00      PROB
ATOM   3034  OE1 GLU    71      16.374   2.006  25.197  1.00  0.00      PROB
ATOM   3035  OE2 GLU    71      17.032   1.738  23.053  1.00  0.00      PROB
ATOM   3036  C   GLU    71      12.867   5.229  23.768  1.00  0.00      PROB
ATOM   3037  O   GLU    71      12.976   6.371  24.265  1.00  0.00      PROB
ATOM   3038  N   TRP    72      12.023   4.362  24.325  1.00  0.00      PROB
ATOM   3039  CA  TRP    72      11.020   4.836  25.287  1.00  0.00      PROB
ATOM   3040  CB  TRP    72       9.550   4.975  24.617  1.00  0.00      PROB
ATOM   3041  CG  TRP    72       9.293   5.987  23.553  1.00  0.00      PROB
ATOM   3042  CD1 TRP    72       8.982   7.268  23.851  1.00  0.00      PROB
ATOM   3043  NE1 TRP    72       8.968   8.013  22.715  1.00  0.00      PROB
ATOM   3044  CE2 TRP    72       9.264   7.242  21.704  1.00  0.00      PROB
ATOM   3045  CD2 TRP    72       9.574   5.943  22.162  1.00  0.00      PROB
ATOM   3046  CE3 TRP    72      10.113   4.988  21.315  1.00  0.00      PROB
ATOM   3047  CZ3 TRP    72      10.130   5.301  20.003  1.00  0.00      PROB
ATOM   3048  CZ2 TRP    72       9.336   7.597  20.375  1.00  0.00      PROB
ATOM   3049  CH2 TRP    72       9.765   6.544  19.485  1.00  0.00      PROB
ATOM   3050  C   TRP    72      10.885   3.708  26.376  1.00  0.00      PROB
ATOM   3051  O   TRP    72      11.030   2.535  26.095  1.00  0.00      PROB
ATOM   3052  N   ASN    73      10.541   4.013  27.604  1.00  0.00      PROB
ATOM   3053  CA  ASN    73      10.249   3.134  28.678  1.00  0.00      PROB
ATOM   3054  CB  ASN    73      11.192   3.610  29.822  1.00  0.00      PROB
ATOM   3055  CG  ASN    73      12.609   3.105  29.616  1.00  0.00      PROB
ATOM   3056  OD1 ASN    73      12.832   2.150  28.794  1.00  0.00      PROB
ATOM   3057  ND2 ASN    73      13.600   3.738  30.300  1.00  0.00      PROB
ATOM   3058  C   ASN    73       8.869   3.349  29.227  1.00  0.00      PROB
ATOM   3059  O   ASN    73       8.655   4.391  29.800  1.00  0.00      PROB
ATOM   3060  N   ILE    74       7.968   2.360  29.101  1.00  0.00      PROB
ATOM   3061  CA  ILE    74       6.654   2.479  29.621  1.00  0.00      PROB
ATOM   3062  CB  ILE    74       5.605   1.732  28.735  1.00  0.00      PROB
ATOM   3063  CG2 ILE    74       4.136   1.887  29.264  1.00  0.00      PROB
ATOM   3064  CG1 ILE    74       5.666   2.152  27.302  1.00  0.00      PROB
ATOM   3065  CD  ILE    74       4.738   1.247  26.368  1.00  0.00      PROB
ATOM   3066  C   ILE    74       6.648   1.919  31.072  1.00  0.00      PROB
ATOM   3067  O   ILE    74       7.148   0.850  31.406  1.00  0.00      PROB
ATOM   3068  N   TYR    75       6.060   2.713  31.993  1.00  0.00      PROB
ATOM   3069  CA  TYR    75       5.913   2.266  33.382  1.00  0.00      PROB
ATOM   3070  CB  TYR    75       6.329   3.398  34.269  1.00  0.00      PROB
ATOM   3071  CG  TYR    75       7.802   3.631  34.057  1.00  0.00      PROB
ATOM   3072  CD1 TYR    75       8.569   2.761  34.812  1.00  0.00      PROB
ATOM   3073  CE1 TYR    75       9.983   2.982  34.811  1.00  0.00      PROB
ATOM   3074  CZ  TYR    75      10.556   4.065  34.189  1.00  0.00      PROB
ATOM   3075  OH  TYR    75      11.980   4.162  34.143  1.00  0.00      PROB
ATOM   3076  CD2 TYR    75       8.371   4.672  33.307  1.00  0.00      PROB
ATOM   3077  CE2 TYR    75       9.726   4.917  33.393  1.00  0.00      PROB
ATOM   3078  C   TYR    75       4.469   1.895  33.732  1.00  0.00      PROB
ATOM   3079  O   TYR    75       3.504   2.660  33.569  1.00  0.00      PROB
ATOM   3080  N   ILE    76       4.309   0.650  34.149  1.00  0.00      PROB
ATOM   3081  CA  ILE    76       2.919   0.010  34.322  1.00  0.00      PROB
ATOM   3082  CB  ILE    76       2.726  -1.120  33.425  1.00  0.00      PROB
ATOM   3083  CG2 ILE    76       1.322  -1.746  33.707  1.00  0.00      PROB
ATOM   3084  CG1 ILE    76       2.586  -0.548  32.053  1.00  0.00      PROB
ATOM   3085  CD  ILE    76       3.047  -1.629  31.000  1.00  0.00      PROB
ATOM   3086  C   ILE    76       2.806  -0.361  35.753  1.00  0.00      PROB
ATOM   3087  O   ILE    76       3.673  -1.081  36.299  1.00  0.00      PROB
ATOM   3088  N   LYS    77       1.788   0.116  36.449  1.00  0.00      PROB
ATOM   3089  CA  LYS    77       1.492  -0.385  37.752  1.00  0.00      PROB
ATOM   3090  CB  LYS    77       0.906   0.771  38.578  1.00  0.00      PROB
ATOM   3091  CG  LYS    77       0.374   0.421  39.931  1.00  0.00      PROB
ATOM   3092  CD  LYS    77      -0.287   1.712  40.549  1.00  0.00      PROB
ATOM   3093  CE  LYS    77      -1.371   2.320  39.667  1.00  0.00      PROB
ATOM   3094  NZ  LYS    77      -2.050   3.403  40.389  1.00  0.00      PROB
ATOM   3095  C   LYS    77       0.411  -1.450  37.575  1.00  0.00      PROB
ATOM   3096  O   LYS    77      -0.530  -1.279  36.834  1.00  0.00      PROB
ATOM   3097  N   VAL    78       0.629  -2.630  38.224  1.00  0.00      PROB
ATOM   3098  CA  VAL    78      -0.301  -3.743  38.096  1.00  0.00      PROB
ATOM   3099  CB  VAL    78       0.427  -5.068  38.127  1.00  0.00      PROB
ATOM   3100  CG1 VAL    78      -0.469  -6.270  37.912  1.00  0.00      PROB
ATOM   3101  CG2 VAL    78       1.473  -4.999  37.045  1.00  0.00      PROB
ATOM   3102  C   VAL    78      -1.305  -3.707  39.257  1.00  0.00      PROB
ATOM   3103  O   VAL    78      -1.122  -3.377  40.400  1.00  0.00      PROB
ATOM   3104  N   LYS    79      -2.583  -4.070  38.909  1.00  0.00      PROB
ATOM   3105  CA  LYS    79      -3.681  -4.135  39.927  1.00  0.00      PROB
ATOM   3106  CB  LYS    79      -4.674  -2.898  39.670  1.00  0.00      PROB
ATOM   3107  CG  LYS    79      -3.985  -1.647  39.503  1.00  0.00      PROB
ATOM   3108  CD  LYS    79      -4.886  -0.424  39.685  1.00  0.00      PROB
ATOM   3109  CE  LYS    79      -6.245  -0.502  38.929  1.00  0.00      PROB
ATOM   3110  NZ  LYS    79      -7.215   0.675  38.917  1.00  0.00      PROB
ATOM   3111  C   LYS    79      -4.443  -5.455  39.725  1.00  0.00      PROB
ATOM   3112  O   LYS    79      -4.877  -5.636  38.582  1.00  0.00      PROB
ATOM   3113  N   LYS    80      -4.571  -6.389  40.722  1.00  0.00      PROB
ATOM   3114  CA  LYS    80      -5.491  -7.515  40.736  1.00  0.00      PROB
ATOM   3115  CB  LYS    80      -4.904  -8.608  41.707  1.00  0.00      PROB
ATOM   3116  CG  LYS    80      -5.804  -9.780  41.747  1.00  0.00      PROB
ATOM   3117  CD  LYS    80      -5.217 -11.077  42.502  1.00  0.00      PROB
ATOM   3118  CE  LYS    80      -4.787 -10.858  43.997  1.00  0.00      PROB
ATOM   3119  NZ  LYS    80      -5.916 -10.483  44.812  1.00  0.00      PROB
ATOM   3120  C   LYS    80      -6.894  -7.071  41.060  1.00  0.00      PROB
ATOM   3121  OT1 LYS    80      -7.739  -7.258  40.231  1.00  0.00      PROB
ATOM   3122  OT2 LYS    80      -7.198  -6.731  42.254  1.00  0.00      PROB
TER    3123      LYS    80                                                  
ATOM   3123  N   POPC    1     -19.375  -9.603  20.449  1.00  0.00      MEMB
ATOM   3124  C12 POPC    1     -18.219  -9.990  21.336  1.00  0.00      MEMB
ATOM   3125  C13 POPC    1     -19.773 -10.641  19.512  1.00  0.00      MEMB
ATOM   3126  C14 POPC    1     -20.448  -9.145  21.300  1.00  0.00      MEMB
ATOM   3127  C15 POPC    1     -18.927  -8.432  19.638  1.00  0.00      MEMB
ATOM   3128  C11 POPC    1     -17.016 -10.754  20.740  1.00  0.00      MEMB
ATOM   3129  P   POPC    1     -15.111 -10.322  18.986  1.00  0.00      MEMB
ATOM   3130  O13 POPC    1     -14.059 -10.912  19.884  1.00  0.00      MEMB
ATOM   3131  O14 POPC    1     -14.678  -9.168  18.180  1.00  0.00      MEMB
ATOM   3132  O12 POPC    1     -16.298  -9.875  19.877  1.00  0.00      MEMB
ATOM   3133  O11 POPC    1     -15.759 -11.526  18.107  1.00  0.00      MEMB
ATOM   3134  C1  POPC    1     -14.919 -12.163  17.079  1.00  0.00      MEMB
ATOM   3135  C2  POPC    1     -14.872 -11.405  15.730  1.00  0.00      MEMB
ATOM   3136  O21 POPC    1     -16.079 -11.655  14.985  1.00  0.00      MEMB
ATOM   3137  C21 POPC    1     -16.598 -10.747  14.162  1.00  0.00      MEMB
ATOM   3138  O22 POPC    1     -16.154  -9.642  13.904  1.00  0.00      MEMB
ATOM   3139  C22 POPC    1     -17.879 -11.318  13.620  1.00  0.00      MEMB
ATOM   3140  C3  POPC    1     -13.674 -11.932  14.880  1.00  0.00      MEMB
ATOM   3141  O31 POPC    1     -13.745 -11.320  13.557  1.00  0.00      MEMB
ATOM   3142  C31 POPC    1     -13.166 -10.088  13.532  1.00  0.00      MEMB
ATOM   3143  O32 POPC    1     -12.385  -9.686  14.412  1.00  0.00      MEMB
ATOM   3144  C32 POPC    1     -13.574  -9.374  12.217  1.00  0.00      MEMB
ATOM   3145  C23 POPC    1     -17.873 -11.183  12.087  1.00  0.00      MEMB
ATOM   3146  C24 POPC    1     -19.352 -11.508  11.602  1.00  0.00      MEMB
ATOM   3147  C25 POPC    1     -19.597 -11.396  10.036  1.00  0.00      MEMB
ATOM   3148  C26 POPC    1     -18.862 -10.264   9.283  1.00  0.00      MEMB
ATOM   3149  C27 POPC    1     -19.315 -10.007   7.841  1.00  0.00      MEMB
ATOM   3150  C28 POPC    1     -18.600 -11.032   6.831  1.00  0.00      MEMB
ATOM   3151  C29 POPC    1     -18.292 -10.442   5.458  1.00  0.00      MEMB
ATOM   3152 C210 POPC    1     -18.816 -10.742   4.285  1.00  0.00      MEMB
ATOM   3153 C211 POPC    1     -19.937 -11.775   3.989  1.00  0.00      MEMB
ATOM   3154 C212 POPC    1     -19.301 -13.000   3.502  1.00  0.00      MEMB
ATOM   3155 C213 POPC    1     -20.293 -14.162   3.153  1.00  0.00      MEMB
ATOM   3156 C214 POPC    1     -21.124 -14.689   4.313  1.00  0.00      MEMB
ATOM   3157 C215 POPC    1     -21.943 -15.931   3.744  1.00  0.00      MEMB
ATOM   3158 C216 POPC    1     -22.995 -16.461   4.765  1.00  0.00      MEMB
ATOM   3159 C217 POPC    1     -23.955 -15.399   5.263  1.00  0.00      MEMB
ATOM   3160 C218 POPC    1     -23.701 -14.987   6.749  1.00  0.00      MEMB
ATOM   3161  C33 POPC    1     -12.408  -8.957  11.316  1.00  0.00      MEMB
ATOM   3162  C34 POPC    1     -12.822  -8.064  10.213  1.00  0.00      MEMB
ATOM   3163  C35 POPC    1     -11.761  -7.585   9.233  1.00  0.00      MEMB
ATOM   3164  C36 POPC    1     -12.348  -7.148   7.910  1.00  0.00      MEMB
ATOM   3165  C37 POPC    1     -11.322  -6.987   6.690  1.00  0.00      MEMB
ATOM   3166  C38 POPC    1     -11.999  -6.854   5.305  1.00  0.00      MEMB
ATOM   3167  C39 POPC    1     -12.328  -8.200   4.701  1.00  0.00      MEMB
ATOM   3168 C310 POPC    1     -13.162  -8.193   3.439  1.00  0.00      MEMB
ATOM   3169 C311 POPC    1     -14.510  -7.485   3.507  1.00  0.00      MEMB
ATOM   3170 C312 POPC    1     -15.085  -7.572   2.064  1.00  0.00      MEMB
ATOM   3171 C313 POPC    1     -15.666  -8.925   1.774  1.00  0.00      MEMB
ATOM   3172 C314 POPC    1     -16.579  -8.857   0.481  1.00  0.00      MEMB
ATOM   3173 C315 POPC    1     -17.433 -10.122   0.237  1.00  0.00      MEMB
ATOM   3174 C316 POPC    1     -16.781 -11.234  -0.509  1.00  0.00      MEMB
TER    3175      POPC    1                                                  
ATOM   3175  N   POPC    2      -2.287 -21.968  22.531  1.00  0.00      MEMB
ATOM   3176  C12 POPC    2      -2.154 -22.189  21.099  1.00  0.00      MEMB
ATOM   3177  C13 POPC    2      -1.010 -21.576  23.157  1.00  0.00      MEMB
ATOM   3178  C14 POPC    2      -3.220 -20.785  22.737  1.00  0.00      MEMB
ATOM   3179  C15 POPC    2      -2.955 -23.158  23.158  1.00  0.00      MEMB
ATOM   3180  C11 POPC    2      -3.407 -22.408  20.210  1.00  0.00      MEMB
ATOM   3181  P   POPC    2      -3.873 -20.281  18.644  1.00  0.00      MEMB
ATOM   3182  O13 POPC    2      -3.339 -21.070  17.530  1.00  0.00      MEMB
ATOM   3183  O14 POPC    2      -3.083 -19.130  19.106  1.00  0.00      MEMB
ATOM   3184  O12 POPC    2      -4.093 -21.175  19.925  1.00  0.00      MEMB
ATOM   3185  O11 POPC    2      -5.386 -19.931  18.374  1.00  0.00      MEMB
ATOM   3186  C1  POPC    2      -6.382 -20.882  18.000  1.00  0.00      MEMB
ATOM   3187  C2  POPC    2      -6.503 -20.922  16.447  1.00  0.00      MEMB
ATOM   3188  O21 POPC    2      -7.534 -19.996  15.981  1.00  0.00      MEMB
ATOM   3189  C21 POPC    2      -6.936 -18.801  15.806  1.00  0.00      MEMB
ATOM   3190  O22 POPC    2      -5.759 -18.606  15.583  1.00  0.00      MEMB
ATOM   3191  C22 POPC    2      -7.934 -17.756  16.232  1.00  0.00      MEMB
ATOM   3192  C3  POPC    2      -6.973 -22.260  15.915  1.00  0.00      MEMB
ATOM   3193  O31 POPC    2      -7.315 -22.253  14.511  1.00  0.00      MEMB
ATOM   3194  C31 POPC    2      -8.628 -22.528  14.229  1.00  0.00      MEMB
ATOM   3195  O32 POPC    2      -9.500 -22.707  15.065  1.00  0.00      MEMB
ATOM   3196  C32 POPC    2      -8.774 -22.471  12.726  1.00  0.00      MEMB
ATOM   3197  C23 POPC    2      -8.988 -17.681  15.170  1.00  0.00      MEMB
ATOM   3198  C24 POPC    2      -8.374 -17.338  13.835  1.00  0.00      MEMB
ATOM   3199  C25 POPC    2      -9.426 -16.695  12.857  1.00  0.00      MEMB
ATOM   3200  C26 POPC    2     -10.778 -17.451  12.760  1.00  0.00      MEMB
ATOM   3201  C27 POPC    2     -11.828 -16.949  11.766  1.00  0.00      MEMB
ATOM   3202  C28 POPC    2     -11.445 -16.844  10.254  1.00  0.00      MEMB
ATOM   3203  C29 POPC    2     -10.489 -15.712   9.904  1.00  0.00      MEMB
ATOM   3204 C210 POPC    2      -9.458 -15.760   9.072  1.00  0.00      MEMB
ATOM   3205 C211 POPC    2      -8.975 -16.908   8.238  1.00  0.00      MEMB
ATOM   3206 C212 POPC    2      -7.870 -17.817   8.876  1.00  0.00      MEMB
ATOM   3207 C213 POPC    2      -7.648 -19.087   8.170  1.00  0.00      MEMB
ATOM   3208 C214 POPC    2      -6.586 -20.049   8.693  1.00  0.00      MEMB
ATOM   3209 C215 POPC    2      -5.632 -20.709   7.677  1.00  0.00      MEMB
ATOM   3210 C216 POPC    2      -4.571 -21.488   8.380  1.00  0.00      MEMB
ATOM   3211 C217 POPC    2      -4.014 -22.684   7.570  1.00  0.00      MEMB
ATOM   3212 C218 POPC    2      -2.936 -23.483   8.348  1.00  0.00      MEMB
ATOM   3213  C33 POPC    2     -10.063 -21.769  12.273  1.00  0.00      MEMB
ATOM   3214  C34 POPC    2     -10.128 -21.481  10.756  1.00  0.00      MEMB
ATOM   3215  C35 POPC    2     -11.489 -20.992  10.254  1.00  0.00      MEMB
ATOM   3216  C36 POPC    2     -11.656 -20.834   8.763  1.00  0.00      MEMB
ATOM   3217  C37 POPC    2     -12.911 -19.987   8.500  1.00  0.00      MEMB
ATOM   3218  C38 POPC    2     -12.863 -18.985   7.315  1.00  0.00      MEMB
ATOM   3219  C39 POPC    2     -14.107 -18.033   7.228  1.00  0.00      MEMB
ATOM   3220 C310 POPC    2     -13.966 -16.987   6.146  1.00  0.00      MEMB
ATOM   3221 C311 POPC    2     -15.082 -15.932   6.182  1.00  0.00      MEMB
ATOM   3222 C312 POPC    2     -16.448 -16.513   5.675  1.00  0.00      MEMB
ATOM   3223 C313 POPC    2     -17.729 -15.762   5.977  1.00  0.00      MEMB
ATOM   3224 C314 POPC    2     -18.336 -16.117   7.365  1.00  0.00      MEMB
ATOM   3225 C315 POPC    2     -19.514 -15.273   7.776  1.00  0.00      MEMB
ATOM   3226 C316 POPC    2     -20.115 -15.683   9.153  1.00  0.00      MEMB
TER    3227      POPC    2                                                  
ATOM   3227  N   POPC    3      17.393  23.005  22.123  1.00  0.00      MEMB
ATOM   3228  C12 POPC    3      15.997  22.300  21.759  1.00  0.00      MEMB
ATOM   3229  C13 POPC    3      18.508  22.147  21.706  1.00  0.00      MEMB
ATOM   3230  C14 POPC    3      17.448  24.344  21.493  1.00  0.00      MEMB
ATOM   3231  C15 POPC    3      17.500  23.155  23.615  1.00  0.00      MEMB
ATOM   3232  C11 POPC    3      15.762  21.824  20.265  1.00  0.00      MEMB
ATOM   3233  P   POPC    3      16.634  19.329  20.493  1.00  0.00      MEMB
ATOM   3234  O13 POPC    3      17.034  19.390  21.869  1.00  0.00      MEMB
ATOM   3235  O14 POPC    3      17.382  18.440  19.581  1.00  0.00      MEMB
ATOM   3236  O12 POPC    3      16.675  20.815  19.864  1.00  0.00      MEMB
ATOM   3237  O11 POPC    3      15.027  18.921  20.478  1.00  0.00      MEMB
ATOM   3238  C1  POPC    3      14.501  18.060  19.579  1.00  0.00      MEMB
ATOM   3239  C2  POPC    3      14.576  18.453  18.123  1.00  0.00      MEMB
ATOM   3240  O21 POPC    3      13.868  19.767  18.006  1.00  0.00      MEMB
ATOM   3241  C21 POPC    3      14.515  20.578  17.195  1.00  0.00      MEMB
ATOM   3242  O22 POPC    3      15.521  20.311  16.556  1.00  0.00      MEMB
ATOM   3243  C22 POPC    3      13.677  21.863  17.109  1.00  0.00      MEMB
ATOM   3244  C3  POPC    3      13.997  17.403  17.209  1.00  0.00      MEMB
ATOM   3245  O31 POPC    3      14.021  17.724  15.821  1.00  0.00      MEMB
ATOM   3246  C31 POPC    3      15.187  17.473  15.264  1.00  0.00      MEMB
ATOM   3247  O32 POPC    3      16.121  16.925  15.878  1.00  0.00      MEMB
ATOM   3248  C32 POPC    3      15.128  17.908  13.781  1.00  0.00      MEMB
ATOM   3249  C23 POPC    3      13.785  22.540  15.714  1.00  0.00      MEMB
ATOM   3250  C24 POPC    3      13.052  21.742  14.665  1.00  0.00      MEMB
ATOM   3251  C25 POPC    3      13.256  22.185  13.208  1.00  0.00      MEMB
ATOM   3252  C26 POPC    3      12.230  21.488  12.240  1.00  0.00      MEMB
ATOM   3253  C27 POPC    3      12.074  22.337  10.986  1.00  0.00      MEMB
ATOM   3254  C28 POPC    3      13.426  22.505  10.207  1.00  0.00      MEMB
ATOM   3255  C29 POPC    3      14.147  21.260   9.715  1.00  0.00      MEMB
ATOM   3256 C210 POPC    3      13.805  20.535   8.650  1.00  0.00      MEMB
ATOM   3257 C211 POPC    3      12.757  20.823   7.546  1.00  0.00      MEMB
ATOM   3258 C212 POPC    3      13.403  20.843   6.174  1.00  0.00      MEMB
ATOM   3259 C213 POPC    3      12.531  21.651   5.187  1.00  0.00      MEMB
ATOM   3260 C214 POPC    3      11.285  20.781   4.890  1.00  0.00      MEMB
ATOM   3261 C215 POPC    3      10.165  21.443   4.030  1.00  0.00      MEMB
ATOM   3262 C216 POPC    3      10.422  21.316   2.495  1.00  0.00      MEMB
ATOM   3263 C217 POPC    3      11.397  22.298   2.051  1.00  0.00      MEMB
ATOM   3264 C218 POPC    3      11.176  22.805   0.644  1.00  0.00      MEMB
ATOM   3265  C33 POPC    3      16.502  18.048  13.036  1.00  0.00      MEMB
ATOM   3266  C34 POPC    3      16.273  18.622  11.611  1.00  0.00      MEMB
ATOM   3267  C35 POPC    3      17.613  18.633  10.781  1.00  0.00      MEMB
ATOM   3268  C36 POPC    3      17.477  19.582   9.574  1.00  0.00      MEMB
ATOM   3269  C37 POPC    3      18.768  19.499   8.746  1.00  0.00      MEMB
ATOM   3270  C38 POPC    3      18.949  20.572   7.718  1.00  0.00      MEMB
ATOM   3271  C39 POPC    3      18.315  20.233   6.348  1.00  0.00      MEMB
ATOM   3272 C310 POPC    3      18.173  21.484   5.447  1.00  0.00      MEMB
ATOM   3273 C311 POPC    3      17.660  21.057   4.067  1.00  0.00      MEMB
ATOM   3274 C312 POPC    3      17.472  22.207   3.076  1.00  0.00      MEMB
ATOM   3275 C313 POPC    3      16.103  22.873   3.167  1.00  0.00      MEMB
ATOM   3276 C314 POPC    3      15.924  24.047   2.285  1.00  0.00      MEMB
ATOM   3277 C315 POPC    3      14.507  24.701   2.328  1.00  0.00      MEMB
ATOM   3278 C316 POPC    3      14.506  25.974   1.447  1.00  0.00      MEMB
TER    3279      POPC    3                                                  
ATOM   3279  N   POPC    4     -13.721  -2.819  18.778  1.00  0.00      MEMB
ATOM   3280  C12 POPC    4     -15.216  -2.845  19.130  1.00  0.00      MEMB
ATOM   3281  C13 POPC    4     -13.376  -1.397  18.644  1.00  0.00      MEMB
ATOM   3282  C14 POPC    4     -12.961  -3.345  19.914  1.00  0.00      MEMB
ATOM   3283  C15 POPC    4     -13.454  -3.592  17.522  1.00  0.00      MEMB
ATOM   3284  C11 POPC    4     -16.224  -2.627  17.981  1.00  0.00      MEMB
ATOM   3285  P   POPC    4     -17.004  -4.992  17.104  1.00  0.00      MEMB
ATOM   3286  O13 POPC    4     -17.007  -5.393  18.498  1.00  0.00      MEMB
ATOM   3287  O14 POPC    4     -16.580  -5.946  16.077  1.00  0.00      MEMB
ATOM   3288  O12 POPC    4     -16.247  -3.576  16.956  1.00  0.00      MEMB
ATOM   3289  O11 POPC    4     -18.440  -4.414  16.679  1.00  0.00      MEMB
ATOM   3290  C1  POPC    4     -19.652  -5.202  16.959  1.00  0.00      MEMB
ATOM   3291  C2  POPC    4     -20.489  -5.441  15.619  1.00  0.00      MEMB
ATOM   3292  O21 POPC    4     -19.690  -5.836  14.517  1.00  0.00      MEMB
ATOM   3293  C21 POPC    4     -19.410  -7.131  14.362  1.00  0.00      MEMB
ATOM   3294  O22 POPC    4     -19.731  -8.025  15.096  1.00  0.00      MEMB
ATOM   3295  C22 POPC    4     -18.425  -7.259  13.191  1.00  0.00      MEMB
ATOM   3296  C3  POPC    4     -21.366  -4.277  15.192  1.00  0.00      MEMB
ATOM   3297  O31 POPC    4     -22.138  -4.691  14.061  1.00  0.00      MEMB
ATOM   3298  C31 POPC    4     -21.645  -4.259  12.877  1.00  0.00      MEMB
ATOM   3299  O32 POPC    4     -20.660  -3.596  12.710  1.00  0.00      MEMB
ATOM   3300  C32 POPC    4     -22.585  -4.741  11.778  1.00  0.00      MEMB
ATOM   3301  C23 POPC    4     -18.820  -6.690  11.792  1.00  0.00      MEMB
ATOM   3302  C24 POPC    4     -17.671  -6.694  10.770  1.00  0.00      MEMB
ATOM   3303  C25 POPC    4     -18.035  -6.273   9.337  1.00  0.00      MEMB
ATOM   3304  C26 POPC    4     -16.794  -6.427   8.411  1.00  0.00      MEMB
ATOM   3305  C27 POPC    4     -17.058  -6.100   6.919  1.00  0.00      MEMB
ATOM   3306  C28 POPC    4     -17.859  -4.862   6.550  1.00  0.00      MEMB
ATOM   3307  C29 POPC    4     -17.378  -3.584   7.143  1.00  0.00      MEMB
ATOM   3308 C210 POPC    4     -16.919  -2.480   6.490  1.00  0.00      MEMB
ATOM   3309 C211 POPC    4     -16.750  -2.303   4.980  1.00  0.00      MEMB
ATOM   3310 C212 POPC    4     -15.301  -2.546   4.606  1.00  0.00      MEMB
ATOM   3311 C213 POPC    4     -15.051  -2.136   3.155  1.00  0.00      MEMB
ATOM   3312 C214 POPC    4     -13.682  -2.769   2.671  1.00  0.00      MEMB
ATOM   3313 C215 POPC    4     -13.681  -3.018   1.211  1.00  0.00      MEMB
ATOM   3314 C216 POPC    4     -12.489  -3.784   0.588  1.00  0.00      MEMB
ATOM   3315 C217 POPC    4     -12.663  -4.128  -0.876  1.00  0.00      MEMB
ATOM   3316 C218 POPC    4     -13.057  -5.583  -1.166  1.00  0.00      MEMB
ATOM   3317  C33 POPC    4     -21.830  -5.232  10.508  1.00  0.00      MEMB
ATOM   3318  C34 POPC    4     -22.720  -5.317   9.224  1.00  0.00      MEMB
ATOM   3319  C35 POPC    4     -22.116  -5.553   7.893  1.00  0.00      MEMB
ATOM   3320  C36 POPC    4     -22.450  -6.923   7.129  1.00  0.00      MEMB
ATOM   3321  C37 POPC    4     -21.262  -7.319   6.264  1.00  0.00      MEMB
ATOM   3322  C38 POPC    4     -21.557  -8.596   5.408  1.00  0.00      MEMB
ATOM   3323  C39 POPC    4     -22.772  -8.393   4.523  1.00  0.00      MEMB
ATOM   3324 C310 POPC    4     -23.189  -9.646   3.564  1.00  0.00      MEMB
ATOM   3325 C311 POPC    4     -24.563  -9.515   3.005  1.00  0.00      MEMB
ATOM   3326 C312 POPC    4     -24.679 -10.505   1.756  1.00  0.00      MEMB
ATOM   3327 C313 POPC    4     -24.956 -11.914   2.284  1.00  0.00      MEMB
ATOM   3328 C314 POPC    4     -24.628 -13.021   1.163  1.00  0.00      MEMB
ATOM   3329 C315 POPC    4     -25.275 -14.387   1.333  1.00  0.00      MEMB
ATOM   3330 C316 POPC    4     -24.806 -15.384   0.227  1.00  0.00      MEMB
TER    3331      POPC    4                                                  
ATOM   3331  N   POPC    5     -22.793  15.355  20.243  1.00  0.00      MEMB
ATOM   3332  C12 POPC    5     -21.457  15.157  20.981  1.00  0.00      MEMB
ATOM   3333  C13 POPC    5     -23.188  14.141  19.488  1.00  0.00      MEMB
ATOM   3334  C14 POPC    5     -23.905  15.670  21.199  1.00  0.00      MEMB
ATOM   3335  C15 POPC    5     -22.728  16.491  19.182  1.00  0.00      MEMB
ATOM   3336  C11 POPC    5     -20.127  14.836  20.213  1.00  0.00      MEMB
ATOM   3337  P   POPC    5     -19.365  13.101  18.481  1.00  0.00      MEMB
ATOM   3338  O13 POPC    5     -17.961  13.502  18.706  1.00  0.00      MEMB
ATOM   3339  O14 POPC    5     -19.988  13.671  17.289  1.00  0.00      MEMB
ATOM   3340  O12 POPC    5     -20.295  13.494  19.766  1.00  0.00      MEMB
ATOM   3341  O11 POPC    5     -19.506  11.506  18.511  1.00  0.00      MEMB
ATOM   3342  C1  POPC    5     -20.721  10.809  18.132  1.00  0.00      MEMB
ATOM   3343  C2  POPC    5     -20.513  10.016  16.763  1.00  0.00      MEMB
ATOM   3344  O21 POPC    5     -20.664  11.062  15.789  1.00  0.00      MEMB
ATOM   3345  C21 POPC    5     -19.526  11.481  15.182  1.00  0.00      MEMB
ATOM   3346  O22 POPC    5     -18.417  11.044  15.424  1.00  0.00      MEMB
ATOM   3347  C22 POPC    5     -19.938  12.534  14.150  1.00  0.00      MEMB
ATOM   3348  C3  POPC    5     -21.679   8.967  16.534  1.00  0.00      MEMB
ATOM   3349  O31 POPC    5     -21.924   8.663  15.143  1.00  0.00      MEMB
ATOM   3350  C31 POPC    5     -22.720   7.599  14.933  1.00  0.00      MEMB
ATOM   3351  O32 POPC    5     -23.122   6.781  15.738  1.00  0.00      MEMB
ATOM   3352  C32 POPC    5     -22.853   7.595  13.404  1.00  0.00      MEMB
ATOM   3353  C23 POPC    5     -20.418  11.809  12.855  1.00  0.00      MEMB
ATOM   3354  C24 POPC    5     -19.875  12.498  11.608  1.00  0.00      MEMB
ATOM   3355  C25 POPC    5     -20.312  11.771  10.309  1.00  0.00      MEMB
ATOM   3356  C26 POPC    5     -19.774  12.347   9.039  1.00  0.00      MEMB
ATOM   3357  C27 POPC    5     -18.240  12.478   9.116  1.00  0.00      MEMB
ATOM   3358  C28 POPC    5     -17.749  12.724   7.768  1.00  0.00      MEMB
ATOM   3359  C29 POPC    5     -18.047  14.066   7.123  1.00  0.00      MEMB
ATOM   3360 C210 POPC    5     -18.319  14.297   5.823  1.00  0.00      MEMB
ATOM   3361 C211 POPC    5     -18.042  13.304   4.717  1.00  0.00      MEMB
ATOM   3362 C212 POPC    5     -17.108  13.865   3.645  1.00  0.00      MEMB
ATOM   3363 C213 POPC    5     -17.636  14.963   2.696  1.00  0.00      MEMB
ATOM   3364 C214 POPC    5     -16.610  15.710   1.780  1.00  0.00      MEMB
ATOM   3365 C215 POPC    5     -17.248  16.940   1.055  1.00  0.00      MEMB
ATOM   3366 C216 POPC    5     -16.270  17.885   0.352  1.00  0.00      MEMB
ATOM   3367 C217 POPC    5     -15.837  17.422  -1.028  1.00  0.00      MEMB
ATOM   3368 C218 POPC    5     -15.002  18.367  -1.736  1.00  0.00      MEMB
ATOM   3369  C33 POPC    5     -23.962   6.664  12.955  1.00  0.00      MEMB
ATOM   3370  C34 POPC    5     -24.229   6.805  11.473  1.00  0.00      MEMB
ATOM   3371  C35 POPC    5     -24.765   8.163  11.086  1.00  0.00      MEMB
ATOM   3372  C36 POPC    5     -24.963   8.378   9.569  1.00  0.00      MEMB
ATOM   3373  C37 POPC    5     -23.706   8.608   8.716  1.00  0.00      MEMB
ATOM   3374  C38 POPC    5     -23.674   7.995   7.284  1.00  0.00      MEMB
ATOM   3375  C39 POPC    5     -23.984   8.903   6.046  1.00  0.00      MEMB
ATOM   3376 C310 POPC    5     -22.702   9.815   5.791  1.00  0.00      MEMB
ATOM   3377 C311 POPC    5     -22.768  10.639   4.511  1.00  0.00      MEMB
ATOM   3378 C312 POPC    5     -21.428  11.111   3.943  1.00  0.00      MEMB
ATOM   3379 C313 POPC    5     -21.646  11.984   2.717  1.00  0.00      MEMB
ATOM   3380 C314 POPC    5     -21.902  11.205   1.401  1.00  0.00      MEMB
ATOM   3381 C315 POPC    5     -22.021  12.082   0.104  1.00  0.00      MEMB
ATOM   3382 C316 POPC    5     -23.328  12.913  -0.103  1.00  0.00      MEMB
TER    3383      POPC    5                                                  
ATOM   3383  N   POPC    6      26.303  17.942  18.641  1.00  0.00      MEMB
ATOM   3384  C12 POPC    6      25.969  17.017  17.545  1.00  0.00      MEMB
ATOM   3385  C13 POPC    6      27.489  17.488  19.428  1.00  0.00      MEMB
ATOM   3386  C14 POPC    6      26.552  19.294  18.059  1.00  0.00      MEMB
ATOM   3387  C15 POPC    6      25.198  18.072  19.711  1.00  0.00      MEMB
ATOM   3388  C11 POPC    6      24.634  17.190  16.736  1.00  0.00      MEMB
ATOM   3389  P   POPC    6      23.019  15.651  18.154  1.00  0.00      MEMB
ATOM   3390  O13 POPC    6      21.825  15.825  18.991  1.00  0.00      MEMB
ATOM   3391  O14 POPC    6      24.164  14.880  18.797  1.00  0.00      MEMB
ATOM   3392  O12 POPC    6      23.493  17.100  17.656  1.00  0.00      MEMB
ATOM   3393  O11 POPC    6      22.547  14.968  16.843  1.00  0.00      MEMB
ATOM   3394  C1  POPC    6      21.635  15.629  15.930  1.00  0.00      MEMB
ATOM   3395  C2  POPC    6      21.494  14.788  14.574  1.00  0.00      MEMB
ATOM   3396  O21 POPC    6      20.233  14.012  14.527  1.00  0.00      MEMB
ATOM   3397  C21 POPC    6      19.085  14.659  14.194  1.00  0.00      MEMB
ATOM   3398  O22 POPC    6      18.984  15.816  13.871  1.00  0.00      MEMB
ATOM   3399  C22 POPC    6      17.888  13.719  14.084  1.00  0.00      MEMB
ATOM   3400  C3  POPC    6      22.739  13.929  14.118  1.00  0.00      MEMB
ATOM   3401  O31 POPC    6      22.625  13.345  12.771  1.00  0.00      MEMB
ATOM   3402  C31 POPC    6      22.104  12.088  12.618  1.00  0.00      MEMB
ATOM   3403  O32 POPC    6      21.842  11.349  13.594  1.00  0.00      MEMB
ATOM   3404  C32 POPC    6      21.989  11.788  11.179  1.00  0.00      MEMB
ATOM   3405  C23 POPC    6      17.948  12.800  12.873  1.00  0.00      MEMB
ATOM   3406  C24 POPC    6      18.397  13.441  11.518  1.00  0.00      MEMB
ATOM   3407  C25 POPC    6      18.446  12.360  10.435  1.00  0.00      MEMB
ATOM   3408  C26 POPC    6      17.142  12.005   9.792  1.00  0.00      MEMB
ATOM   3409  C27 POPC    6      17.335  11.055   8.595  1.00  0.00      MEMB
ATOM   3410  C28 POPC    6      16.039  10.595   7.888  1.00  0.00      MEMB
ATOM   3411  C29 POPC    6      16.282   9.447   6.950  1.00  0.00      MEMB
ATOM   3412 C210 POPC    6      16.513   9.533   5.609  1.00  0.00      MEMB
ATOM   3413 C211 POPC    6      16.663  10.827   4.835  1.00  0.00      MEMB
ATOM   3414 C212 POPC    6      17.917  10.928   3.951  1.00  0.00      MEMB
ATOM   3415 C213 POPC    6      19.314  10.946   4.619  1.00  0.00      MEMB
ATOM   3416 C214 POPC    6      20.403  10.877   3.559  1.00  0.00      MEMB
ATOM   3417 C215 POPC    6      21.821  10.752   4.076  1.00  0.00      MEMB
ATOM   3418 C216 POPC    6      22.669  11.973   3.743  1.00  0.00      MEMB
ATOM   3419 C217 POPC    6      24.156  11.711   4.080  1.00  0.00      MEMB
ATOM   3420 C218 POPC    6      24.947  13.078   3.989  1.00  0.00      MEMB
ATOM   3421  C33 POPC    6      21.832  10.317  10.767  1.00  0.00      MEMB
ATOM   3422  C34 POPC    6      21.831  10.098   9.286  1.00  0.00      MEMB
ATOM   3423  C35 POPC    6      21.269   8.740   8.962  1.00  0.00      MEMB
ATOM   3424  C36 POPC    6      20.998   8.662   7.430  1.00  0.00      MEMB
ATOM   3425  C37 POPC    6      19.947   7.574   6.959  1.00  0.00      MEMB
ATOM   3426  C38 POPC    6      20.193   7.041   5.553  1.00  0.00      MEMB
ATOM   3427  C39 POPC    6      19.096   6.114   5.038  1.00  0.00      MEMB
ATOM   3428 C310 POPC    6      19.479   5.261   3.827  1.00  0.00      MEMB
ATOM   3429 C311 POPC    6      18.288   4.417   3.442  1.00  0.00      MEMB
ATOM   3430 C312 POPC    6      18.699   3.318   2.427  1.00  0.00      MEMB
ATOM   3431 C313 POPC    6      17.552   2.504   1.910  1.00  0.00      MEMB
ATOM   3432 C314 POPC    6      17.891   1.282   1.017  1.00  0.00      MEMB
ATOM   3433 C315 POPC    6      16.645   0.606   0.450  1.00  0.00      MEMB
ATOM   3434 C316 POPC    6      16.909  -0.679  -0.283  1.00  0.00      MEMB
TER    3435      POPC    6                                                  
ATOM   3435  N   POPC    7      19.239  -4.455  19.542  1.00  0.00      MEMB
ATOM   3436  C12 POPC    7      19.684  -3.367  20.510  1.00  0.00      MEMB
ATOM   3437  C13 POPC    7      20.050  -4.540  18.284  1.00  0.00      MEMB
ATOM   3438  C14 POPC    7      19.394  -5.729  20.357  1.00  0.00      MEMB
ATOM   3439  C15 POPC    7      17.819  -4.314  19.127  1.00  0.00      MEMB
ATOM   3440  C11 POPC    7      21.148  -3.333  21.004  1.00  0.00      MEMB
ATOM   3441  P   POPC    7      22.182  -1.501  19.541  1.00  0.00      MEMB
ATOM   3442  O13 POPC    7      23.101  -0.778  20.408  1.00  0.00      MEMB
ATOM   3443  O14 POPC    7      20.883  -0.949  19.207  1.00  0.00      MEMB
ATOM   3444  O12 POPC    7      22.031  -3.005  19.963  1.00  0.00      MEMB
ATOM   3445  O11 POPC    7      23.031  -1.815  18.244  1.00  0.00      MEMB
ATOM   3446  C1  POPC    7      24.360  -1.327  17.970  1.00  0.00      MEMB
ATOM   3447  C2  POPC    7      24.580   0.186  18.018  1.00  0.00      MEMB
ATOM   3448  O21 POPC    7      24.229   0.817  16.799  1.00  0.00      MEMB
ATOM   3449  C21 POPC    7      22.911   1.245  16.593  1.00  0.00      MEMB
ATOM   3450  O22 POPC    7      22.223   1.763  17.420  1.00  0.00      MEMB
ATOM   3451  C22 POPC    7      22.521   1.228  15.107  1.00  0.00      MEMB
ATOM   3452  C3  POPC    7      26.068   0.434  18.300  1.00  0.00      MEMB
ATOM   3453  O31 POPC    7      26.933   0.055  17.211  1.00  0.00      MEMB
ATOM   3454  C31 POPC    7      27.299   0.793  16.207  1.00  0.00      MEMB
ATOM   3455  O32 POPC    7      27.116   2.005  16.064  1.00  0.00      MEMB
ATOM   3456  C32 POPC    7      27.840  -0.183  15.136  1.00  0.00      MEMB
ATOM   3457  C23 POPC    7      23.605   0.605  14.227  1.00  0.00      MEMB
ATOM   3458  C24 POPC    7      23.116   0.543  12.761  1.00  0.00      MEMB
ATOM   3459  C25 POPC    7      23.985  -0.363  11.886  1.00  0.00      MEMB
ATOM   3460  C26 POPC    7      23.384  -0.646  10.515  1.00  0.00      MEMB
ATOM   3461  C27 POPC    7      24.378  -1.423   9.594  1.00  0.00      MEMB
ATOM   3462  C28 POPC    7      23.872  -2.175   8.375  1.00  0.00      MEMB
ATOM   3463  C29 POPC    7      23.083  -3.428   8.760  1.00  0.00      MEMB
ATOM   3464 C210 POPC    7      22.147  -4.045   8.011  1.00  0.00      MEMB
ATOM   3465 C211 POPC    7      21.826  -3.697   6.542  1.00  0.00      MEMB
ATOM   3466 C212 POPC    7      20.548  -4.334   5.924  1.00  0.00      MEMB
ATOM   3467 C213 POPC    7      20.338  -4.081   4.374  1.00  0.00      MEMB
ATOM   3468 C214 POPC    7      20.497  -2.594   3.988  1.00  0.00      MEMB
ATOM   3469 C215 POPC    7      20.241  -2.326   2.389  1.00  0.00      MEMB
ATOM   3470 C216 POPC    7      20.439  -0.850   2.116  1.00  0.00      MEMB
ATOM   3471 C217 POPC    7      21.881  -0.384   2.128  1.00  0.00      MEMB
ATOM   3472 C218 POPC    7      21.969   1.112   2.056  1.00  0.00      MEMB
ATOM   3473  C33 POPC    7      27.250  -0.126  13.743  1.00  0.00      MEMB
ATOM   3474  C34 POPC    7      27.988  -1.042  12.755  1.00  0.00      MEMB
ATOM   3475  C35 POPC    7      27.490  -0.940  11.327  1.00  0.00      MEMB
ATOM   3476  C36 POPC    7      28.400  -1.778  10.395  1.00  0.00      MEMB
ATOM   3477  C37 POPC    7      28.190  -1.675   8.821  1.00  0.00      MEMB
ATOM   3478  C38 POPC    7      29.009  -2.654   8.000  1.00  0.00      MEMB
ATOM   3479  C39 POPC    7      28.919  -2.404   6.476  1.00  0.00      MEMB
ATOM   3480 C310 POPC    7      30.128  -2.894   5.622  1.00  0.00      MEMB
ATOM   3481 C311 POPC    7      30.060  -2.478   4.170  1.00  0.00      MEMB
ATOM   3482 C312 POPC    7      31.399  -2.447   3.402  1.00  0.00      MEMB
ATOM   3483 C313 POPC    7      31.177  -2.122   1.907  1.00  0.00      MEMB
ATOM   3484 C314 POPC    7      32.504  -1.992   1.189  1.00  0.00      MEMB
ATOM   3485 C315 POPC    7      32.416  -1.659  -0.287  1.00  0.00      MEMB
ATOM   3486 C316 POPC    7      33.735  -1.554  -0.963  1.00  0.00      MEMB
TER    3487      POPC    7                                                  
ATOM   3487  N   POPC    8     -23.808   3.005  18.912  1.00  0.00      MEMB
ATOM   3488  C12 POPC    8     -24.038   2.128  17.705  1.00  0.00      MEMB
ATOM   3489  C13 POPC    8     -25.023   3.546  19.499  1.00  0.00      MEMB
ATOM   3490  C14 POPC    8     -23.046   2.150  19.913  1.00  0.00      MEMB
ATOM   3491  C15 POPC    8     -22.979   4.158  18.480  1.00  0.00      MEMB
ATOM   3492  C11 POPC    8     -24.932   0.865  17.875  1.00  0.00      MEMB
ATOM   3493  P   POPC    8     -27.429   1.739  17.538  1.00  0.00      MEMB
ATOM   3494  O13 POPC    8     -27.874   2.983  18.197  1.00  0.00      MEMB
ATOM   3495  O14 POPC    8     -28.384   0.650  17.358  1.00  0.00      MEMB
ATOM   3496  O12 POPC    8     -26.250   1.049  18.415  1.00  0.00      MEMB
ATOM   3497  O11 POPC    8     -26.872   2.035  16.123  1.00  0.00      MEMB
ATOM   3498  C1  POPC    8     -27.544   1.702  14.906  1.00  0.00      MEMB
ATOM   3499  C2  POPC    8     -26.924   2.505  13.728  1.00  0.00      MEMB
ATOM   3500  O21 POPC    8     -25.619   1.988  13.445  1.00  0.00      MEMB
ATOM   3501  C21 POPC    8     -25.636   0.635  13.039  1.00  0.00      MEMB
ATOM   3502  O22 POPC    8     -26.580   0.041  12.622  1.00  0.00      MEMB
ATOM   3503  C22 POPC    8     -24.194   0.168  13.109  1.00  0.00      MEMB
ATOM   3504  C3  POPC    8     -26.705   4.026  13.927  1.00  0.00      MEMB
ATOM   3505  O31 POPC    8     -27.992   4.732  13.941  1.00  0.00      MEMB
ATOM   3506  C31 POPC    8     -27.997   5.729  14.768  1.00  0.00      MEMB
ATOM   3507  O32 POPC    8     -27.016   6.201  15.330  1.00  0.00      MEMB
ATOM   3508  C32 POPC    8     -29.329   6.400  14.929  1.00  0.00      MEMB
ATOM   3509  C23 POPC    8     -23.801  -0.910  12.013  1.00  0.00      MEMB
ATOM   3510  C24 POPC    8     -23.246  -0.315  10.705  1.00  0.00      MEMB
ATOM   3511  C25 POPC    8     -22.888  -1.328   9.566  1.00  0.00      MEMB
ATOM   3512  C26 POPC    8     -22.517  -0.538   8.300  1.00  0.00      MEMB
ATOM   3513  C27 POPC    8     -21.844  -1.464   7.190  1.00  0.00      MEMB
ATOM   3514  C28 POPC    8     -21.629  -0.632   5.905  1.00  0.00      MEMB
ATOM   3515  C29 POPC    8     -20.594  -1.152   4.977  1.00  0.00      MEMB
ATOM   3516 C210 POPC    8     -20.782  -1.549   3.761  1.00  0.00      MEMB
ATOM   3517 C211 POPC    8     -22.094  -1.672   2.966  1.00  0.00      MEMB
ATOM   3518 C212 POPC    8     -22.699  -3.072   2.998  1.00  0.00      MEMB
ATOM   3519 C213 POPC    8     -23.364  -3.327   4.372  1.00  0.00      MEMB
ATOM   3520 C214 POPC    8     -24.549  -2.424   4.614  1.00  0.00      MEMB
ATOM   3521 C215 POPC    8     -25.367  -2.965   5.766  1.00  0.00      MEMB
ATOM   3522 C216 POPC    8     -26.625  -2.158   5.949  1.00  0.00      MEMB
ATOM   3523 C217 POPC    8     -27.518  -2.582   7.189  1.00  0.00      MEMB
ATOM   3524 C218 POPC    8     -26.996  -2.034   8.524  1.00  0.00      MEMB
ATOM   3525  C33 POPC    8     -29.627   7.452  13.827  1.00  0.00      MEMB
ATOM   3526  C34 POPC    8     -30.202   6.893  12.476  1.00  0.00      MEMB
ATOM   3527  C35 POPC    8     -30.628   7.993  11.486  1.00  0.00      MEMB
ATOM   3528  C36 POPC    8     -29.514   9.120  11.270  1.00  0.00      MEMB
ATOM   3529  C37 POPC    8     -29.844   9.939   9.983  1.00  0.00      MEMB
ATOM   3530  C38 POPC    8     -29.509   9.238   8.623  1.00  0.00      MEMB
ATOM   3531  C39 POPC    8     -28.078   8.596   8.493  1.00  0.00      MEMB
ATOM   3532 C310 POPC    8     -27.795   7.949   7.137  1.00  0.00      MEMB
ATOM   3533 C311 POPC    8     -28.115   8.861   5.912  1.00  0.00      MEMB
ATOM   3534 C312 POPC    8     -27.526   8.237   4.674  1.00  0.00      MEMB
ATOM   3535 C313 POPC    8     -28.315   6.939   4.327  1.00  0.00      MEMB
ATOM   3536 C314 POPC    8     -27.729   5.966   3.352  1.00  0.00      MEMB
ATOM   3537 C315 POPC    8     -27.458   6.483   1.935  1.00  0.00      MEMB
ATOM   3538 C316 POPC    8     -27.033   5.383   0.922  1.00  0.00      MEMB
TER    3539      POPC    8                                                  
ATOM   3539  N   POPC    9       1.646  20.840  23.400  1.00  0.00      MEMB
ATOM   3540  C12 POPC    9       2.219  21.641  22.214  1.00  0.00      MEMB
ATOM   3541  C13 POPC    9       0.113  20.814  23.272  1.00  0.00      MEMB
ATOM   3542  C14 POPC    9       2.163  19.423  23.459  1.00  0.00      MEMB
ATOM   3543  C15 POPC    9       2.043  21.600  24.615  1.00  0.00      MEMB
ATOM   3544  C11 POPC    9       2.108  20.970  20.822  1.00  0.00      MEMB
ATOM   3545  P   POPC    9       4.562  20.515  20.369  1.00  0.00      MEMB
ATOM   3546  O13 POPC    9       5.474  19.362  20.530  1.00  0.00      MEMB
ATOM   3547  O14 POPC    9       4.839  21.657  21.273  1.00  0.00      MEMB
ATOM   3548  O12 POPC    9       3.105  19.993  20.656  1.00  0.00      MEMB
ATOM   3549  O11 POPC    9       4.540  20.948  18.856  1.00  0.00      MEMB
ATOM   3550  C1  POPC    9       5.033  20.033  17.796  1.00  0.00      MEMB
ATOM   3551  C2  POPC    9       4.084  18.871  17.364  1.00  0.00      MEMB
ATOM   3552  O21 POPC    9       4.777  18.139  16.308  1.00  0.00      MEMB
ATOM   3553  C21 POPC    9       4.521  16.786  16.267  1.00  0.00      MEMB
ATOM   3554  O22 POPC    9       3.732  16.260  17.011  1.00  0.00      MEMB
ATOM   3555  C22 POPC    9       5.543  16.104  15.361  1.00  0.00      MEMB
ATOM   3556  C3  POPC    9       2.676  19.373  16.906  1.00  0.00      MEMB
ATOM   3557  O31 POPC    9       2.768  20.224  15.832  1.00  0.00      MEMB
ATOM   3558  C31 POPC    9       2.220  19.877  14.682  1.00  0.00      MEMB
ATOM   3559  O32 POPC    9       1.608  18.854  14.411  1.00  0.00      MEMB
ATOM   3560  C32 POPC    9       2.572  21.010  13.701  1.00  0.00      MEMB
ATOM   3561  C23 POPC    9       5.694  16.623  13.973  1.00  0.00      MEMB
ATOM   3562  C24 POPC    9       4.517  16.457  12.942  1.00  0.00      MEMB
ATOM   3563  C25 POPC    9       4.642  17.395  11.766  1.00  0.00      MEMB
ATOM   3564  C26 POPC    9       5.731  17.038  10.856  1.00  0.00      MEMB
ATOM   3565  C27 POPC    9       5.780  18.073   9.651  1.00  0.00      MEMB
ATOM   3566  C28 POPC    9       7.075  17.978   8.861  1.00  0.00      MEMB
ATOM   3567  C29 POPC    9       8.199  18.479   9.657  1.00  0.00      MEMB
ATOM   3568 C210 POPC    9       8.914  19.569   9.502  1.00  0.00      MEMB
ATOM   3569 C211 POPC    9       8.760  20.572   8.439  1.00  0.00      MEMB
ATOM   3570 C212 POPC    9       7.754  21.696   8.827  1.00  0.00      MEMB
ATOM   3571 C213 POPC    9       7.577  22.740   7.791  1.00  0.00      MEMB
ATOM   3572 C214 POPC    9       6.694  22.287   6.682  1.00  0.00      MEMB
ATOM   3573 C215 POPC    9       6.141  23.455   5.769  1.00  0.00      MEMB
ATOM   3574 C216 POPC    9       4.963  23.062   4.927  1.00  0.00      MEMB
ATOM   3575 C217 POPC    9       3.664  22.878   5.698  1.00  0.00      MEMB
ATOM   3576 C218 POPC    9       2.565  22.251   4.880  1.00  0.00      MEMB
ATOM   3577  C33 POPC    9       2.074  20.707  12.308  1.00  0.00      MEMB
ATOM   3578  C34 POPC    9       2.434  21.805  11.267  1.00  0.00      MEMB
ATOM   3579  C35 POPC    9       1.806  21.543   9.901  1.00  0.00      MEMB
ATOM   3580  C36 POPC    9       0.331  21.134   9.880  1.00  0.00      MEMB
ATOM   3581  C37 POPC    9      -0.148  21.097   8.386  1.00  0.00      MEMB
ATOM   3582  C38 POPC    9      -1.549  20.356   8.061  1.00  0.00      MEMB
ATOM   3583  C39 POPC    9      -2.030  20.713   6.605  1.00  0.00      MEMB
ATOM   3584 C310 POPC    9      -0.956  20.766   5.551  1.00  0.00      MEMB
ATOM   3585 C311 POPC    9      -1.568  21.066   4.207  1.00  0.00      MEMB
ATOM   3586 C312 POPC    9      -2.098  22.502   4.056  1.00  0.00      MEMB
ATOM   3587 C313 POPC    9      -1.009  23.627   4.262  1.00  0.00      MEMB
ATOM   3588 C314 POPC    9      -1.469  25.114   3.953  1.00  0.00      MEMB
ATOM   3589 C315 POPC    9      -0.276  26.056   4.129  1.00  0.00      MEMB
ATOM   3590 C316 POPC    9      -0.574  27.536   3.730  1.00  0.00      MEMB
TER    3591      POPC    9                                                  
ATOM   3591  N   POPC   10       5.222 -27.620  13.938  1.00  0.00      MEMB
ATOM   3592  C12 POPC   10       3.785 -28.152  13.814  1.00  0.00      MEMB
ATOM   3593  C13 POPC   10       6.018 -27.639  12.642  1.00  0.00      MEMB
ATOM   3594  C14 POPC   10       5.347 -26.240  14.556  1.00  0.00      MEMB
ATOM   3595  C15 POPC   10       5.930 -28.543  14.909  1.00  0.00      MEMB
ATOM   3596  C11 POPC   10       2.965 -28.462  15.140  1.00  0.00      MEMB
ATOM   3597  P   POPC   10       1.796 -26.076  15.269  1.00  0.00      MEMB
ATOM   3598  O13 POPC   10       2.684 -24.960  15.513  1.00  0.00      MEMB
ATOM   3599  O14 POPC   10       0.453 -25.959  15.859  1.00  0.00      MEMB
ATOM   3600  O12 POPC   10       2.491 -27.321  15.851  1.00  0.00      MEMB
ATOM   3601  O11 POPC   10       1.665 -26.320  13.732  1.00  0.00      MEMB
ATOM   3602  C1  POPC   10       0.909 -25.490  12.899  1.00  0.00      MEMB
ATOM   3603  C2  POPC   10       1.642 -25.207  11.575  1.00  0.00      MEMB
ATOM   3604  O21 POPC   10       2.215 -26.364  10.898  1.00  0.00      MEMB
ATOM   3605  C21 POPC   10       1.295 -27.130  10.330  1.00  0.00      MEMB
ATOM   3606  O22 POPC   10       0.106 -26.886  10.296  1.00  0.00      MEMB
ATOM   3607  C22 POPC   10       2.111 -28.284   9.688  1.00  0.00      MEMB
ATOM   3608  C3  POPC   10       2.764 -24.209  11.878  1.00  0.00      MEMB
ATOM   3609  O31 POPC   10       3.228 -23.749  10.649  1.00  0.00      MEMB
ATOM   3610  C31 POPC   10       4.313 -24.275  10.229  1.00  0.00      MEMB
ATOM   3611  O32 POPC   10       4.956 -25.148  10.797  1.00  0.00      MEMB
ATOM   3612  C32 POPC   10       4.614 -23.635   8.842  1.00  0.00      MEMB
ATOM   3613  C23 POPC   10       1.572 -28.793   8.297  1.00  0.00      MEMB
ATOM   3614  C24 POPC   10       2.321 -28.163   7.080  1.00  0.00      MEMB
ATOM   3615  C25 POPC   10       2.580 -26.578   7.105  1.00  0.00      MEMB
ATOM   3616  C26 POPC   10       1.276 -25.750   7.047  1.00  0.00      MEMB
ATOM   3617  C27 POPC   10       1.002 -25.499   5.585  1.00  0.00      MEMB
ATOM   3618  C28 POPC   10      -0.067 -24.380   5.287  1.00  0.00      MEMB
ATOM   3619  C29 POPC   10      -0.280 -24.054   3.887  1.00  0.00      MEMB
ATOM   3620 C210 POPC   10       0.020 -22.901   3.132  1.00  0.00      MEMB
ATOM   3621 C211 POPC   10       0.477 -21.671   3.793  1.00  0.00      MEMB
ATOM   3622 C212 POPC   10       2.038 -21.581   3.899  1.00  0.00      MEMB
ATOM   3623 C213 POPC   10       2.822 -21.452   2.504  1.00  0.00      MEMB
ATOM   3624 C214 POPC   10       4.343 -21.214   2.664  1.00  0.00      MEMB
ATOM   3625 C215 POPC   10       5.089 -21.074   1.338  1.00  0.00      MEMB
ATOM   3626 C216 POPC   10       5.852 -22.396   1.057  1.00  0.00      MEMB
ATOM   3627 C217 POPC   10       6.602 -22.379  -0.250  1.00  0.00      MEMB
ATOM   3628 C218 POPC   10       5.850 -22.154  -1.545  1.00  0.00      MEMB
ATOM   3629  C33 POPC   10       5.679 -24.466   8.049  1.00  0.00      MEMB
ATOM   3630  C34 POPC   10       5.544 -24.215   6.535  1.00  0.00      MEMB
ATOM   3631  C35 POPC   10       6.501 -25.206   5.793  1.00  0.00      MEMB
ATOM   3632  C36 POPC   10       6.456 -25.059   4.267  1.00  0.00      MEMB
ATOM   3633  C37 POPC   10       5.175 -25.402   3.528  1.00  0.00      MEMB
ATOM   3634  C38 POPC   10       5.014 -26.858   3.058  1.00  0.00      MEMB
ATOM   3635  C39 POPC   10       3.567 -27.292   2.947  1.00  0.00      MEMB
ATOM   3636 C310 POPC   10       2.801 -26.938   1.637  1.00  0.00      MEMB
ATOM   3637 C311 POPC   10       1.369 -26.597   2.062  1.00  0.00      MEMB
ATOM   3638 C312 POPC   10       0.538 -26.622   0.753  1.00  0.00      MEMB
ATOM   3639 C313 POPC   10      -0.946 -26.174   0.981  1.00  0.00      MEMB
ATOM   3640 C314 POPC   10      -1.847 -27.152   1.805  1.00  0.00      MEMB
ATOM   3641 C315 POPC   10      -1.775 -28.600   1.386  1.00  0.00      MEMB
ATOM   3642 C316 POPC   10      -2.676 -29.490   2.274  1.00  0.00      MEMB
TER    3643      POPC   10                                                  
ATOM   3643  N   POPC   11      12.044  18.913  22.561  1.00  0.00      MEMB
ATOM   3644  C12 POPC   11      12.598  19.880  21.543  1.00  0.00      MEMB
ATOM   3645  C13 POPC   11      13.034  17.872  22.849  1.00  0.00      MEMB
ATOM   3646  C14 POPC   11      11.703  19.608  23.867  1.00  0.00      MEMB
ATOM   3647  C15 POPC   11      10.908  18.252  21.990  1.00  0.00      MEMB
ATOM   3648  C11 POPC   11      11.637  20.934  20.854  1.00  0.00      MEMB
ATOM   3649  P   POPC   11      12.018  23.252  21.935  1.00  0.00      MEMB
ATOM   3650  O13 POPC   11      13.278  22.950  22.702  1.00  0.00      MEMB
ATOM   3651  O14 POPC   11      11.155  24.323  22.494  1.00  0.00      MEMB
ATOM   3652  O12 POPC   11      11.091  21.910  21.762  1.00  0.00      MEMB
ATOM   3653  O11 POPC   11      12.549  23.680  20.519  1.00  0.00      MEMB
ATOM   3654  C1  POPC   11      12.055  24.574  19.529  1.00  0.00      MEMB
ATOM   3655  C2  POPC   11      10.609  24.102  19.169  1.00  0.00      MEMB
ATOM   3656  O21 POPC   11      10.617  22.803  18.573  1.00  0.00      MEMB
ATOM   3657  C21 POPC   11       9.513  22.276  18.269  1.00  0.00      MEMB
ATOM   3658  O22 POPC   11       8.398  22.613  18.610  1.00  0.00      MEMB
ATOM   3659  C22 POPC   11       9.804  21.076  17.344  1.00  0.00      MEMB
ATOM   3660  C3  POPC   11       9.967  25.084  18.162  1.00  0.00      MEMB
ATOM   3661  O31 POPC   11      10.575  25.022  16.860  1.00  0.00      MEMB
ATOM   3662  C31 POPC   11       9.695  25.254  15.829  1.00  0.00      MEMB
ATOM   3663  O32 POPC   11       8.544  25.690  16.049  1.00  0.00      MEMB
ATOM   3664  C32 POPC   11      10.281  25.052  14.491  1.00  0.00      MEMB
ATOM   3665  C23 POPC   11       8.587  20.741  16.445  1.00  0.00      MEMB
ATOM   3666  C24 POPC   11       8.358  21.747  15.284  1.00  0.00      MEMB
ATOM   3667  C25 POPC   11       7.188  21.487  14.393  1.00  0.00      MEMB
ATOM   3668  C26 POPC   11       7.033  22.679  13.308  1.00  0.00      MEMB
ATOM   3669  C27 POPC   11       5.932  22.651  12.299  1.00  0.00      MEMB
ATOM   3670  C28 POPC   11       6.042  23.699  11.219  1.00  0.00      MEMB
ATOM   3671  C29 POPC   11       5.585  25.059  11.673  1.00  0.00      MEMB
ATOM   3672 C210 POPC   11       5.096  26.050  10.902  1.00  0.00      MEMB
ATOM   3673 C211 POPC   11       4.933  25.952   9.408  1.00  0.00      MEMB
ATOM   3674 C212 POPC   11       3.456  26.319   8.937  1.00  0.00      MEMB
ATOM   3675 C213 POPC   11       2.566  25.099   9.092  1.00  0.00      MEMB
ATOM   3676 C214 POPC   11       1.249  25.110   8.238  1.00  0.00      MEMB
ATOM   3677 C215 POPC   11       0.010  25.218   9.064  1.00  0.00      MEMB
ATOM   3678 C216 POPC   11      -1.271  25.234   8.252  1.00  0.00      MEMB
ATOM   3679 C217 POPC   11      -2.491  25.368   9.228  1.00  0.00      MEMB
ATOM   3680 C218 POPC   11      -2.813  24.097  10.033  1.00  0.00      MEMB
ATOM   3681  C33 POPC   11      10.045  26.319  13.683  1.00  0.00      MEMB
ATOM   3682  C34 POPC   11      10.462  26.159  12.174  1.00  0.00      MEMB
ATOM   3683  C35 POPC   11       9.524  25.384  11.211  1.00  0.00      MEMB
ATOM   3684  C36 POPC   11      10.004  25.512   9.743  1.00  0.00      MEMB
ATOM   3685  C37 POPC   11       9.460  26.671   8.908  1.00  0.00      MEMB
ATOM   3686  C38 POPC   11      10.306  28.013   8.876  1.00  0.00      MEMB
ATOM   3687  C39 POPC   11      10.429  28.655   7.495  1.00  0.00      MEMB
ATOM   3688 C310 POPC   11      10.965  30.064   7.573  1.00  0.00      MEMB
ATOM   3689 C311 POPC   11      10.810  30.765   6.240  1.00  0.00      MEMB
ATOM   3690 C312 POPC   11      11.524  30.091   5.091  1.00  0.00      MEMB
ATOM   3691 C313 POPC   11      12.927  29.654   5.284  1.00  0.00      MEMB
ATOM   3692 C314 POPC   11      13.631  29.703   3.908  1.00  0.00      MEMB
ATOM   3693 C315 POPC   11      15.148  29.915   4.184  1.00  0.00      MEMB
ATOM   3694 C316 POPC   11      15.612  31.391   4.312  1.00  0.00      MEMB
TER    3695      POPC   11                                                  
ATOM   3695  N   POPC   12      24.843  -5.692  21.868  1.00  0.00      MEMB
ATOM   3696  C12 POPC   12      24.517  -6.997  21.290  1.00  0.00      MEMB
ATOM   3697  C13 POPC   12      24.154  -5.444  23.146  1.00  0.00      MEMB
ATOM   3698  C14 POPC   12      26.400  -5.730  22.093  1.00  0.00      MEMB
ATOM   3699  C15 POPC   12      24.599  -4.526  20.892  1.00  0.00      MEMB
ATOM   3700  C11 POPC   12      24.887  -7.421  19.793  1.00  0.00      MEMB
ATOM   3701  P   POPC   12      27.306  -7.020  18.730  1.00  0.00      MEMB
ATOM   3702  O13 POPC   12      28.376  -8.007  18.494  1.00  0.00      MEMB
ATOM   3703  O14 POPC   12      27.780  -5.787  19.442  1.00  0.00      MEMB
ATOM   3704  O12 POPC   12      26.249  -7.725  19.608  1.00  0.00      MEMB
ATOM   3705  O11 POPC   12      26.617  -6.569  17.380  1.00  0.00      MEMB
ATOM   3706  C1  POPC   12      25.639  -7.329  16.730  1.00  0.00      MEMB
ATOM   3707  C2  POPC   12      25.873  -8.868  16.401  1.00  0.00      MEMB
ATOM   3708  O21 POPC   12      26.936  -8.768  15.475  1.00  0.00      MEMB
ATOM   3709  C21 POPC   12      27.725  -9.775  15.447  1.00  0.00      MEMB
ATOM   3710  O22 POPC   12      27.579 -10.773  16.122  1.00  0.00      MEMB
ATOM   3711  C22 POPC   12      28.805  -9.608  14.414  1.00  0.00      MEMB
ATOM   3712  C3  POPC   12      24.628  -9.547  15.903  1.00  0.00      MEMB
ATOM   3713  O31 POPC   12      23.961  -8.780  14.838  1.00  0.00      MEMB
ATOM   3714  C31 POPC   12      24.112  -9.261  13.608  1.00  0.00      MEMB
ATOM   3715  O32 POPC   12      24.808 -10.156  13.336  1.00  0.00      MEMB
ATOM   3716  C32 POPC   12      23.292  -8.402  12.598  1.00  0.00      MEMB
ATOM   3717  C23 POPC   12      28.978 -10.889  13.559  1.00  0.00      MEMB
ATOM   3718  C24 POPC   12      29.757 -10.643  12.237  1.00  0.00      MEMB
ATOM   3719  C25 POPC   12      28.856 -10.136  11.083  1.00  0.00      MEMB
ATOM   3720  C26 POPC   12      29.540 -10.290   9.771  1.00  0.00      MEMB
ATOM   3721  C27 POPC   12      28.504  -9.909   8.692  1.00  0.00      MEMB
ATOM   3722  C28 POPC   12      29.063 -10.193   7.309  1.00  0.00      MEMB
ATOM   3723  C29 POPC   12      29.013 -11.613   6.846  1.00  0.00      MEMB
ATOM   3724 C210 POPC   12      28.381 -12.148   5.826  1.00  0.00      MEMB
ATOM   3725 C211 POPC   12      27.608 -11.411   4.808  1.00  0.00      MEMB
ATOM   3726 C212 POPC   12      27.619 -12.189   3.473  1.00  0.00      MEMB
ATOM   3727 C213 POPC   12      26.898 -11.446   2.276  1.00  0.00      MEMB
ATOM   3728 C214 POPC   12      27.717 -10.512   1.363  1.00  0.00      MEMB
ATOM   3729 C215 POPC   12      27.034  -9.862   0.159  1.00  0.00      MEMB
ATOM   3730 C216 POPC   12      26.902 -10.880  -0.985  1.00  0.00      MEMB
ATOM   3731 C217 POPC   12      26.218 -10.309  -2.147  1.00  0.00      MEMB
ATOM   3732 C218 POPC   12      25.451 -11.286  -3.017  1.00  0.00      MEMB
ATOM   3733  C33 POPC   12      24.099  -7.631  11.541  1.00  0.00      MEMB
ATOM   3734  C34 POPC   12      24.763  -8.508  10.556  1.00  0.00      MEMB
ATOM   3735  C35 POPC   12      23.742  -9.269   9.652  1.00  0.00      MEMB
ATOM   3736  C36 POPC   12      24.361  -9.977   8.496  1.00  0.00      MEMB
ATOM   3737  C37 POPC   12      23.463 -10.778   7.597  1.00  0.00      MEMB
ATOM   3738  C38 POPC   12      22.182 -10.063   6.989  1.00  0.00      MEMB
ATOM   3739  C39 POPC   12      21.601 -10.819   5.790  1.00  0.00      MEMB
ATOM   3740 C310 POPC   12      21.343 -12.237   6.270  1.00  0.00      MEMB
ATOM   3741 C311 POPC   12      20.510 -13.107   5.314  1.00  0.00      MEMB
ATOM   3742 C312 POPC   12      21.264 -13.884   4.283  1.00  0.00      MEMB
ATOM   3743 C313 POPC   12      20.443 -14.889   3.567  1.00  0.00      MEMB
ATOM   3744 C314 POPC   12      19.359 -14.302   2.684  1.00  0.00      MEMB
ATOM   3745 C315 POPC   12      18.308 -15.221   2.063  1.00  0.00      MEMB
ATOM   3746 C316 POPC   12      17.349 -14.655   0.987  1.00  0.00      MEMB
TER    3747      POPC   12                                                  
ATOM   3747  N   POPC   13       8.574 -16.535  16.792  1.00  0.00      MEMB
ATOM   3748  C12 POPC   13       9.104 -17.522  15.830  1.00  0.00      MEMB
ATOM   3749  C13 POPC   13       7.862 -15.447  16.029  1.00  0.00      MEMB
ATOM   3750  C14 POPC   13       7.577 -17.117  17.766  1.00  0.00      MEMB
ATOM   3751  C15 POPC   13       9.719 -15.928  17.538  1.00  0.00      MEMB
ATOM   3752  C11 POPC   13      10.087 -18.576  16.399  1.00  0.00      MEMB
ATOM   3753  P   POPC   13      12.286 -17.630  15.232  1.00  0.00      MEMB
ATOM   3754  O13 POPC   13      13.630 -18.172  15.441  1.00  0.00      MEMB
ATOM   3755  O14 POPC   13      12.187 -16.158  15.075  1.00  0.00      MEMB
ATOM   3756  O12 POPC   13      11.411 -18.012  16.454  1.00  0.00      MEMB
ATOM   3757  O11 POPC   13      11.544 -18.406  14.184  1.00  0.00      MEMB
ATOM   3758  C1  POPC   13      11.990 -19.812  13.874  1.00  0.00      MEMB
ATOM   3759  C2  POPC   13      11.312 -20.310  12.514  1.00  0.00      MEMB
ATOM   3760  O21 POPC   13      11.796 -19.348  11.546  1.00  0.00      MEMB
ATOM   3761  C21 POPC   13      13.025 -19.683  11.083  1.00  0.00      MEMB
ATOM   3762  O22 POPC   13      13.754 -20.518  11.571  1.00  0.00      MEMB
ATOM   3763  C22 POPC   13      13.341 -18.720   9.857  1.00  0.00      MEMB
ATOM   3764  C3  POPC   13       9.834 -20.317  12.788  1.00  0.00      MEMB
ATOM   3765  O31 POPC   13       9.044 -20.806  11.646  1.00  0.00      MEMB
ATOM   3766  C31 POPC   13       8.650 -19.783  10.863  1.00  0.00      MEMB
ATOM   3767  O32 POPC   13       8.834 -18.618  11.133  1.00  0.00      MEMB
ATOM   3768  C32 POPC   13       7.730 -20.422   9.752  1.00  0.00      MEMB
ATOM   3769  C23 POPC   13      12.217 -18.578   8.910  1.00  0.00      MEMB
ATOM   3770  C24 POPC   13      12.663 -17.846   7.615  1.00  0.00      MEMB
ATOM   3771  C25 POPC   13      12.880 -18.778   6.454  1.00  0.00      MEMB
ATOM   3772  C26 POPC   13      14.249 -19.513   6.410  1.00  0.00      MEMB
ATOM   3773  C27 POPC   13      14.198 -20.647   5.384  1.00  0.00      MEMB
ATOM   3774  C28 POPC   13      13.929 -20.264   3.948  1.00  0.00      MEMB
ATOM   3775  C29 POPC   13      15.104 -19.472   3.366  1.00  0.00      MEMB
ATOM   3776 C210 POPC   13      15.965 -19.968   2.448  1.00  0.00      MEMB
ATOM   3777 C211 POPC   13      15.977 -21.314   1.849  1.00  0.00      MEMB
ATOM   3778 C212 POPC   13      17.303 -21.882   1.325  1.00  0.00      MEMB
ATOM   3779 C213 POPC   13      17.005 -23.161   0.388  1.00  0.00      MEMB
ATOM   3780 C214 POPC   13      16.619 -22.831  -1.064  1.00  0.00      MEMB
ATOM   3781 C215 POPC   13      17.760 -22.436  -2.034  1.00  0.00      MEMB
ATOM   3782 C216 POPC   13      17.296 -21.515  -3.129  1.00  0.00      MEMB
ATOM   3783 C217 POPC   13      16.240 -22.037  -4.125  1.00  0.00      MEMB
ATOM   3784 C218 POPC   13      15.987 -20.980  -5.264  1.00  0.00      MEMB
ATOM   3785  C33 POPC   13       7.884 -19.601   8.486  1.00  0.00      MEMB
ATOM   3786  C34 POPC   13       7.737 -20.529   7.279  1.00  0.00      MEMB
ATOM   3787  C35 POPC   13       7.900 -19.684   5.960  1.00  0.00      MEMB
ATOM   3788  C36 POPC   13       7.791 -20.446   4.589  1.00  0.00      MEMB
ATOM   3789  C37 POPC   13       9.059 -21.004   3.947  1.00  0.00      MEMB
ATOM   3790  C38 POPC   13       9.609 -22.279   4.649  1.00  0.00      MEMB
ATOM   3791  C39 POPC   13      10.702 -23.052   3.911  1.00  0.00      MEMB
ATOM   3792 C310 POPC   13      10.382 -23.347   2.425  1.00  0.00      MEMB
ATOM   3793 C311 POPC   13      11.396 -24.422   1.849  1.00  0.00      MEMB
ATOM   3794 C312 POPC   13      11.377 -24.573   0.291  1.00  0.00      MEMB
ATOM   3795 C313 POPC   13      12.466 -25.571  -0.070  1.00  0.00      MEMB
ATOM   3796 C314 POPC   13      12.534 -25.832  -1.592  1.00  0.00      MEMB
ATOM   3797 C315 POPC   13      12.616 -24.589  -2.421  1.00  0.00      MEMB
ATOM   3798 C316 POPC   13      12.603 -24.861  -3.964  1.00  0.00      MEMB
TER    3799      POPC   13                                                  
ATOM   3799  N   POPC   14      16.552 -17.753  18.187  1.00  0.00      MEMB
ATOM   3800  C12 POPC   14      17.541 -18.758  17.669  1.00  0.00      MEMB
ATOM   3801  C13 POPC   14      15.480 -18.409  18.975  1.00  0.00      MEMB
ATOM   3802  C14 POPC   14      17.208 -16.673  19.017  1.00  0.00      MEMB
ATOM   3803  C15 POPC   14      15.850 -17.104  17.083  1.00  0.00      MEMB
ATOM   3804  C11 POPC   14      18.710 -18.238  16.759  1.00  0.00      MEMB
ATOM   3805  P   POPC   14      20.512 -17.611  18.583  1.00  0.00      MEMB
ATOM   3806  O13 POPC   14      19.950 -18.596  19.542  1.00  0.00      MEMB
ATOM   3807  O14 POPC   14      21.037 -16.305  19.062  1.00  0.00      MEMB
ATOM   3808  O12 POPC   14      19.538 -17.230  17.436  1.00  0.00      MEMB
ATOM   3809  O11 POPC   14      21.726 -18.277  17.737  1.00  0.00      MEMB
ATOM   3810  C1  POPC   14      22.578 -17.338  17.031  1.00  0.00      MEMB
ATOM   3811  C2  POPC   14      21.958 -16.823  15.659  1.00  0.00      MEMB
ATOM   3812  O21 POPC   14      21.374 -17.955  14.941  1.00  0.00      MEMB
ATOM   3813  C21 POPC   14      20.521 -17.692  13.950  1.00  0.00      MEMB
ATOM   3814  O22 POPC   14      20.079 -16.564  13.723  1.00  0.00      MEMB
ATOM   3815  C22 POPC   14      20.181 -19.023  13.296  1.00  0.00      MEMB
ATOM   3816  C3  POPC   14      22.921 -15.869  14.921  1.00  0.00      MEMB
ATOM   3817  O31 POPC   14      24.082 -16.574  14.381  1.00  0.00      MEMB
ATOM   3818  C31 POPC   14      23.833 -17.091  13.227  1.00  0.00      MEMB
ATOM   3819  O32 POPC   14      22.871 -16.908  12.484  1.00  0.00      MEMB
ATOM   3820  C32 POPC   14      25.014 -18.010  12.872  1.00  0.00      MEMB
ATOM   3821  C23 POPC   14      18.899 -18.940  12.373  1.00  0.00      MEMB
ATOM   3822  C24 POPC   14      18.510 -20.127  11.495  1.00  0.00      MEMB
ATOM   3823  C25 POPC   14      19.434 -20.354  10.325  1.00  0.00      MEMB
ATOM   3824  C26 POPC   14      19.052 -21.570   9.441  1.00  0.00      MEMB
ATOM   3825  C27 POPC   14      20.128 -21.918   8.371  1.00  0.00      MEMB
ATOM   3826  C28 POPC   14      19.680 -22.843   7.199  1.00  0.00      MEMB
ATOM   3827  C29 POPC   14      18.576 -22.397   6.330  1.00  0.00      MEMB
ATOM   3828 C210 POPC   14      18.616 -22.127   5.026  1.00  0.00      MEMB
ATOM   3829 C211 POPC   14      19.786 -22.410   4.138  1.00  0.00      MEMB
ATOM   3830 C212 POPC   14      20.158 -21.091   3.461  1.00  0.00      MEMB
ATOM   3831 C213 POPC   14      20.339 -19.873   4.371  1.00  0.00      MEMB
ATOM   3832 C214 POPC   14      21.765 -19.784   5.093  1.00  0.00      MEMB
ATOM   3833 C215 POPC   14      22.102 -18.559   5.928  1.00  0.00      MEMB
ATOM   3834 C216 POPC   14      21.276 -18.381   7.208  1.00  0.00      MEMB
ATOM   3835 C217 POPC   14      21.847 -17.232   8.089  1.00  0.00      MEMB
ATOM   3836 C218 POPC   14      21.668 -15.868   7.451  1.00  0.00      MEMB
ATOM   3837  C33 POPC   14      24.826 -18.438  11.405  1.00  0.00      MEMB
ATOM   3838  C34 POPC   14      26.128 -19.087  10.942  1.00  0.00      MEMB
ATOM   3839  C35 POPC   14      25.905 -19.814   9.596  1.00  0.00      MEMB
ATOM   3840  C36 POPC   14      27.163 -20.613   9.149  1.00  0.00      MEMB
ATOM   3841  C37 POPC   14      27.022 -20.839   7.614  1.00  0.00      MEMB
ATOM   3842  C38 POPC   14      25.829 -21.864   7.338  1.00  0.00      MEMB
ATOM   3843  C39 POPC   14      25.633 -21.958   5.835  1.00  0.00      MEMB
ATOM   3844 C310 POPC   14      24.377 -22.728   5.298  1.00  0.00      MEMB
ATOM   3845 C311 POPC   14      24.457 -22.982   3.773  1.00  0.00      MEMB
ATOM   3846 C312 POPC   14      23.247 -23.784   3.351  1.00  0.00      MEMB
ATOM   3847 C313 POPC   14      22.931 -24.152   1.874  1.00  0.00      MEMB
ATOM   3848 C314 POPC   14      21.428 -24.452   1.675  1.00  0.00      MEMB
ATOM   3849 C315 POPC   14      21.166 -25.199   0.409  1.00  0.00      MEMB
ATOM   3850 C316 POPC   14      21.434 -24.348  -0.861  1.00  0.00      MEMB
TER    3851      POPC   14                                                  
ATOM   3851  N   POPC   15     -11.433  16.675  21.597  1.00  0.00      MEMB
ATOM   3852  C12 POPC   15     -10.178  17.529  21.512  1.00  0.00      MEMB
ATOM   3853  C13 POPC   15     -11.734  16.310  23.104  1.00  0.00      MEMB
ATOM   3854  C14 POPC   15     -12.701  17.429  21.168  1.00  0.00      MEMB
ATOM   3855  C15 POPC   15     -11.252  15.430  20.774  1.00  0.00      MEMB
ATOM   3856  C11 POPC   15      -9.494  17.833  20.162  1.00  0.00      MEMB
ATOM   3857  P   POPC   15     -10.880  19.935  19.234  1.00  0.00      MEMB
ATOM   3858  O13 POPC   15     -10.615  20.551  20.581  1.00  0.00      MEMB
ATOM   3859  O14 POPC   15     -12.352  19.982  18.850  1.00  0.00      MEMB
ATOM   3860  O12 POPC   15     -10.394  18.408  19.190  1.00  0.00      MEMB
ATOM   3861  O11 POPC   15     -10.135  20.662  18.066  1.00  0.00      MEMB
ATOM   3862  C1  POPC   15      -9.908  20.034  16.823  1.00  0.00      MEMB
ATOM   3863  C2  POPC   15     -11.226  19.724  16.039  1.00  0.00      MEMB
ATOM   3864  O21 POPC   15     -10.745  18.976  14.882  1.00  0.00      MEMB
ATOM   3865  C21 POPC   15     -11.504  17.913  14.634  1.00  0.00      MEMB
ATOM   3866  O22 POPC   15     -12.590  17.702  15.141  1.00  0.00      MEMB
ATOM   3867  C22 POPC   15     -10.673  17.036  13.663  1.00  0.00      MEMB
ATOM   3868  C3  POPC   15     -11.996  21.002  15.567  1.00  0.00      MEMB
ATOM   3869  O31 POPC   15     -11.261  22.000  14.792  1.00  0.00      MEMB
ATOM   3870  C31 POPC   15     -11.909  23.104  14.475  1.00  0.00      MEMB
ATOM   3871  O32 POPC   15     -13.116  23.316  14.688  1.00  0.00      MEMB
ATOM   3872  C32 POPC   15     -10.948  24.065  13.732  1.00  0.00      MEMB
ATOM   3873  C23 POPC   15     -11.304  16.795  12.303  1.00  0.00      MEMB
ATOM   3874  C24 POPC   15     -11.156  18.138  11.476  1.00  0.00      MEMB
ATOM   3875  C25 POPC   15     -11.912  18.045  10.159  1.00  0.00      MEMB
ATOM   3876  C26 POPC   15     -11.651  19.265   9.243  1.00  0.00      MEMB
ATOM   3877  C27 POPC   15     -11.832  20.717   9.866  1.00  0.00      MEMB
ATOM   3878  C28 POPC   15     -11.658  21.767   8.774  1.00  0.00      MEMB
ATOM   3879  C29 POPC   15     -12.540  21.713   7.534  1.00  0.00      MEMB
ATOM   3880 C210 POPC   15     -12.270  21.164   6.330  1.00  0.00      MEMB
ATOM   3881 C211 POPC   15     -10.945  20.634   5.774  1.00  0.00      MEMB
ATOM   3882 C212 POPC   15     -10.915  19.862   4.455  1.00  0.00      MEMB
ATOM   3883 C213 POPC   15     -11.967  18.753   4.124  1.00  0.00      MEMB
ATOM   3884 C214 POPC   15     -12.045  18.467   2.594  1.00  0.00      MEMB
ATOM   3885 C215 POPC   15     -12.740  17.187   2.199  1.00  0.00      MEMB
ATOM   3886 C216 POPC   15     -12.293  16.827   0.782  1.00  0.00      MEMB
ATOM   3887 C217 POPC   15     -12.768  15.400   0.344  1.00  0.00      MEMB
ATOM   3888 C218 POPC   15     -11.709  14.271   0.288  1.00  0.00      MEMB
ATOM   3889  C33 POPC   15     -11.769  25.179  13.013  1.00  0.00      MEMB
ATOM   3890  C34 POPC   15     -12.487  24.695  11.680  1.00  0.00      MEMB
ATOM   3891  C35 POPC   15     -12.751  25.770  10.597  1.00  0.00      MEMB
ATOM   3892  C36 POPC   15     -13.438  25.255   9.367  1.00  0.00      MEMB
ATOM   3893  C37 POPC   15     -13.592  26.327   8.301  1.00  0.00      MEMB
ATOM   3894  C38 POPC   15     -14.127  25.789   6.968  1.00  0.00      MEMB
ATOM   3895  C39 POPC   15     -15.516  25.128   7.007  1.00  0.00      MEMB
ATOM   3896 C310 POPC   15     -16.056  24.630   5.622  1.00  0.00      MEMB
ATOM   3897 C311 POPC   15     -15.222  23.643   4.898  1.00  0.00      MEMB
ATOM   3898 C312 POPC   15     -15.812  23.075   3.650  1.00  0.00      MEMB
ATOM   3899 C313 POPC   15     -14.745  22.330   2.947  1.00  0.00      MEMB
ATOM   3900 C314 POPC   15     -15.171  21.975   1.507  1.00  0.00      MEMB
ATOM   3901 C315 POPC   15     -15.360  23.167   0.564  1.00  0.00      MEMB
ATOM   3902 C316 POPC   15     -15.589  22.847  -0.919  1.00  0.00      MEMB
TER    3903      POPC   15                                                  
ATOM   3903  N   POPC   16      -3.171  23.885  20.329  1.00  0.00      MEMB
ATOM   3904  C12 POPC   16      -2.267  23.079  19.380  1.00  0.00      MEMB
ATOM   3905  C13 POPC   16      -3.697  23.042  21.401  1.00  0.00      MEMB
ATOM   3906  C14 POPC   16      -2.451  25.080  20.846  1.00  0.00      MEMB
ATOM   3907  C15 POPC   16      -4.356  24.280  19.545  1.00  0.00      MEMB
ATOM   3908  C11 POPC   16      -1.335  22.186  20.075  1.00  0.00      MEMB
ATOM   3909  P   POPC   16      -1.987  19.731  19.721  1.00  0.00      MEMB
ATOM   3910  O13 POPC   16      -2.996  18.893  20.421  1.00  0.00      MEMB
ATOM   3911  O14 POPC   16      -0.641  19.089  19.707  1.00  0.00      MEMB
ATOM   3912  O12 POPC   16      -1.886  20.986  20.570  1.00  0.00      MEMB
ATOM   3913  O11 POPC   16      -2.545  20.251  18.309  1.00  0.00      MEMB
ATOM   3914  C1  POPC   16      -3.963  20.298  18.069  1.00  0.00      MEMB
ATOM   3915  C2  POPC   16      -4.658  19.001  17.636  1.00  0.00      MEMB
ATOM   3916  O21 POPC   16      -4.061  18.647  16.370  1.00  0.00      MEMB
ATOM   3917  C21 POPC   16      -4.017  17.310  16.138  1.00  0.00      MEMB
ATOM   3918  O22 POPC   16      -4.474  16.478  16.951  1.00  0.00      MEMB
ATOM   3919  C22 POPC   16      -3.312  16.934  14.916  1.00  0.00      MEMB
ATOM   3920  C3  POPC   16      -6.199  19.135  17.565  1.00  0.00      MEMB
ATOM   3921  O31 POPC   16      -6.651  19.949  16.443  1.00  0.00      MEMB
ATOM   3922  C31 POPC   16      -6.805  19.233  15.287  1.00  0.00      MEMB
ATOM   3923  O32 POPC   16      -6.730  17.967  15.190  1.00  0.00      MEMB
ATOM   3924  C32 POPC   16      -6.772  20.185  14.151  1.00  0.00      MEMB
ATOM   3925  C23 POPC   16      -3.317  18.155  13.956  1.00  0.00      MEMB
ATOM   3926  C24 POPC   16      -2.906  17.960  12.470  1.00  0.00      MEMB
ATOM   3927  C25 POPC   16      -1.452  17.486  12.432  1.00  0.00      MEMB
ATOM   3928  C26 POPC   16      -0.886  17.345  11.032  1.00  0.00      MEMB
ATOM   3929  C27 POPC   16       0.502  16.621  11.003  1.00  0.00      MEMB
ATOM   3930  C28 POPC   16       1.028  16.229   9.530  1.00  0.00      MEMB
ATOM   3931  C29 POPC   16       1.185  17.425   8.576  1.00  0.00      MEMB
ATOM   3932 C210 POPC   16       0.927  17.473   7.242  1.00  0.00      MEMB
ATOM   3933 C211 POPC   16       0.422  16.311   6.353  1.00  0.00      MEMB
ATOM   3934 C212 POPC   16      -0.540  16.857   5.326  1.00  0.00      MEMB
ATOM   3935 C213 POPC   16      -1.108  15.774   4.333  1.00  0.00      MEMB
ATOM   3936 C214 POPC   16      -2.251  16.270   3.414  1.00  0.00      MEMB
ATOM   3937 C215 POPC   16      -1.731  17.079   2.211  1.00  0.00      MEMB
ATOM   3938 C216 POPC   16      -2.727  17.869   1.322  1.00  0.00      MEMB
ATOM   3939 C217 POPC   16      -2.014  19.083   0.539  1.00  0.00      MEMB
ATOM   3940 C218 POPC   16      -3.024  20.014  -0.091  1.00  0.00      MEMB
ATOM   3941  C33 POPC   16      -6.897  19.586  12.719  1.00  0.00      MEMB
ATOM   3942  C34 POPC   16      -6.648  20.791  11.746  1.00  0.00      MEMB
ATOM   3943  C35 POPC   16      -6.524  20.391  10.283  1.00  0.00      MEMB
ATOM   3944  C36 POPC   16      -6.101  21.582   9.265  1.00  0.00      MEMB
ATOM   3945  C37 POPC   16      -6.346  21.171   7.774  1.00  0.00      MEMB
ATOM   3946  C38 POPC   16      -6.035  22.289   6.870  1.00  0.00      MEMB
ATOM   3947  C39 POPC   16      -6.665  22.160   5.507  1.00  0.00      MEMB
ATOM   3948 C310 POPC   16      -6.139  23.232   4.524  1.00  0.00      MEMB
ATOM   3949 C311 POPC   16      -6.613  22.942   3.053  1.00  0.00      MEMB
ATOM   3950 C312 POPC   16      -5.807  21.870   2.269  1.00  0.00      MEMB
ATOM   3951 C313 POPC   16      -6.073  21.963   0.703  1.00  0.00      MEMB
ATOM   3952 C314 POPC   16      -7.515  22.133   0.362  1.00  0.00      MEMB
ATOM   3953 C315 POPC   16      -7.962  21.801  -1.116  1.00  0.00      MEMB
ATOM   3954 C316 POPC   16      -7.231  22.691  -2.130  1.00  0.00      MEMB
TER    3955      POPC   16                                                  
ATOM   3955  N   POPC   17      22.482   6.507  20.599  1.00  0.00      MEMB
ATOM   3956  C12 POPC   17      23.167   6.270  19.308  1.00  0.00      MEMB
ATOM   3957  C13 POPC   17      23.468   6.256  21.684  1.00  0.00      MEMB
ATOM   3958  C14 POPC   17      21.913   7.884  20.689  1.00  0.00      MEMB
ATOM   3959  C15 POPC   17      21.335   5.454  20.736  1.00  0.00      MEMB
ATOM   3960  C11 POPC   17      24.290   7.108  19.002  1.00  0.00      MEMB
ATOM   3961  P   POPC   17      26.735   6.340  19.617  1.00  0.00      MEMB
ATOM   3962  O13 POPC   17      26.603   4.978  20.112  1.00  0.00      MEMB
ATOM   3963  O14 POPC   17      27.885   7.209  20.099  1.00  0.00      MEMB
ATOM   3964  O12 POPC   17      25.367   7.172  19.868  1.00  0.00      MEMB
ATOM   3965  O11 POPC   17      26.831   6.186  18.073  1.00  0.00      MEMB
ATOM   3966  C1  POPC   17      27.761   6.903  17.261  1.00  0.00      MEMB
ATOM   3967  C2  POPC   17      27.095   7.106  15.900  1.00  0.00      MEMB
ATOM   3968  O21 POPC   17      27.312   5.892  15.100  1.00  0.00      MEMB
ATOM   3969  C21 POPC   17      26.364   5.622  14.267  1.00  0.00      MEMB
ATOM   3970  O22 POPC   17      25.383   6.298  14.065  1.00  0.00      MEMB
ATOM   3971  C22 POPC   17      26.681   4.301  13.647  1.00  0.00      MEMB
ATOM   3972  C3  POPC   17      27.720   8.351  15.192  1.00  0.00      MEMB
ATOM   3973  O31 POPC   17      29.150   8.262  14.995  1.00  0.00      MEMB
ATOM   3974  C31 POPC   17      29.649   9.373  14.335  1.00  0.00      MEMB
ATOM   3975  O32 POPC   17      28.886  10.219  13.846  1.00  0.00      MEMB
ATOM   3976  C32 POPC   17      31.191   9.148  14.129  1.00  0.00      MEMB
ATOM   3977  C23 POPC   17      26.084   4.189  12.210  1.00  0.00      MEMB
ATOM   3978  C24 POPC   17      26.309   2.727  11.585  1.00  0.00      MEMB
ATOM   3979  C25 POPC   17      26.200   2.621  10.044  1.00  0.00      MEMB
ATOM   3980  C26 POPC   17      24.844   2.515   9.392  1.00  0.00      MEMB
ATOM   3981  C27 POPC   17      24.768   2.504   7.927  1.00  0.00      MEMB
ATOM   3982  C28 POPC   17      25.213   1.207   7.222  1.00  0.00      MEMB
ATOM   3983  C29 POPC   17      25.231   1.491   5.768  1.00  0.00      MEMB
ATOM   3984 C210 POPC   17      26.248   1.914   5.090  1.00  0.00      MEMB
ATOM   3985 C211 POPC   17      27.694   2.034   5.491  1.00  0.00      MEMB
ATOM   3986 C212 POPC   17      28.356   3.458   5.173  1.00  0.00      MEMB
ATOM   3987 C213 POPC   17      27.765   4.821   5.786  1.00  0.00      MEMB
ATOM   3988 C214 POPC   17      27.989   4.981   7.249  1.00  0.00      MEMB
ATOM   3989 C215 POPC   17      29.224   5.746   7.599  1.00  0.00      MEMB
ATOM   3990 C216 POPC   17      29.692   5.561   9.025  1.00  0.00      MEMB
ATOM   3991 C217 POPC   17      28.947   6.338  10.088  1.00  0.00      MEMB
ATOM   3992 C218 POPC   17      29.716   7.643  10.638  1.00  0.00      MEMB
ATOM   3993  C33 POPC   17      31.820  10.526  13.700  1.00  0.00      MEMB
ATOM   3994  C34 POPC   17      33.160  10.355  12.959  1.00  0.00      MEMB
ATOM   3995  C35 POPC   17      33.027   9.773  11.481  1.00  0.00      MEMB
ATOM   3996  C36 POPC   17      34.213  10.006  10.522  1.00  0.00      MEMB
ATOM   3997  C37 POPC   17      33.876   9.523   9.065  1.00  0.00      MEMB
ATOM   3998  C38 POPC   17      34.171   8.024   8.934  1.00  0.00      MEMB
ATOM   3999  C39 POPC   17      33.693   7.469   7.565  1.00  0.00      MEMB
ATOM   4000 C310 POPC   17      33.814   6.020   7.376  1.00  0.00      MEMB
ATOM   4001 C311 POPC   17      34.002   5.707   5.914  1.00  0.00      MEMB
ATOM   4002 C312 POPC   17      32.876   5.842   4.844  1.00  0.00      MEMB
ATOM   4003 C313 POPC   17      32.614   7.337   4.354  1.00  0.00      MEMB
ATOM   4004 C314 POPC   17      31.569   7.539   3.228  1.00  0.00      MEMB
ATOM   4005 C315 POPC   17      31.349   9.001   2.762  1.00  0.00      MEMB
ATOM   4006 C316 POPC   17      31.094  10.030   3.951  1.00  0.00      MEMB
TER    4007      POPC   17                                                  
ATOM   4007  N   POPC   18       1.478 -28.701  22.000  1.00  0.00      MEMB
ATOM   4008  C12 POPC   18       1.029 -28.050  20.773  1.00  0.00      MEMB
ATOM   4009  C13 POPC   18       0.616 -29.821  22.529  1.00  0.00      MEMB
ATOM   4010  C14 POPC   18       2.935 -29.272  21.896  1.00  0.00      MEMB
ATOM   4011  C15 POPC   18       1.570 -27.631  23.101  1.00  0.00      MEMB
ATOM   4012  C11 POPC   18       0.828 -29.014  19.590  1.00  0.00      MEMB
ATOM   4013  P   POPC   18      -1.768 -29.253  19.312  1.00  0.00      MEMB
ATOM   4014  O13 POPC   18      -1.667 -27.775  19.360  1.00  0.00      MEMB
ATOM   4015  O14 POPC   18      -2.872 -29.863  20.078  1.00  0.00      MEMB
ATOM   4016  O12 POPC   18      -0.349 -29.808  19.805  1.00  0.00      MEMB
ATOM   4017  O11 POPC   18      -1.768 -29.827  17.779  1.00  0.00      MEMB
ATOM   4018  C1  POPC   18      -1.477 -28.892  16.742  1.00  0.00      MEMB
ATOM   4019  C2  POPC   18      -1.786 -29.409  15.286  1.00  0.00      MEMB
ATOM   4020  O21 POPC   18      -1.416 -30.741  15.180  1.00  0.00      MEMB
ATOM   4021  C21 POPC   18      -2.403 -31.476  14.640  1.00  0.00      MEMB
ATOM   4022  O22 POPC   18      -3.493 -31.101  14.311  1.00  0.00      MEMB
ATOM   4023  C22 POPC   18      -1.868 -32.894  14.536  1.00  0.00      MEMB
ATOM   4024  C3  POPC   18      -0.994 -28.602  14.141  1.00  0.00      MEMB
ATOM   4025  O31 POPC   18      -1.353 -29.100  12.835  1.00  0.00      MEMB
ATOM   4026  C31 POPC   18      -2.399 -28.520  12.273  1.00  0.00      MEMB
ATOM   4027  O32 POPC   18      -3.161 -27.754  12.822  1.00  0.00      MEMB
ATOM   4028  C32 POPC   18      -2.378 -28.956  10.824  1.00  0.00      MEMB
ATOM   4029  C23 POPC   18      -1.003 -33.166  13.242  1.00  0.00      MEMB
ATOM   4030  C24 POPC   18      -1.829 -32.876  11.967  1.00  0.00      MEMB
ATOM   4031  C25 POPC   18      -1.416 -33.808  10.750  1.00  0.00      MEMB
ATOM   4032  C26 POPC   18      -2.554 -33.954   9.742  1.00  0.00      MEMB
ATOM   4033  C27 POPC   18      -2.710 -32.715   8.941  1.00  0.00      MEMB
ATOM   4034  C28 POPC   18      -3.291 -33.139   7.569  1.00  0.00      MEMB
ATOM   4035  C29 POPC   18      -3.902 -32.109   6.661  1.00  0.00      MEMB
ATOM   4036 C210 POPC   18      -3.330 -31.649   5.542  1.00  0.00      MEMB
ATOM   4037 C211 POPC   18      -2.001 -32.162   4.988  1.00  0.00      MEMB
ATOM   4038 C212 POPC   18      -2.329 -33.258   3.952  1.00  0.00      MEMB
ATOM   4039 C213 POPC   18      -1.046 -33.598   3.158  1.00  0.00      MEMB
ATOM   4040 C214 POPC   18      -0.939 -32.739   1.850  1.00  0.00      MEMB
ATOM   4041 C215 POPC   18      -0.053 -33.503   0.833  1.00  0.00      MEMB
ATOM   4042 C216 POPC   18      -0.287 -33.082  -0.635  1.00  0.00      MEMB
ATOM   4043 C217 POPC   18      -0.214 -31.527  -0.825  1.00  0.00      MEMB
ATOM   4044 C218 POPC   18      -0.030 -31.080  -2.340  1.00  0.00      MEMB
ATOM   4045  C33 POPC   18      -3.091 -27.944   9.996  1.00  0.00      MEMB
ATOM   4046  C34 POPC   18      -3.506 -28.542   8.601  1.00  0.00      MEMB
ATOM   4047  C35 POPC   18      -3.977 -27.478   7.586  1.00  0.00      MEMB
ATOM   4048  C36 POPC   18      -3.993 -27.943   6.088  1.00  0.00      MEMB
ATOM   4049  C37 POPC   18      -4.742 -26.978   5.172  1.00  0.00      MEMB
ATOM   4050  C38 POPC   18      -3.899 -25.772   4.854  1.00  0.00      MEMB
ATOM   4051  C39 POPC   18      -4.718 -24.818   3.968  1.00  0.00      MEMB
ATOM   4052 C310 POPC   18      -3.903 -23.591   3.555  1.00  0.00      MEMB
ATOM   4053 C311 POPC   18      -4.729 -22.596   2.724  1.00  0.00      MEMB
ATOM   4054 C312 POPC   18      -5.953 -21.963   3.511  1.00  0.00      MEMB
ATOM   4055 C313 POPC   18      -6.737 -20.954   2.775  1.00  0.00      MEMB
ATOM   4056 C314 POPC   18      -8.075 -20.647   3.316  1.00  0.00      MEMB
ATOM   4057 C315 POPC   18      -8.206 -19.839   4.632  1.00  0.00      MEMB
ATOM   4058 C316 POPC   18      -9.633 -19.947   5.002  1.00  0.00      MEMB
TER    4059      POPC   18                                                  
ATOM   4059  N   POPC   19     -19.098  22.757  18.165  1.00  0.00      MEMB
ATOM   4060  C12 POPC   19     -19.927  21.600  17.689  1.00  0.00      MEMB
ATOM   4061  C13 POPC   19     -18.038  22.412  19.142  1.00  0.00      MEMB
ATOM   4062  C14 POPC   19     -18.415  23.454  16.976  1.00  0.00      MEMB
ATOM   4063  C15 POPC   19     -20.037  23.794  18.823  1.00  0.00      MEMB
ATOM   4064  C11 POPC   19     -19.283  20.390  16.896  1.00  0.00      MEMB
ATOM   4065  P   POPC   19     -18.787  18.487  18.592  1.00  0.00      MEMB
ATOM   4066  O13 POPC   19     -19.967  19.069  19.330  1.00  0.00      MEMB
ATOM   4067  O14 POPC   19     -17.653  17.960  19.373  1.00  0.00      MEMB
ATOM   4068  O12 POPC   19     -18.236  19.654  17.630  1.00  0.00      MEMB
ATOM   4069  O11 POPC   19     -19.271  17.357  17.500  1.00  0.00      MEMB
ATOM   4070  C1  POPC   19     -18.186  16.587  16.924  1.00  0.00      MEMB
ATOM   4071  C2  POPC   19     -17.781  17.241  15.605  1.00  0.00      MEMB
ATOM   4072  O21 POPC   19     -18.840  16.913  14.676  1.00  0.00      MEMB
ATOM   4073  C21 POPC   19     -19.075  17.830  13.724  1.00  0.00      MEMB
ATOM   4074  O22 POPC   19     -18.528  18.938  13.705  1.00  0.00      MEMB
ATOM   4075  C22 POPC   19     -19.990  17.304  12.668  1.00  0.00      MEMB
ATOM   4076  C3  POPC   19     -16.371  16.736  15.023  1.00  0.00      MEMB
ATOM   4077  O31 POPC   19     -16.065  17.265  13.677  1.00  0.00      MEMB
ATOM   4078  C31 POPC   19     -15.464  18.447  13.689  1.00  0.00      MEMB
ATOM   4079  O32 POPC   19     -15.160  19.079  14.688  1.00  0.00      MEMB
ATOM   4080  C32 POPC   19     -15.483  19.070  12.270  1.00  0.00      MEMB
ATOM   4081  C23 POPC   19     -19.556  17.561  11.262  1.00  0.00      MEMB
ATOM   4082  C24 POPC   19     -20.515  16.900  10.251  1.00  0.00      MEMB
ATOM   4083  C25 POPC   19     -20.405  17.389   8.814  1.00  0.00      MEMB
ATOM   4084  C26 POPC   19     -21.560  16.990   7.890  1.00  0.00      MEMB
ATOM   4085  C27 POPC   19     -21.632  15.493   7.559  1.00  0.00      MEMB
ATOM   4086  C28 POPC   19     -22.043  15.078   6.138  1.00  0.00      MEMB
ATOM   4087  C29 POPC   19     -23.258  15.656   5.454  1.00  0.00      MEMB
ATOM   4088 C210 POPC   19     -23.421  16.013   4.182  1.00  0.00      MEMB
ATOM   4089 C211 POPC   19     -22.484  15.918   3.038  1.00  0.00      MEMB
ATOM   4090 C212 POPC   19     -22.614  17.183   2.151  1.00  0.00      MEMB
ATOM   4091 C213 POPC   19     -21.764  17.086   0.868  1.00  0.00      MEMB
ATOM   4092 C214 POPC   19     -22.033  15.920  -0.128  1.00  0.00      MEMB
ATOM   4093 C215 POPC   19     -21.123  16.051  -1.367  1.00  0.00      MEMB
ATOM   4094 C216 POPC   19     -21.728  16.944  -2.461  1.00  0.00      MEMB
ATOM   4095 C217 POPC   19     -20.676  17.120  -3.685  1.00  0.00      MEMB
ATOM   4096 C218 POPC   19     -20.742  16.022  -4.810  1.00  0.00      MEMB
ATOM   4097  C33 POPC   19     -15.708  20.614  12.068  1.00  0.00      MEMB
ATOM   4098  C34 POPC   19     -15.870  20.991  10.607  1.00  0.00      MEMB
ATOM   4099  C35 POPC   19     -17.246  20.642  10.081  1.00  0.00      MEMB
ATOM   4100  C36 POPC   19     -17.480  21.140   8.640  1.00  0.00      MEMB
ATOM   4101  C37 POPC   19     -16.431  20.569   7.622  1.00  0.00      MEMB
ATOM   4102  C38 POPC   19     -16.391  19.064   7.531  1.00  0.00      MEMB
ATOM   4103  C39 POPC   19     -15.372  18.515   6.463  1.00  0.00      MEMB
ATOM   4104 C310 POPC   19     -15.502  17.056   6.184  1.00  0.00      MEMB
ATOM   4105 C311 POPC   19     -15.161  15.992   7.240  1.00  0.00      MEMB
ATOM   4106 C312 POPC   19     -13.965  16.361   8.093  1.00  0.00      MEMB
ATOM   4107 C313 POPC   19     -13.593  15.270   9.138  1.00  0.00      MEMB
ATOM   4108 C314 POPC   19     -14.603  15.223  10.420  1.00  0.00      MEMB
ATOM   4109 C315 POPC   19     -14.348  14.056  11.343  1.00  0.00      MEMB
ATOM   4110 C316 POPC   19     -15.628  13.641  12.048  1.00  0.00      MEMB
TER    4111      POPC   19                                                  
ATOM   4111  N   POPC   20     -31.103   9.310  23.550  1.00  0.00      MEMB
ATOM   4112  C12 POPC   20     -30.592   9.451  22.172  1.00  0.00      MEMB
ATOM   4113  C13 POPC   20     -32.089   8.195  23.621  1.00  0.00      MEMB
ATOM   4114  C14 POPC   20     -30.051   9.104  24.643  1.00  0.00      MEMB
ATOM   4115  C15 POPC   20     -31.758  10.609  23.855  1.00  0.00      MEMB
ATOM   4116  C11 POPC   20     -29.263  10.299  21.893  1.00  0.00      MEMB
ATOM   4117  P   POPC   20     -27.067   8.969  22.015  1.00  0.00      MEMB
ATOM   4118  O13 POPC   20     -27.575   7.601  22.288  1.00  0.00      MEMB
ATOM   4119  O14 POPC   20     -25.694   9.241  22.478  1.00  0.00      MEMB
ATOM   4120  O12 POPC   20     -28.069   9.972  22.558  1.00  0.00      MEMB
ATOM   4121  O11 POPC   20     -27.068   9.030  20.451  1.00  0.00      MEMB
ATOM   4122  C1  POPC   20     -26.389  10.141  19.869  1.00  0.00      MEMB
ATOM   4123  C2  POPC   20     -26.808  10.296  18.419  1.00  0.00      MEMB
ATOM   4124  O21 POPC   20     -28.205  10.640  18.289  1.00  0.00      MEMB
ATOM   4125  C21 POPC   20     -28.616  11.792  17.747  1.00  0.00      MEMB
ATOM   4126  O22 POPC   20     -27.879  12.657  17.383  1.00  0.00      MEMB
ATOM   4127  C22 POPC   20     -30.151  11.840  17.795  1.00  0.00      MEMB
ATOM   4128  C3  POPC   20     -26.570   9.115  17.471  1.00  0.00      MEMB
ATOM   4129  O31 POPC   20     -27.119   9.248  16.160  1.00  0.00      MEMB
ATOM   4130  C31 POPC   20     -26.236   9.775  15.295  1.00  0.00      MEMB
ATOM   4131  O32 POPC   20     -25.014   9.816  15.501  1.00  0.00      MEMB
ATOM   4132  C32 POPC   20     -26.982  10.261  14.044  1.00  0.00      MEMB
ATOM   4133  C23 POPC   20     -30.877  12.156  16.495  1.00  0.00      MEMB
ATOM   4134  C24 POPC   20     -31.026  11.001  15.463  1.00  0.00      MEMB
ATOM   4135  C25 POPC   20     -31.867  11.313  14.228  1.00  0.00      MEMB
ATOM   4136  C26 POPC   20     -31.320  12.503  13.421  1.00  0.00      MEMB
ATOM   4137  C27 POPC   20     -31.985  12.706  12.047  1.00  0.00      MEMB
ATOM   4138  C28 POPC   20     -31.583  14.068  11.293  1.00  0.00      MEMB
ATOM   4139  C29 POPC   20     -30.146  14.241  11.063  1.00  0.00      MEMB
ATOM   4140 C210 POPC   20     -29.652  14.907  10.054  1.00  0.00      MEMB
ATOM   4141 C211 POPC   20     -30.462  15.576   8.896  1.00  0.00      MEMB
ATOM   4142 C212 POPC   20     -30.525  14.872   7.591  1.00  0.00      MEMB
ATOM   4143 C213 POPC   20     -31.201  13.456   7.639  1.00  0.00      MEMB
ATOM   4144 C214 POPC   20     -31.259  12.889   6.240  1.00  0.00      MEMB
ATOM   4145 C215 POPC   20     -32.017  11.487   6.154  1.00  0.00      MEMB
ATOM   4146 C216 POPC   20     -32.312  11.023   4.774  1.00  0.00      MEMB
ATOM   4147 C217 POPC   20     -31.081  10.906   3.834  1.00  0.00      MEMB
ATOM   4148 C218 POPC   20     -31.402  10.379   2.445  1.00  0.00      MEMB
ATOM   4149  C33 POPC   20     -26.287  11.479  13.297  1.00  0.00      MEMB
ATOM   4150  C34 POPC   20     -26.715  11.496  11.814  1.00  0.00      MEMB
ATOM   4151  C35 POPC   20     -25.930  12.314  10.850  1.00  0.00      MEMB
ATOM   4152  C36 POPC   20     -26.385  12.245   9.400  1.00  0.00      MEMB
ATOM   4153  C37 POPC   20     -25.616  13.272   8.526  1.00  0.00      MEMB
ATOM   4154  C38 POPC   20     -25.786  12.902   6.992  1.00  0.00      MEMB
ATOM   4155  C39 POPC   20     -27.284  12.757   6.558  1.00  0.00      MEMB
ATOM   4156 C310 POPC   20     -27.464  13.055   5.058  1.00  0.00      MEMB
ATOM   4157 C311 POPC   20     -26.386  12.257   4.254  1.00  0.00      MEMB
ATOM   4158 C312 POPC   20     -26.514  12.520   2.719  1.00  0.00      MEMB
ATOM   4159 C313 POPC   20     -27.327  11.652   1.761  1.00  0.00      MEMB
ATOM   4160 C314 POPC   20     -26.516  10.526   1.071  1.00  0.00      MEMB
ATOM   4161 C315 POPC   20     -27.085   9.848  -0.235  1.00  0.00      MEMB
ATOM   4162 C316 POPC   20     -26.202   8.841  -1.061  1.00  0.00      MEMB
TER    4163      POPC   20                                                  
ATOM   4163  N   POPC   21      -7.121 -30.577  18.101  1.00  0.00      MEMB
ATOM   4164  C12 POPC   21      -6.232 -29.566  18.899  1.00  0.00      MEMB
ATOM   4165  C13 POPC   21      -8.300 -29.748  17.634  1.00  0.00      MEMB
ATOM   4166  C14 POPC   21      -6.395 -31.193  17.008  1.00  0.00      MEMB
ATOM   4167  C15 POPC   21      -7.623 -31.644  18.980  1.00  0.00      MEMB
ATOM   4168  C11 POPC   21      -5.807 -28.301  18.156  1.00  0.00      MEMB
ATOM   4169  P   POPC   21      -6.582 -25.795  17.932  1.00  0.00      MEMB
ATOM   4170  O13 POPC   21      -5.219 -25.300  18.215  1.00  0.00      MEMB
ATOM   4171  O14 POPC   21      -7.674 -24.980  18.472  1.00  0.00      MEMB
ATOM   4172  O12 POPC   21      -6.737 -27.270  18.517  1.00  0.00      MEMB
ATOM   4173  O11 POPC   21      -6.683 -25.968  16.328  1.00  0.00      MEMB
ATOM   4174  C1  POPC   21      -8.013 -26.378  15.880  1.00  0.00      MEMB
ATOM   4175  C2  POPC   21      -8.066 -26.912  14.436  1.00  0.00      MEMB
ATOM   4176  O21 POPC   21      -7.459 -25.890  13.634  1.00  0.00      MEMB
ATOM   4177  C21 POPC   21      -6.611 -26.414  12.715  1.00  0.00      MEMB
ATOM   4178  O22 POPC   21      -6.363 -27.568  12.608  1.00  0.00      MEMB
ATOM   4179  C22 POPC   21      -6.079 -25.364  11.736  1.00  0.00      MEMB
ATOM   4180  C3  POPC   21      -9.475 -27.142  13.909  1.00  0.00      MEMB
ATOM   4181  O31 POPC   21      -9.544 -27.383  12.457  1.00  0.00      MEMB
ATOM   4182  C31 POPC   21     -10.117 -28.543  12.089  1.00  0.00      MEMB
ATOM   4183  O32 POPC   21     -10.395 -29.496  12.791  1.00  0.00      MEMB
ATOM   4184  C32 POPC   21     -10.310 -28.474  10.554  1.00  0.00      MEMB
ATOM   4185  C23 POPC   21      -6.278 -25.585  10.159  1.00  0.00      MEMB
ATOM   4186  C24 POPC   21      -7.644 -25.025   9.654  1.00  0.00      MEMB
ATOM   4187  C25 POPC   21      -7.617 -24.984   8.140  1.00  0.00      MEMB
ATOM   4188  C26 POPC   21      -8.427 -23.756   7.675  1.00  0.00      MEMB
ATOM   4189  C27 POPC   21      -8.430 -23.683   6.174  1.00  0.00      MEMB
ATOM   4190  C28 POPC   21      -9.878 -23.635   5.614  1.00  0.00      MEMB
ATOM   4191  C29 POPC   21     -10.505 -24.932   5.342  1.00  0.00      MEMB
ATOM   4192 C210 POPC   21     -10.320 -25.699   4.279  1.00  0.00      MEMB
ATOM   4193 C211 POPC   21      -9.481 -25.504   3.070  1.00  0.00      MEMB
ATOM   4194 C212 POPC   21     -10.265 -25.080   1.811  1.00  0.00      MEMB
ATOM   4195 C213 POPC   21     -10.996 -26.235   1.055  1.00  0.00      MEMB
ATOM   4196 C214 POPC   21     -12.274 -25.525   0.407  1.00  0.00      MEMB
ATOM   4197 C215 POPC   21     -13.170 -26.540  -0.304  1.00  0.00      MEMB
ATOM   4198 C216 POPC   21     -13.539 -27.764   0.514  1.00  0.00      MEMB
ATOM   4199 C217 POPC   21     -14.885 -28.438   0.219  1.00  0.00      MEMB
ATOM   4200 C218 POPC   21     -15.256 -29.660   0.972  1.00  0.00      MEMB
ATOM   4201  C33 POPC   21     -11.613 -27.720  10.151  1.00  0.00      MEMB
ATOM   4202  C34 POPC   21     -11.706 -27.681   8.582  1.00  0.00      MEMB
ATOM   4203  C35 POPC   21     -11.881 -29.121   7.986  1.00  0.00      MEMB
ATOM   4204  C36 POPC   21     -12.213 -29.113   6.505  1.00  0.00      MEMB
ATOM   4205  C37 POPC   21     -12.570 -30.569   6.019  1.00  0.00      MEMB
ATOM   4206  C38 POPC   21     -12.967 -30.666   4.566  1.00  0.00      MEMB
ATOM   4207  C39 POPC   21     -11.858 -30.395   3.550  1.00  0.00      MEMB
ATOM   4208 C310 POPC   21     -11.912 -31.191   2.251  1.00  0.00      MEMB
ATOM   4209 C311 POPC   21     -10.789 -30.917   1.336  1.00  0.00      MEMB
ATOM   4210 C312 POPC   21     -11.147 -31.136  -0.114  1.00  0.00      MEMB
ATOM   4211 C313 POPC   21     -10.362 -30.271  -1.084  1.00  0.00      MEMB
ATOM   4212 C314 POPC   21     -10.676 -30.436  -2.608  1.00  0.00      MEMB
ATOM   4213 C315 POPC   21     -10.223 -29.287  -3.518  1.00  0.00      MEMB
ATOM   4214 C316 POPC   21      -8.773 -28.975  -3.380  1.00  0.00      MEMB
TER    4215      POPC   21                                                  
ATOM   4215  N   POPC   22      20.031 -28.894  18.063  1.00  0.00      MEMB
ATOM   4216  C12 POPC   22      19.009 -29.388  17.097  1.00  0.00      MEMB
ATOM   4217  C13 POPC   22      20.814 -27.747  17.496  1.00  0.00      MEMB
ATOM   4218  C14 POPC   22      19.443 -28.409  19.399  1.00  0.00      MEMB
ATOM   4219  C15 POPC   22      20.967 -30.033  18.304  1.00  0.00      MEMB
ATOM   4220  C11 POPC   22      17.916 -28.460  16.626  1.00  0.00      MEMB
ATOM   4221  P   POPC   22      17.374 -26.046  17.594  1.00  0.00      MEMB
ATOM   4222  O13 POPC   22      18.591 -25.640  18.362  1.00  0.00      MEMB
ATOM   4223  O14 POPC   22      16.045 -25.558  18.087  1.00  0.00      MEMB
ATOM   4224  O12 POPC   22      17.204 -27.619  17.581  1.00  0.00      MEMB
ATOM   4225  O11 POPC   22      17.595 -25.632  16.092  1.00  0.00      MEMB
ATOM   4226  C1  POPC   22      16.578 -24.912  15.424  1.00  0.00      MEMB
ATOM   4227  C2  POPC   22      15.481 -25.822  14.832  1.00  0.00      MEMB
ATOM   4228  O21 POPC   22      15.976 -26.822  13.901  1.00  0.00      MEMB
ATOM   4229  C21 POPC   22      15.258 -27.894  13.658  1.00  0.00      MEMB
ATOM   4230  O22 POPC   22      14.319 -28.243  14.371  1.00  0.00      MEMB
ATOM   4231  C22 POPC   22      15.631 -28.712  12.383  1.00  0.00      MEMB
ATOM   4232  C3  POPC   22      14.372 -24.862  14.229  1.00  0.00      MEMB
ATOM   4233  O31 POPC   22      14.810 -24.377  12.934  1.00  0.00      MEMB
ATOM   4234  C31 POPC   22      15.301 -23.214  12.792  1.00  0.00      MEMB
ATOM   4235  O32 POPC   22      15.490 -22.402  13.680  1.00  0.00      MEMB
ATOM   4236  C32 POPC   22      15.727 -23.016  11.315  1.00  0.00      MEMB
ATOM   4237  C23 POPC   22      16.279 -27.956  11.187  1.00  0.00      MEMB
ATOM   4238  C24 POPC   22      16.814 -28.983  10.213  1.00  0.00      MEMB
ATOM   4239  C25 POPC   22      15.681 -29.423   9.254  1.00  0.00      MEMB
ATOM   4240  C26 POPC   22      16.136 -30.351   8.108  1.00  0.00      MEMB
ATOM   4241  C27 POPC   22      15.115 -30.674   7.097  1.00  0.00      MEMB
ATOM   4242  C28 POPC   22      15.562 -31.508   5.876  1.00  0.00      MEMB
ATOM   4243  C29 POPC   22      16.591 -30.724   5.088  1.00  0.00      MEMB
ATOM   4244 C210 POPC   22      16.754 -30.615   3.799  1.00  0.00      MEMB
ATOM   4245 C211 POPC   22      15.956 -31.269   2.669  1.00  0.00      MEMB
ATOM   4246 C212 POPC   22      16.807 -31.280   1.402  1.00  0.00      MEMB
ATOM   4247 C213 POPC   22      18.067 -32.181   1.578  1.00  0.00      MEMB
ATOM   4248 C214 POPC   22      17.856 -33.630   1.786  1.00  0.00      MEMB
ATOM   4249 C215 POPC   22      19.212 -34.370   1.855  1.00  0.00      MEMB
ATOM   4250 C216 POPC   22      19.772 -34.665   0.418  1.00  0.00      MEMB
ATOM   4251 C217 POPC   22      20.898 -35.717   0.322  1.00  0.00      MEMB
ATOM   4252 C218 POPC   22      21.191 -36.303  -0.999  1.00  0.00      MEMB
ATOM   4253  C33 POPC   22      14.734 -23.579  10.251  1.00  0.00      MEMB
ATOM   4254  C34 POPC   22      15.059 -23.126   8.764  1.00  0.00      MEMB
ATOM   4255  C35 POPC   22      14.163 -23.764   7.791  1.00  0.00      MEMB
ATOM   4256  C36 POPC   22      14.752 -23.798   6.360  1.00  0.00      MEMB
ATOM   4257  C37 POPC   22      15.687 -25.005   6.105  1.00  0.00      MEMB
ATOM   4258  C38 POPC   22      15.714 -25.247   4.598  1.00  0.00      MEMB
ATOM   4259  C39 POPC   22      16.912 -26.047   4.006  1.00  0.00      MEMB
ATOM   4260 C310 POPC   22      16.748 -26.521   2.568  1.00  0.00      MEMB
ATOM   4261 C311 POPC   22      17.976 -27.014   1.823  1.00  0.00      MEMB
ATOM   4262 C312 POPC   22      17.630 -27.451   0.442  1.00  0.00      MEMB
ATOM   4263 C313 POPC   22      17.234 -26.384  -0.655  1.00  0.00      MEMB
ATOM   4264 C314 POPC   22      16.678 -26.939  -1.932  1.00  0.00      MEMB
ATOM   4265 C315 POPC   22      17.547 -27.782  -2.794  1.00  0.00      MEMB
ATOM   4266 C316 POPC   22      18.742 -26.976  -3.290  1.00  0.00      MEMB
TER    4267      POPC   22                                                  
ATOM   4267  N   POPC   23      22.703 -15.789  22.476  1.00  0.00      MEMB
ATOM   4268  C12 POPC   23      23.922 -16.610  22.082  1.00  0.00      MEMB
ATOM   4269  C13 POPC   23      21.409 -16.403  22.094  1.00  0.00      MEMB
ATOM   4270  C14 POPC   23      22.654 -15.576  23.962  1.00  0.00      MEMB
ATOM   4271  C15 POPC   23      22.899 -14.453  21.956  1.00  0.00      MEMB
ATOM   4272  C11 POPC   23      24.208 -16.697  20.602  1.00  0.00      MEMB
ATOM   4273  P   POPC   23      26.020 -14.866  20.178  1.00  0.00      MEMB
ATOM   4274  O13 POPC   23      26.833 -15.279  21.335  1.00  0.00      MEMB
ATOM   4275  O14 POPC   23      25.919 -13.430  19.995  1.00  0.00      MEMB
ATOM   4276  O12 POPC   23      24.598 -15.486  20.062  1.00  0.00      MEMB
ATOM   4277  O11 POPC   23      26.793 -15.373  18.912  1.00  0.00      MEMB
ATOM   4278  C1  POPC   23      26.085 -15.898  17.831  1.00  0.00      MEMB
ATOM   4279  C2  POPC   23      26.844 -15.896  16.467  1.00  0.00      MEMB
ATOM   4280  O21 POPC   23      27.905 -16.828  16.532  1.00  0.00      MEMB
ATOM   4281  C21 POPC   23      27.542 -18.053  16.278  1.00  0.00      MEMB
ATOM   4282  O22 POPC   23      26.492 -18.470  15.962  1.00  0.00      MEMB
ATOM   4283  C22 POPC   23      28.754 -18.994  16.321  1.00  0.00      MEMB
ATOM   4284  C3  POPC   23      27.446 -14.497  16.145  1.00  0.00      MEMB
ATOM   4285  O31 POPC   23      28.336 -14.509  15.040  1.00  0.00      MEMB
ATOM   4286  C31 POPC   23      27.756 -14.632  13.915  1.00  0.00      MEMB
ATOM   4287  O32 POPC   23      26.583 -14.821  13.640  1.00  0.00      MEMB
ATOM   4288  C32 POPC   23      28.806 -14.606  12.823  1.00  0.00      MEMB
ATOM   4289  C23 POPC   23      29.768 -18.810  15.240  1.00  0.00      MEMB
ATOM   4290  C24 POPC   23      29.307 -19.037  13.806  1.00  0.00      MEMB
ATOM   4291  C25 POPC   23      30.399 -18.781  12.791  1.00  0.00      MEMB
ATOM   4292  C26 POPC   23      29.990 -19.327  11.474  1.00  0.00      MEMB
ATOM   4293  C27 POPC   23      31.073 -19.274  10.397  1.00  0.00      MEMB
ATOM   4294  C28 POPC   23      31.784 -17.968  10.263  1.00  0.00      MEMB
ATOM   4295  C29 POPC   23      30.896 -16.801  10.026  1.00  0.00      MEMB
ATOM   4296 C210 POPC   23      30.865 -15.811   9.106  1.00  0.00      MEMB
ATOM   4297 C211 POPC   23      31.621 -15.702   7.796  1.00  0.00      MEMB
ATOM   4298 C212 POPC   23      30.731 -15.624   6.568  1.00  0.00      MEMB
ATOM   4299 C213 POPC   23      29.841 -16.901   6.385  1.00  0.00      MEMB
ATOM   4300 C214 POPC   23      28.957 -16.835   5.079  1.00  0.00      MEMB
ATOM   4301 C215 POPC   23      29.706 -17.004   3.749  1.00  0.00      MEMB
ATOM   4302 C216 POPC   23      28.827 -16.590   2.533  1.00  0.00      MEMB
ATOM   4303 C217 POPC   23      29.534 -16.831   1.194  1.00  0.00      MEMB
ATOM   4304 C218 POPC   23      29.054 -15.984   0.074  1.00  0.00      MEMB
ATOM   4305  C33 POPC   23      28.370 -14.081  11.474  1.00  0.00      MEMB
ATOM   4306  C34 POPC   23      27.489 -15.121  10.700  1.00  0.00      MEMB
ATOM   4307  C35 POPC   23      27.038 -14.572   9.342  1.00  0.00      MEMB
ATOM   4308  C36 POPC   23      26.126 -15.512   8.606  1.00  0.00      MEMB
ATOM   4309  C37 POPC   23      26.196 -15.144   7.032  1.00  0.00      MEMB
ATOM   4310  C38 POPC   23      25.595 -16.295   6.108  1.00  0.00      MEMB
ATOM   4311  C39 POPC   23      25.329 -15.674   4.703  1.00  0.00      MEMB
ATOM   4312 C310 POPC   23      24.711 -16.576   3.675  1.00  0.00      MEMB
ATOM   4313 C311 POPC   23      24.792 -16.160   2.250  1.00  0.00      MEMB
ATOM   4314 C312 POPC   23      24.183 -14.780   2.040  1.00  0.00      MEMB
ATOM   4315 C313 POPC   23      24.057 -14.348   0.500  1.00  0.00      MEMB
ATOM   4316 C314 POPC   23      22.938 -13.245   0.239  1.00  0.00      MEMB
ATOM   4317 C315 POPC   23      23.085 -11.978   1.142  1.00  0.00      MEMB
ATOM   4318 C316 POPC   23      21.801 -11.155   0.886  1.00  0.00      MEMB
TER    4319      POPC   23                                                  
ATOM   4319  N   POPC   24      35.398 -12.401  24.323  1.00  0.00      MEMB
ATOM   4320  C12 POPC   24      35.080 -12.802  22.910  1.00  0.00      MEMB
ATOM   4321  C13 POPC   24      34.964 -13.532  25.244  1.00  0.00      MEMB
ATOM   4322  C14 POPC   24      36.856 -12.090  24.476  1.00  0.00      MEMB
ATOM   4323  C15 POPC   24      34.579 -11.194  24.669  1.00  0.00      MEMB
ATOM   4324  C11 POPC   24      35.197 -11.785  21.777  1.00  0.00      MEMB
ATOM   4325  P   POPC   24      32.921 -10.674  20.972  1.00  0.00      MEMB
ATOM   4326  O13 POPC   24      31.807 -10.209  21.835  1.00  0.00      MEMB
ATOM   4327  O14 POPC   24      32.734 -12.019  20.381  1.00  0.00      MEMB
ATOM   4328  O12 POPC   24      34.268 -10.727  21.863  1.00  0.00      MEMB
ATOM   4329  O11 POPC   24      33.190  -9.642  19.809  1.00  0.00      MEMB
ATOM   4330  C1  POPC   24      34.457  -9.469  19.200  1.00  0.00      MEMB
ATOM   4331  C2  POPC   24      34.453  -8.172  18.349  1.00  0.00      MEMB
ATOM   4332  O21 POPC   24      33.146  -7.968  17.705  1.00  0.00      MEMB
ATOM   4333  C21 POPC   24      32.986  -6.789  17.280  1.00  0.00      MEMB
ATOM   4334  O22 POPC   24      33.756  -5.855  17.467  1.00  0.00      MEMB
ATOM   4335  C22 POPC   24      31.682  -6.796  16.409  1.00  0.00      MEMB
ATOM   4336  C3  POPC   24      35.685  -8.235  17.405  1.00  0.00      MEMB
ATOM   4337  O31 POPC   24      35.178  -8.617  16.126  1.00  0.00      MEMB
ATOM   4338  C31 POPC   24      35.257  -9.867  15.737  1.00  0.00      MEMB
ATOM   4339  O32 POPC   24      36.106 -10.627  16.289  1.00  0.00      MEMB
ATOM   4340  C32 POPC   24      34.414 -10.210  14.524  1.00  0.00      MEMB
ATOM   4341  C23 POPC   24      31.330  -5.355  16.002  1.00  0.00      MEMB
ATOM   4342  C24 POPC   24      29.886  -5.226  15.388  1.00  0.00      MEMB
ATOM   4343  C25 POPC   24      29.828  -5.961  14.064  1.00  0.00      MEMB
ATOM   4344  C26 POPC   24      28.516  -5.593  13.339  1.00  0.00      MEMB
ATOM   4345  C27 POPC   24      28.736  -5.809  11.828  1.00  0.00      MEMB
ATOM   4346  C28 POPC   24      27.490  -6.230  11.085  1.00  0.00      MEMB
ATOM   4347  C29 POPC   24      26.649  -5.064  10.562  1.00  0.00      MEMB
ATOM   4348 C210 POPC   24      26.264  -4.870   9.287  1.00  0.00      MEMB
ATOM   4349 C211 POPC   24      26.659  -5.484   8.005  1.00  0.00      MEMB
ATOM   4350 C212 POPC   24      25.571  -6.358   7.342  1.00  0.00      MEMB
ATOM   4351 C213 POPC   24      26.079  -7.159   6.158  1.00  0.00      MEMB
ATOM   4352 C214 POPC   24      24.947  -7.578   5.239  1.00  0.00      MEMB
ATOM   4353 C215 POPC   24      25.386  -8.038   3.880  1.00  0.00      MEMB
ATOM   4354 C216 POPC   24      24.300  -8.214   2.777  1.00  0.00      MEMB
ATOM   4355 C217 POPC   24      24.279  -7.071   1.762  1.00  0.00      MEMB
ATOM   4356 C218 POPC   24      23.290  -7.328   0.636  1.00  0.00      MEMB
ATOM   4357  C33 POPC   24      34.592 -11.713  14.050  1.00  0.00      MEMB
ATOM   4358  C34 POPC   24      33.506 -12.063  12.951  1.00  0.00      MEMB
ATOM   4359  C35 POPC   24      33.496 -11.162  11.721  1.00  0.00      MEMB
ATOM   4360  C36 POPC   24      33.013 -11.968  10.467  1.00  0.00      MEMB
ATOM   4361  C37 POPC   24      32.893 -11.068   9.243  1.00  0.00      MEMB
ATOM   4362  C38 POPC   24      34.237 -11.008   8.495  1.00  0.00      MEMB
ATOM   4363  C39 POPC   24      34.170 -10.152   7.187  1.00  0.00      MEMB
ATOM   4364 C310 POPC   24      35.401 -10.461   6.319  1.00  0.00      MEMB
ATOM   4365 C311 POPC   24      35.326  -9.687   4.938  1.00  0.00      MEMB
ATOM   4366 C312 POPC   24      36.304 -10.261   3.873  1.00  0.00      MEMB
ATOM   4367 C313 POPC   24      37.725 -10.582   4.425  1.00  0.00      MEMB
ATOM   4368 C314 POPC   24      38.734 -10.628   3.274  1.00  0.00      MEMB
ATOM   4369 C315 POPC   24      40.222 -11.175   3.679  1.00  0.00      MEMB
ATOM   4370 C316 POPC   24      41.134 -11.136   2.480  1.00  0.00      MEMB
TER    4371      POPC   24                                                  
ATOM   4371  N   POPC   25      11.809  24.964  26.614  1.00  0.00      MEMB
ATOM   4372  C12 POPC   25      11.705  25.521  25.196  1.00  0.00      MEMB
ATOM   4373  C13 POPC   25      12.863  23.964  26.752  1.00  0.00      MEMB
ATOM   4374  C14 POPC   25      12.158  26.077  27.706  1.00  0.00      MEMB
ATOM   4375  C15 POPC   25      10.476  24.349  27.030  1.00  0.00      MEMB
ATOM   4376  C11 POPC   25      12.823  26.509  24.700  1.00  0.00      MEMB
ATOM   4377  P   POPC   25      11.492  28.824  24.826  1.00  0.00      MEMB
ATOM   4378  O13 POPC   25      11.988  30.232  24.925  1.00  0.00      MEMB
ATOM   4379  O14 POPC   25      10.194  28.511  25.453  1.00  0.00      MEMB
ATOM   4380  O12 POPC   25      12.563  27.786  25.334  1.00  0.00      MEMB
ATOM   4381  O11 POPC   25      11.241  28.431  23.328  1.00  0.00      MEMB
ATOM   4382  C1  POPC   25      12.242  28.756  22.320  1.00  0.00      MEMB
ATOM   4383  C2  POPC   25      11.769  29.701  21.167  1.00  0.00      MEMB
ATOM   4384  O21 POPC   25      12.629  29.556  20.020  1.00  0.00      MEMB
ATOM   4385  C21 POPC   25      12.109  29.422  18.879  1.00  0.00      MEMB
ATOM   4386  O22 POPC   25      10.876  29.612  18.596  1.00  0.00      MEMB
ATOM   4387  C22 POPC   25      13.105  29.211  17.784  1.00  0.00      MEMB
ATOM   4388  C3  POPC   25      11.714  31.156  21.668  1.00  0.00      MEMB
ATOM   4389  O31 POPC   25      10.886  31.897  20.777  1.00  0.00      MEMB
ATOM   4390  C31 POPC   25      11.344  32.566  19.729  1.00  0.00      MEMB
ATOM   4391  O32 POPC   25      12.536  32.746  19.518  1.00  0.00      MEMB
ATOM   4392  C32 POPC   25      10.197  33.234  19.017  1.00  0.00      MEMB
ATOM   4393  C23 POPC   25      12.383  28.598  16.540  1.00  0.00      MEMB
ATOM   4394  C24 POPC   25      13.216  28.139  15.383  1.00  0.00      MEMB
ATOM   4395  C25 POPC   25      14.447  27.299  15.750  1.00  0.00      MEMB
ATOM   4396  C26 POPC   25      15.205  26.608  14.572  1.00  0.00      MEMB
ATOM   4397  C27 POPC   25      16.447  25.944  14.994  1.00  0.00      MEMB
ATOM   4398  C28 POPC   25      17.219  25.130  13.964  1.00  0.00      MEMB
ATOM   4399  C29 POPC   25      17.930  25.984  12.921  1.00  0.00      MEMB
ATOM   4400 C210 POPC   25      17.574  26.239  11.651  1.00  0.00      MEMB
ATOM   4401 C211 POPC   25      16.450  25.550  10.845  1.00  0.00      MEMB
ATOM   4402 C212 POPC   25      16.762  25.493   9.338  1.00  0.00      MEMB
ATOM   4403 C213 POPC   25      18.157  24.779   8.943  1.00  0.00      MEMB
ATOM   4404 C214 POPC   25      18.361  24.579   7.451  1.00  0.00      MEMB
ATOM   4405 C215 POPC   25      18.534  25.901   6.709  1.00  0.00      MEMB
ATOM   4406 C216 POPC   25      18.615  25.811   5.095  1.00  0.00      MEMB
ATOM   4407 C217 POPC   25      18.670  27.192   4.491  1.00  0.00      MEMB
ATOM   4408 C218 POPC   25      19.589  27.239   3.282  1.00  0.00      MEMB
ATOM   4409  C33 POPC   25      10.319  32.875  17.449  1.00  0.00      MEMB
ATOM   4410  C34 POPC   25      11.113  33.908  16.622  1.00  0.00      MEMB
ATOM   4411  C35 POPC   25      12.171  33.320  15.714  1.00  0.00      MEMB
ATOM   4412  C36 POPC   25      11.521  32.393  14.724  1.00  0.00      MEMB
ATOM   4413  C37 POPC   25      12.668  31.820  13.823  1.00  0.00      MEMB
ATOM   4414  C38 POPC   25      12.310  30.701  12.920  1.00  0.00      MEMB
ATOM   4415  C39 POPC   25      13.608  30.232  12.182  1.00  0.00      MEMB
ATOM   4416 C310 POPC   25      13.278  29.154  11.180  1.00  0.00      MEMB
ATOM   4417 C311 POPC   25      14.468  28.805  10.262  1.00  0.00      MEMB
ATOM   4418 C312 POPC   25      15.020  29.936   9.439  1.00  0.00      MEMB
ATOM   4419 C313 POPC   25      16.248  29.427   8.556  1.00  0.00      MEMB
ATOM   4420 C314 POPC   25      17.025  30.644   7.993  1.00  0.00      MEMB
ATOM   4421 C315 POPC   25      18.328  30.166   7.351  1.00  0.00      MEMB
ATOM   4422 C316 POPC   25      19.164  31.330   6.818  1.00  0.00      MEMB
TER    4423      POPC   25                                                  
ATOM   4423  N   POPC   26     -31.022 -10.452  19.807  1.00  0.00      MEMB
ATOM   4424  C12 POPC   26     -29.654  -9.800  19.992  1.00  0.00      MEMB
ATOM   4425  C13 POPC   26     -30.838 -11.945  19.610  1.00  0.00      MEMB
ATOM   4426  C14 POPC   26     -31.876 -10.352  21.025  1.00  0.00      MEMB
ATOM   4427  C15 POPC   26     -31.817  -9.728  18.749  1.00  0.00      MEMB
ATOM   4428  C11 POPC   26     -28.571  -9.908  18.846  1.00  0.00      MEMB
ATOM   4429  P   POPC   26     -27.011 -11.813  19.787  1.00  0.00      MEMB
ATOM   4430  O13 POPC   26     -26.839 -13.286  19.518  1.00  0.00      MEMB
ATOM   4431  O14 POPC   26     -27.449 -11.524  21.130  1.00  0.00      MEMB
ATOM   4432  O12 POPC   26     -28.090 -11.260  18.806  1.00  0.00      MEMB
ATOM   4433  O11 POPC   26     -25.706 -10.992  19.424  1.00  0.00      MEMB
ATOM   4434  C1  POPC   26     -25.465 -10.869  18.016  1.00  0.00      MEMB
ATOM   4435  C2  POPC   26     -25.006 -12.152  17.377  1.00  0.00      MEMB
ATOM   4436  O21 POPC   26     -23.765 -11.842  16.723  1.00  0.00      MEMB
ATOM   4437  C21 POPC   26     -22.768 -12.735  16.904  1.00  0.00      MEMB
ATOM   4438  O22 POPC   26     -22.662 -13.604  17.708  1.00  0.00      MEMB
ATOM   4439  C22 POPC   26     -21.549 -12.321  16.044  1.00  0.00      MEMB
ATOM   4440  C3  POPC   26     -26.091 -12.784  16.440  1.00  0.00      MEMB
ATOM   4441  O31 POPC   26     -26.437 -11.880  15.396  1.00  0.00      MEMB
ATOM   4442  C31 POPC   26     -26.842 -12.476  14.228  1.00  0.00      MEMB
ATOM   4443  O32 POPC   26     -27.101 -13.656  14.127  1.00  0.00      MEMB
ATOM   4444  C32 POPC   26     -26.828 -11.578  13.045  1.00  0.00      MEMB
ATOM   4445  C23 POPC   26     -21.196 -13.292  14.991  1.00  0.00      MEMB
ATOM   4446  C24 POPC   26     -22.222 -13.456  13.870  1.00  0.00      MEMB
ATOM   4447  C25 POPC   26     -21.800 -14.554  12.853  1.00  0.00      MEMB
ATOM   4448  C26 POPC   26     -22.579 -14.390  11.501  1.00  0.00      MEMB
ATOM   4449  C27 POPC   26     -24.131 -14.470  11.664  1.00  0.00      MEMB
ATOM   4450  C28 POPC   26     -24.889 -14.980  10.444  1.00  0.00      MEMB
ATOM   4451  C29 POPC   26     -26.359 -14.948  10.674  1.00  0.00      MEMB
ATOM   4452 C210 POPC   26     -27.246 -16.000  10.375  1.00  0.00      MEMB
ATOM   4453 C211 POPC   26     -26.699 -17.379  10.028  1.00  0.00      MEMB
ATOM   4454 C212 POPC   26     -27.410 -17.979   8.755  1.00  0.00      MEMB
ATOM   4455 C213 POPC   26     -27.379 -17.203   7.380  1.00  0.00      MEMB
ATOM   4456 C214 POPC   26     -27.623 -18.198   6.327  1.00  0.00      MEMB
ATOM   4457 C215 POPC   26     -27.567 -17.518   5.003  1.00  0.00      MEMB
ATOM   4458 C216 POPC   26     -27.128 -18.558   3.959  1.00  0.00      MEMB
ATOM   4459 C217 POPC   26     -27.228 -18.217   2.522  1.00  0.00      MEMB
ATOM   4460 C218 POPC   26     -28.633 -18.306   1.863  1.00  0.00      MEMB
ATOM   4461  C33 POPC   26     -28.321 -11.261  12.785  1.00  0.00      MEMB
ATOM   4462  C34 POPC   26     -28.708 -10.367  11.600  1.00  0.00      MEMB
ATOM   4463  C35 POPC   26     -30.202 -10.056  11.524  1.00  0.00      MEMB
ATOM   4464  C36 POPC   26     -30.827  -9.039  10.494  1.00  0.00      MEMB
ATOM   4465  C37 POPC   26     -30.666  -9.451   9.075  1.00  0.00      MEMB
ATOM   4466  C38 POPC   26     -31.504  -8.545   8.159  1.00  0.00      MEMB
ATOM   4467  C39 POPC   26     -31.301  -7.085   8.348  1.00  0.00      MEMB
ATOM   4468 C310 POPC   26     -32.204  -6.385   7.293  1.00  0.00      MEMB
ATOM   4469 C311 POPC   26     -32.461  -4.940   7.617  1.00  0.00      MEMB
ATOM   4470 C312 POPC   26     -31.130  -4.201   7.935  1.00  0.00      MEMB
ATOM   4471 C313 POPC   26     -31.356  -2.632   8.131  1.00  0.00      MEMB
ATOM   4472 C314 POPC   26     -32.148  -2.149   9.406  1.00  0.00      MEMB
ATOM   4473 C315 POPC   26     -31.484  -2.468  10.765  1.00  0.00      MEMB
ATOM   4474 C316 POPC   26     -29.956  -2.371  10.803  1.00  0.00      MEMB
TER    4475      POPC   26                                                  
ATOM   4475  N   POPC   27     -29.311  17.170  18.190  1.00  0.00      MEMB
ATOM   4476  C12 POPC   27     -28.547  17.402  16.870  1.00  0.00      MEMB
ATOM   4477  C13 POPC   27     -28.357  17.307  19.336  1.00  0.00      MEMB
ATOM   4478  C14 POPC   27     -30.392  18.165  18.386  1.00  0.00      MEMB
ATOM   4479  C15 POPC   27     -29.853  15.744  18.189  1.00  0.00      MEMB
ATOM   4480  C11 POPC   27     -27.904  18.798  16.563  1.00  0.00      MEMB
ATOM   4481  P   POPC   27     -25.332  18.354  17.092  1.00  0.00      MEMB
ATOM   4482  O13 POPC   27     -25.527  16.884  17.177  1.00  0.00      MEMB
ATOM   4483  O14 POPC   27     -24.322  18.867  18.068  1.00  0.00      MEMB
ATOM   4484  O12 POPC   27     -26.787  19.007  17.399  1.00  0.00      MEMB
ATOM   4485  O11 POPC   27     -25.073  18.852  15.589  1.00  0.00      MEMB
ATOM   4486  C1  POPC   27     -25.172  20.177  15.154  1.00  0.00      MEMB
ATOM   4487  C2  POPC   27     -24.054  20.476  14.062  1.00  0.00      MEMB
ATOM   4488  O21 POPC   27     -24.118  19.571  12.932  1.00  0.00      MEMB
ATOM   4489  C21 POPC   27     -24.947  19.992  11.937  1.00  0.00      MEMB
ATOM   4490  O22 POPC   27     -25.570  21.003  11.954  1.00  0.00      MEMB
ATOM   4491  C22 POPC   27     -24.937  18.957  10.792  1.00  0.00      MEMB
ATOM   4492  C3  POPC   27     -22.604  20.225  14.712  1.00  0.00      MEMB
ATOM   4493  O31 POPC   27     -21.526  20.381  13.720  1.00  0.00      MEMB
ATOM   4494  C31 POPC   27     -20.783  21.427  13.653  1.00  0.00      MEMB
ATOM   4495  O32 POPC   27     -20.893  22.370  14.446  1.00  0.00      MEMB
ATOM   4496  C32 POPC   27     -19.899  21.467  12.356  1.00  0.00      MEMB
ATOM   4497  C23 POPC   27     -26.043  19.125   9.743  1.00  0.00      MEMB
ATOM   4498  C24 POPC   27     -26.050  17.988   8.772  1.00  0.00      MEMB
ATOM   4499  C25 POPC   27     -27.337  18.207   7.966  1.00  0.00      MEMB
ATOM   4500  C26 POPC   27     -27.534  17.288   6.775  1.00  0.00      MEMB
ATOM   4501  C27 POPC   27     -28.767  17.775   6.017  1.00  0.00      MEMB
ATOM   4502  C28 POPC   27     -29.012  16.889   4.804  1.00  0.00      MEMB
ATOM   4503  C29 POPC   27     -29.889  17.554   3.740  1.00  0.00      MEMB
ATOM   4504 C210 POPC   27     -31.000  17.006   3.051  1.00  0.00      MEMB
ATOM   4505 C211 POPC   27     -31.521  15.579   3.350  1.00  0.00      MEMB
ATOM   4506 C212 POPC   27     -31.590  14.782   2.002  1.00  0.00      MEMB
ATOM   4507 C213 POPC   27     -30.271  14.802   1.222  1.00  0.00      MEMB
ATOM   4508 C214 POPC   27     -30.596  13.912   0.019  1.00  0.00      MEMB
ATOM   4509 C215 POPC   27     -29.461  13.918  -0.965  1.00  0.00      MEMB
ATOM   4510 C216 POPC   27     -29.784  13.044  -2.199  1.00  0.00      MEMB
ATOM   4511 C217 POPC   27     -28.539  12.719  -2.940  1.00  0.00      MEMB
ATOM   4512 C218 POPC   27     -28.898  12.250  -4.322  1.00  0.00      MEMB
ATOM   4513  C33 POPC   27     -20.156  22.760  11.516  1.00  0.00      MEMB
ATOM   4514  C34 POPC   27     -21.540  22.804  10.865  1.00  0.00      MEMB
ATOM   4515  C35 POPC   27     -22.053  21.637  10.073  1.00  0.00      MEMB
ATOM   4516  C36 POPC   27     -21.326  21.664   8.705  1.00  0.00      MEMB
ATOM   4517  C37 POPC   27     -22.066  20.878   7.630  1.00  0.00      MEMB
ATOM   4518  C38 POPC   27     -21.254  20.527   6.365  1.00  0.00      MEMB
ATOM   4519  C39 POPC   27     -20.778  21.744   5.575  1.00  0.00      MEMB
ATOM   4520 C310 POPC   27     -20.989  21.695   4.054  1.00  0.00      MEMB
ATOM   4521 C311 POPC   27     -19.923  20.955   3.281  1.00  0.00      MEMB
ATOM   4522 C312 POPC   27     -20.193  20.876   1.721  1.00  0.00      MEMB
ATOM   4523 C313 POPC   27     -19.227  20.131   0.736  1.00  0.00      MEMB
ATOM   4524 C314 POPC   27     -19.638  20.358  -0.712  1.00  0.00      MEMB
ATOM   4525 C315 POPC   27     -18.578  19.987  -1.818  1.00  0.00      MEMB
ATOM   4526 C316 POPC   27     -18.900  20.547  -3.169  1.00  0.00      MEMB
TER    4527      POPC   27                                                  
ATOM   4527  N   POPC   28     -18.110 -20.696  18.071  1.00  0.00      MEMB
ATOM   4528  C12 POPC   28     -18.646 -19.232  18.091  1.00  0.00      MEMB
ATOM   4529  C13 POPC   28     -17.252 -20.997  19.253  1.00  0.00      MEMB
ATOM   4530  C14 POPC   28     -19.273 -21.647  18.143  1.00  0.00      MEMB
ATOM   4531  C15 POPC   28     -17.325 -20.957  16.857  1.00  0.00      MEMB
ATOM   4532  C11 POPC   28     -17.664 -18.154  17.928  1.00  0.00      MEMB
ATOM   4533  P   POPC   28     -15.060 -18.417  18.746  1.00  0.00      MEMB
ATOM   4534  O13 POPC   28     -14.673 -19.488  19.702  1.00  0.00      MEMB
ATOM   4535  O14 POPC   28     -14.310 -17.170  18.840  1.00  0.00      MEMB
ATOM   4536  O12 POPC   28     -16.642 -18.152  18.937  1.00  0.00      MEMB
ATOM   4537  O11 POPC   28     -14.974 -18.976  17.252  1.00  0.00      MEMB
ATOM   4538  C1  POPC   28     -13.758 -18.890  16.498  1.00  0.00      MEMB
ATOM   4539  C2  POPC   28     -13.917 -18.801  14.911  1.00  0.00      MEMB
ATOM   4540  O21 POPC   28     -14.919 -17.869  14.501  1.00  0.00      MEMB
ATOM   4541  C21 POPC   28     -14.802 -16.558  14.731  1.00  0.00      MEMB
ATOM   4542  O22 POPC   28     -13.812 -16.043  15.256  1.00  0.00      MEMB
ATOM   4543  C22 POPC   28     -16.124 -15.869  14.291  1.00  0.00      MEMB
ATOM   4544  C3  POPC   28     -14.176 -20.206  14.338  1.00  0.00      MEMB
ATOM   4545  O31 POPC   28     -14.218 -20.134  12.894  1.00  0.00      MEMB
ATOM   4546  C31 POPC   28     -15.508 -20.076  12.451  1.00  0.00      MEMB
ATOM   4547  O32 POPC   28     -16.505 -20.044  13.175  1.00  0.00      MEMB
ATOM   4548  C32 POPC   28     -15.546 -19.951  10.879  1.00  0.00      MEMB
ATOM   4549  C23 POPC   28     -16.781 -16.278  12.940  1.00  0.00      MEMB
ATOM   4550  C24 POPC   28     -16.037 -15.901  11.665  1.00  0.00      MEMB
ATOM   4551  C25 POPC   28     -16.455 -14.555  11.129  1.00  0.00      MEMB
ATOM   4552  C26 POPC   28     -15.589 -13.982  10.021  1.00  0.00      MEMB
ATOM   4553  C27 POPC   28     -14.062 -14.010  10.402  1.00  0.00      MEMB
ATOM   4554  C28 POPC   28     -13.178 -13.265   9.434  1.00  0.00      MEMB
ATOM   4555  C29 POPC   28     -13.513 -11.843   9.191  1.00  0.00      MEMB
ATOM   4556 C210 POPC   28     -14.132 -11.391   8.082  1.00  0.00      MEMB
ATOM   4557 C211 POPC   28     -14.551 -12.119   6.896  1.00  0.00      MEMB
ATOM   4558 C212 POPC   28     -14.614 -11.157   5.699  1.00  0.00      MEMB
ATOM   4559 C213 POPC   28     -14.944 -11.914   4.406  1.00  0.00      MEMB
ATOM   4560 C214 POPC   28     -13.697 -12.608   3.826  1.00  0.00      MEMB
ATOM   4561 C215 POPC   28     -13.947 -13.339   2.526  1.00  0.00      MEMB
ATOM   4562 C216 POPC   28     -12.633 -13.838   1.850  1.00  0.00      MEMB
ATOM   4563 C217 POPC   28     -12.917 -15.064   1.062  1.00  0.00      MEMB
ATOM   4564 C218 POPC   28     -11.953 -15.302  -0.166  1.00  0.00      MEMB
ATOM   4565  C33 POPC   28     -16.809 -20.497  10.290  1.00  0.00      MEMB
ATOM   4566  C34 POPC   28     -16.973 -20.042   8.848  1.00  0.00      MEMB
ATOM   4567  C35 POPC   28     -18.062 -20.731   8.080  1.00  0.00      MEMB
ATOM   4568  C36 POPC   28     -18.083 -20.318   6.626  1.00  0.00      MEMB
ATOM   4569  C37 POPC   28     -19.309 -20.638   5.875  1.00  0.00      MEMB
ATOM   4570  C38 POPC   28     -19.264 -19.982   4.486  1.00  0.00      MEMB
ATOM   4571  C39 POPC   28     -20.665 -20.080   3.906  1.00  0.00      MEMB
ATOM   4572 C310 POPC   28     -20.552 -19.672   2.427  1.00  0.00      MEMB
ATOM   4573 C311 POPC   28     -21.882 -19.437   1.786  1.00  0.00      MEMB
ATOM   4574 C312 POPC   28     -22.759 -20.686   1.832  1.00  0.00      MEMB
ATOM   4575 C313 POPC   28     -24.153 -20.483   1.130  1.00  0.00      MEMB
ATOM   4576 C314 POPC   28     -24.068 -20.718  -0.367  1.00  0.00      MEMB
ATOM   4577 C315 POPC   28     -25.361 -21.334  -1.065  1.00  0.00      MEMB
ATOM   4578 C316 POPC   28     -25.172 -21.423  -2.564  1.00  0.00      MEMB
TER    4579      POPC   28                                                  
ATOM   4579  N   POPC   29     -28.029  -2.838  19.030  1.00  0.00      MEMB
ATOM   4580  C12 POPC   29     -28.422  -3.493  17.698  1.00  0.00      MEMB
ATOM   4581  C13 POPC   29     -29.252  -2.207  19.621  1.00  0.00      MEMB
ATOM   4582  C14 POPC   29     -27.477  -3.827  20.069  1.00  0.00      MEMB
ATOM   4583  C15 POPC   29     -26.935  -1.869  18.680  1.00  0.00      MEMB
ATOM   4584  C11 POPC   29     -27.294  -4.140  16.818  1.00  0.00      MEMB
ATOM   4585  P   POPC   29     -26.820  -6.554  17.656  1.00  0.00      MEMB
ATOM   4586  O13 POPC   29     -28.104  -6.802  16.967  1.00  0.00      MEMB
ATOM   4587  O14 POPC   29     -26.660  -6.992  19.047  1.00  0.00      MEMB
ATOM   4588  O12 POPC   29     -26.337  -4.986  17.534  1.00  0.00      MEMB
ATOM   4589  O11 POPC   29     -25.628  -7.299  16.930  1.00  0.00      MEMB
ATOM   4590  C1  POPC   29     -24.514  -6.613  16.347  1.00  0.00      MEMB
ATOM   4591  C2  POPC   29     -24.063  -7.254  15.026  1.00  0.00      MEMB
ATOM   4592  O21 POPC   29     -25.301  -7.493  14.328  1.00  0.00      MEMB
ATOM   4593  C21 POPC   29     -25.753  -6.469  13.656  1.00  0.00      MEMB
ATOM   4594  O22 POPC   29     -25.309  -5.349  13.631  1.00  0.00      MEMB
ATOM   4595  C22 POPC   29     -26.902  -6.941  12.793  1.00  0.00      MEMB
ATOM   4596  C3  POPC   29     -23.263  -8.586  15.174  1.00  0.00      MEMB
ATOM   4597  O31 POPC   29     -23.273  -9.498  14.075  1.00  0.00      MEMB
ATOM   4598  C31 POPC   29     -22.572  -9.091  13.017  1.00  0.00      MEMB
ATOM   4599  O32 POPC   29     -21.881  -8.109  12.969  1.00  0.00      MEMB
ATOM   4600  C32 POPC   29     -23.168  -9.836  11.872  1.00  0.00      MEMB
ATOM   4601  C23 POPC   29     -26.532  -6.775  11.303  1.00  0.00      MEMB
ATOM   4602  C24 POPC   29     -27.634  -6.167  10.484  1.00  0.00      MEMB
ATOM   4603  C25 POPC   29     -27.327  -5.971   9.012  1.00  0.00      MEMB
ATOM   4604  C26 POPC   29     -27.226  -7.116   8.092  1.00  0.00      MEMB
ATOM   4605  C27 POPC   29     -26.748  -6.756   6.639  1.00  0.00      MEMB
ATOM   4606  C28 POPC   29     -26.927  -7.939   5.595  1.00  0.00      MEMB
ATOM   4607  C29 POPC   29     -28.322  -8.077   5.177  1.00  0.00      MEMB
ATOM   4608 C210 POPC   29     -28.957  -7.637   4.095  1.00  0.00      MEMB
ATOM   4609 C211 POPC   29     -28.141  -6.967   2.985  1.00  0.00      MEMB
ATOM   4610 C212 POPC   29     -28.022  -5.375   3.088  1.00  0.00      MEMB
ATOM   4611 C213 POPC   29     -27.602  -4.779   1.800  1.00  0.00      MEMB
ATOM   4612 C214 POPC   29     -27.151  -3.283   1.794  1.00  0.00      MEMB
ATOM   4613 C215 POPC   29     -27.877  -2.569   0.686  1.00  0.00      MEMB
ATOM   4614 C216 POPC   29     -27.547  -1.042   0.708  1.00  0.00      MEMB
ATOM   4615 C217 POPC   29     -28.401  -0.146  -0.218  1.00  0.00      MEMB
ATOM   4616 C218 POPC   29     -28.657   1.286   0.393  1.00  0.00      MEMB
ATOM   4617  C33 POPC   29     -22.703  -9.276  10.538  1.00  0.00      MEMB
ATOM   4618  C34 POPC   29     -23.223 -10.065   9.270  1.00  0.00      MEMB
ATOM   4619  C35 POPC   29     -24.700 -10.191   9.241  1.00  0.00      MEMB
ATOM   4620  C36 POPC   29     -25.246 -10.916   8.069  1.00  0.00      MEMB
ATOM   4621  C37 POPC   29     -26.717 -11.050   7.955  1.00  0.00      MEMB
ATOM   4622  C38 POPC   29     -27.118 -11.664   6.600  1.00  0.00      MEMB
ATOM   4623  C39 POPC   29     -28.525 -12.128   6.669  1.00  0.00      MEMB
ATOM   4624 C310 POPC   29     -29.193 -12.544   5.352  1.00  0.00      MEMB
ATOM   4625 C311 POPC   29     -29.688 -11.261   4.555  1.00  0.00      MEMB
ATOM   4626 C312 POPC   29     -30.592 -11.601   3.389  1.00  0.00      MEMB
ATOM   4627 C313 POPC   29     -31.032 -10.319   2.645  1.00  0.00      MEMB
ATOM   4628 C314 POPC   29     -31.900 -10.597   1.335  1.00  0.00      MEMB
ATOM   4629 C315 POPC   29     -32.413  -9.389   0.477  1.00  0.00      MEMB
ATOM   4630 C316 POPC   29     -33.312  -9.782  -0.744  1.00  0.00      MEMB
TER    4631      POPC   29                                                  
ATOM   4631  N   POPC   30       5.003  24.770  17.459  1.00  0.00      MEMB
ATOM   4632  C12 POPC   30       3.671  25.108  18.031  1.00  0.00      MEMB
ATOM   4633  C13 POPC   30       5.630  23.716  18.345  1.00  0.00      MEMB
ATOM   4634  C14 POPC   30       4.850  24.247  16.083  1.00  0.00      MEMB
ATOM   4635  C15 POPC   30       5.801  26.001  17.495  1.00  0.00      MEMB
ATOM   4636  C11 POPC   30       2.693  23.896  18.304  1.00  0.00      MEMB
ATOM   4637  P   POPC   30       0.483  25.098  17.768  1.00  0.00      MEMB
ATOM   4638  O13 POPC   30       1.119  25.903  16.670  1.00  0.00      MEMB
ATOM   4639  O14 POPC   30      -0.504  25.796  18.560  1.00  0.00      MEMB
ATOM   4640  O12 POPC   30       1.507  24.510  18.832  1.00  0.00      MEMB
ATOM   4641  O11 POPC   30      -0.212  23.826  17.186  1.00  0.00      MEMB
ATOM   4642  C1  POPC   30       0.201  23.246  15.954  1.00  0.00      MEMB
ATOM   4643  C2  POPC   30      -0.933  23.286  14.780  1.00  0.00      MEMB
ATOM   4644  O21 POPC   30      -1.299  24.647  14.489  1.00  0.00      MEMB
ATOM   4645  C21 POPC   30      -0.480  25.112  13.530  1.00  0.00      MEMB
ATOM   4646  O22 POPC   30       0.302  24.605  12.822  1.00  0.00      MEMB
ATOM   4647  C22 POPC   30      -0.836  26.600  13.450  1.00  0.00      MEMB
ATOM   4648  C3  POPC   30      -2.167  22.533  15.333  1.00  0.00      MEMB
ATOM   4649  O31 POPC   30      -3.299  22.848  14.494  1.00  0.00      MEMB
ATOM   4650  C31 POPC   30      -4.220  23.618  15.096  1.00  0.00      MEMB
ATOM   4651  O32 POPC   30      -4.226  24.031  16.221  1.00  0.00      MEMB
ATOM   4652  C32 POPC   30      -5.293  23.873  14.077  1.00  0.00      MEMB
ATOM   4653  C23 POPC   30      -2.307  26.752  12.997  1.00  0.00      MEMB
ATOM   4654  C24 POPC   30      -2.635  28.228  12.603  1.00  0.00      MEMB
ATOM   4655  C25 POPC   30      -3.991  28.227  11.869  1.00  0.00      MEMB
ATOM   4656  C26 POPC   30      -4.309  29.710  11.487  1.00  0.00      MEMB
ATOM   4657  C27 POPC   30      -5.732  29.929  10.914  1.00  0.00      MEMB
ATOM   4658  C28 POPC   30      -5.853  29.196   9.561  1.00  0.00      MEMB
ATOM   4659  C29 POPC   30      -5.371  30.159   8.532  1.00  0.00      MEMB
ATOM   4660 C210 POPC   30      -4.284  29.946   7.719  1.00  0.00      MEMB
ATOM   4661 C211 POPC   30      -3.553  28.619   7.584  1.00  0.00      MEMB
ATOM   4662 C212 POPC   30      -3.429  28.171   6.087  1.00  0.00      MEMB
ATOM   4663 C213 POPC   30      -4.725  27.929   5.309  1.00  0.00      MEMB
ATOM   4664 C214 POPC   30      -4.427  27.546   3.835  1.00  0.00      MEMB
ATOM   4665 C215 POPC   30      -5.692  27.444   3.066  1.00  0.00      MEMB
ATOM   4666 C216 POPC   30      -5.346  27.063   1.623  1.00  0.00      MEMB
ATOM   4667 C217 POPC   30      -6.597  26.666   0.849  1.00  0.00      MEMB
ATOM   4668 C218 POPC   30      -6.279  25.947  -0.510  1.00  0.00      MEMB
ATOM   4669  C33 POPC   30      -5.979  25.256  14.073  1.00  0.00      MEMB
ATOM   4670  C34 POPC   30      -7.236  25.247  13.147  1.00  0.00      MEMB
ATOM   4671  C35 POPC   30      -6.863  25.367  11.687  1.00  0.00      MEMB
ATOM   4672  C36 POPC   30      -8.190  25.264  10.931  1.00  0.00      MEMB
ATOM   4673  C37 POPC   30      -7.966  25.493   9.474  1.00  0.00      MEMB
ATOM   4674  C38 POPC   30      -9.079  24.971   8.571  1.00  0.00      MEMB
ATOM   4675  C39 POPC   30      -9.082  25.416   7.121  1.00  0.00      MEMB
ATOM   4676 C310 POPC   30     -10.200  24.722   6.389  1.00  0.00      MEMB
ATOM   4677 C311 POPC   30     -10.311  25.140   5.005  1.00  0.00      MEMB
ATOM   4678 C312 POPC   30     -10.574  23.951   4.087  1.00  0.00      MEMB
ATOM   4679 C313 POPC   30     -10.666  24.289   2.579  1.00  0.00      MEMB
ATOM   4680 C314 POPC   30     -10.882  22.989   1.735  1.00  0.00      MEMB
ATOM   4681 C315 POPC   30     -11.072  23.191   0.234  1.00  0.00      MEMB
ATOM   4682 C316 POPC   30     -11.712  22.095  -0.563  1.00  0.00      MEMB
TER    4683      POPC   30                                                  
ATOM   4683  N   POPC   31      -6.763  33.038  20.891  1.00  0.00      MEMB
ATOM   4684  C12 POPC   31      -8.205  33.061  21.523  1.00  0.00      MEMB
ATOM   4685  C13 POPC   31      -6.156  34.304  21.438  1.00  0.00      MEMB
ATOM   4686  C14 POPC   31      -6.036  31.888  21.467  1.00  0.00      MEMB
ATOM   4687  C15 POPC   31      -6.702  32.988  19.392  1.00  0.00      MEMB
ATOM   4688  C11 POPC   31      -9.227  34.203  21.280  1.00  0.00      MEMB
ATOM   4689  P   POPC   31     -10.754  32.979  19.469  1.00  0.00      MEMB
ATOM   4690  O13 POPC   31     -11.924  32.771  20.363  1.00  0.00      MEMB
ATOM   4691  O14 POPC   31      -9.974  31.796  19.112  1.00  0.00      MEMB
ATOM   4692  O12 POPC   31      -9.819  34.116  19.947  1.00  0.00      MEMB
ATOM   4693  O11 POPC   31     -11.255  33.748  18.123  1.00  0.00      MEMB
ATOM   4694  C1  POPC   31     -10.466  33.798  16.960  1.00  0.00      MEMB
ATOM   4695  C2  POPC   31     -10.878  32.637  15.979  1.00  0.00      MEMB
ATOM   4696  O21 POPC   31     -10.420  32.890  14.656  1.00  0.00      MEMB
ATOM   4697  C21 POPC   31     -10.331  31.801  13.945  1.00  0.00      MEMB
ATOM   4698  O22 POPC   31     -10.632  30.697  14.349  1.00  0.00      MEMB
ATOM   4699  C22 POPC   31      -9.701  32.006  12.585  1.00  0.00      MEMB
ATOM   4700  C3  POPC   31     -12.452  32.499  16.104  1.00  0.00      MEMB
ATOM   4701  O31 POPC   31     -13.139  33.667  15.560  1.00  0.00      MEMB
ATOM   4702  C31 POPC   31     -14.152  33.431  14.695  1.00  0.00      MEMB
ATOM   4703  O32 POPC   31     -14.389  32.368  14.170  1.00  0.00      MEMB
ATOM   4704  C32 POPC   31     -14.821  34.820  14.316  1.00  0.00      MEMB
ATOM   4705  C23 POPC   31      -9.832  30.812  11.595  1.00  0.00      MEMB
ATOM   4706  C24 POPC   31      -9.279  31.337  10.302  1.00  0.00      MEMB
ATOM   4707  C25 POPC   31      -9.494  30.306   9.120  1.00  0.00      MEMB
ATOM   4708  C26 POPC   31      -9.004  30.846   7.777  1.00  0.00      MEMB
ATOM   4709  C27 POPC   31      -8.714  29.701   6.713  1.00  0.00      MEMB
ATOM   4710  C28 POPC   31     -10.021  28.943   6.414  1.00  0.00      MEMB
ATOM   4711  C29 POPC   31     -10.933  29.761   5.590  1.00  0.00      MEMB
ATOM   4712 C210 POPC   31     -11.115  29.778   4.265  1.00  0.00      MEMB
ATOM   4713 C211 POPC   31     -10.341  29.066   3.123  1.00  0.00      MEMB
ATOM   4714 C212 POPC   31     -11.091  28.118   2.270  1.00  0.00      MEMB
ATOM   4715 C213 POPC   31     -10.305  27.614   1.097  1.00  0.00      MEMB
ATOM   4716 C214 POPC   31     -11.207  27.030   0.001  1.00  0.00      MEMB
ATOM   4717 C215 POPC   31     -10.530  26.835  -1.367  1.00  0.00      MEMB
ATOM   4718 C216 POPC   31     -11.426  26.357  -2.457  1.00  0.00      MEMB
ATOM   4719 C217 POPC   31     -10.932  26.067  -3.867  1.00  0.00      MEMB
ATOM   4720 C218 POPC   31     -10.434  24.640  -4.136  1.00  0.00      MEMB
ATOM   4721  C33 POPC   31     -15.871  34.659  13.214  1.00  0.00      MEMB
ATOM   4722  C34 POPC   31     -16.175  35.995  12.538  1.00  0.00      MEMB
ATOM   4723  C35 POPC   31     -17.195  35.943  11.358  1.00  0.00      MEMB
ATOM   4724  C36 POPC   31     -17.522  37.187  10.577  1.00  0.00      MEMB
ATOM   4725  C37 POPC   31     -18.639  36.974   9.550  1.00  0.00      MEMB
ATOM   4726  C38 POPC   31     -18.067  36.668   8.187  1.00  0.00      MEMB
ATOM   4727  C39 POPC   31     -19.114  36.613   7.093  1.00  0.00      MEMB
ATOM   4728 C310 POPC   31     -18.632  36.355   5.630  1.00  0.00      MEMB
ATOM   4729 C311 POPC   31     -17.917  35.014   5.404  1.00  0.00      MEMB
ATOM   4730 C312 POPC   31     -17.946  34.635   3.921  1.00  0.00      MEMB
ATOM   4731 C313 POPC   31     -16.622  34.130   3.329  1.00  0.00      MEMB
ATOM   4732 C314 POPC   31     -16.676  33.950   1.744  1.00  0.00      MEMB
ATOM   4733 C315 POPC   31     -15.212  33.739   1.160  1.00  0.00      MEMB
ATOM   4734 C316 POPC   31     -14.750  32.320   1.231  1.00  0.00      MEMB
TER    4735      POPC   31                                                  
ATOM   4735  N   POPC   32      34.689  -0.661  23.814  1.00  0.00      MEMB
ATOM   4736  C12 POPC   32      35.743   0.311  23.260  1.00  0.00      MEMB
ATOM   4737  C13 POPC   32      33.489   0.077  24.212  1.00  0.00      MEMB
ATOM   4738  C14 POPC   32      34.321  -1.654  22.841  1.00  0.00      MEMB
ATOM   4739  C15 POPC   32      35.182  -1.377  25.001  1.00  0.00      MEMB
ATOM   4740  C11 POPC   32      35.438   1.205  22.117  1.00  0.00      MEMB
ATOM   4741  P   POPC   32      33.451   2.977  21.814  1.00  0.00      MEMB
ATOM   4742  O13 POPC   32      33.116   4.315  22.385  1.00  0.00      MEMB
ATOM   4743  O14 POPC   32      32.473   1.921  22.035  1.00  0.00      MEMB
ATOM   4744  O12 POPC   32      34.764   2.384  22.581  1.00  0.00      MEMB
ATOM   4745  O11 POPC   32      33.751   3.105  20.265  1.00  0.00      MEMB
ATOM   4746  C1  POPC   32      32.861   3.764  19.356  1.00  0.00      MEMB
ATOM   4747  C2  POPC   32      31.582   2.939  19.042  1.00  0.00      MEMB
ATOM   4748  O21 POPC   32      32.008   1.589  18.604  1.00  0.00      MEMB
ATOM   4749  C21 POPC   32      31.097   0.804  18.035  1.00  0.00      MEMB
ATOM   4750  O22 POPC   32      29.943   0.916  18.053  1.00  0.00      MEMB
ATOM   4751  C22 POPC   32      31.845  -0.231  17.348  1.00  0.00      MEMB
ATOM   4752  C3  POPC   32      30.677   3.699  18.002  1.00  0.00      MEMB
ATOM   4753  O31 POPC   32      31.232   3.729  16.652  1.00  0.00      MEMB
ATOM   4754  C31 POPC   32      31.601   4.943  16.167  1.00  0.00      MEMB
ATOM   4755  O32 POPC   32      31.550   6.010  16.755  1.00  0.00      MEMB
ATOM   4756  C32 POPC   32      32.185   4.751  14.785  1.00  0.00      MEMB
ATOM   4757  C23 POPC   32      32.009   0.113  15.868  1.00  0.00      MEMB
ATOM   4758  C24 POPC   32      32.630  -1.007  15.023  1.00  0.00      MEMB
ATOM   4759  C25 POPC   32      32.209  -0.944  13.508  1.00  0.00      MEMB
ATOM   4760  C26 POPC   32      32.736  -2.152  12.754  1.00  0.00      MEMB
ATOM   4761  C27 POPC   32      31.949  -2.339  11.457  1.00  0.00      MEMB
ATOM   4762  C28 POPC   32      32.728  -2.974  10.402  1.00  0.00      MEMB
ATOM   4763  C29 POPC   32      33.180  -4.392  10.762  1.00  0.00      MEMB
ATOM   4764 C210 POPC   32      33.112  -5.487   9.979  1.00  0.00      MEMB
ATOM   4765 C211 POPC   32      32.464  -5.611   8.634  1.00  0.00      MEMB
ATOM   4766 C212 POPC   32      31.460  -6.701   8.505  1.00  0.00      MEMB
ATOM   4767 C213 POPC   32      30.674  -6.441   7.218  1.00  0.00      MEMB
ATOM   4768 C214 POPC   32      31.454  -6.505   5.954  1.00  0.00      MEMB
ATOM   4769 C215 POPC   32      30.556  -6.957   4.749  1.00  0.00      MEMB
ATOM   4770 C216 POPC   32      31.123  -6.791   3.348  1.00  0.00      MEMB
ATOM   4771 C217 POPC   32      30.095  -6.915   2.157  1.00  0.00      MEMB
ATOM   4772 C218 POPC   32      30.781  -6.694   0.770  1.00  0.00      MEMB
ATOM   4773  C33 POPC   32      31.213   4.389  13.638  1.00  0.00      MEMB
ATOM   4774  C34 POPC   32      30.731   2.936  13.688  1.00  0.00      MEMB
ATOM   4775  C35 POPC   32      30.180   2.283  12.394  1.00  0.00      MEMB
ATOM   4776  C36 POPC   32      31.191   2.371  11.174  1.00  0.00      MEMB
ATOM   4777  C37 POPC   32      30.530   1.576  10.002  1.00  0.00      MEMB
ATOM   4778  C38 POPC   32      31.598   1.428   8.873  1.00  0.00      MEMB
ATOM   4779  C39 POPC   32      30.981   1.017   7.547  1.00  0.00      MEMB
ATOM   4780 C310 POPC   32      31.893   0.603   6.394  1.00  0.00      MEMB
ATOM   4781 C311 POPC   32      32.884   1.790   5.932  1.00  0.00      MEMB
ATOM   4782 C312 POPC   32      33.914   1.138   4.941  1.00  0.00      MEMB
ATOM   4783 C313 POPC   32      34.633   2.162   4.166  1.00  0.00      MEMB
ATOM   4784 C314 POPC   32      35.845   1.588   3.348  1.00  0.00      MEMB
ATOM   4785 C315 POPC   32      35.631   0.879   1.939  1.00  0.00      MEMB
ATOM   4786 C316 POPC   32      36.934   0.331   1.376  1.00  0.00      MEMB
TER    4787      POPC   32                                                  
ATOM   4787  N   POPC   33       8.840 -41.982  16.998  1.00  0.00      MEMB
ATOM   4788  C12 POPC   33      10.326 -41.821  17.391  1.00  0.00      MEMB
ATOM   4789  C13 POPC   33       8.295 -43.265  17.472  1.00  0.00      MEMB
ATOM   4790  C14 POPC   33       8.254 -40.806  17.778  1.00  0.00      MEMB
ATOM   4791  C15 POPC   33       8.544 -41.653  15.515  1.00  0.00      MEMB
ATOM   4792  C11 POPC   33      11.031 -40.532  16.896  1.00  0.00      MEMB
ATOM   4793  P   POPC   33      11.324 -37.955  17.043  1.00  0.00      MEMB
ATOM   4794  O13 POPC   33      12.806 -37.970  16.891  1.00  0.00      MEMB
ATOM   4795  O14 POPC   33      10.726 -36.900  17.910  1.00  0.00      MEMB
ATOM   4796  O12 POPC   33      10.860 -39.285  17.631  1.00  0.00      MEMB
ATOM   4797  O11 POPC   33      10.608 -37.832  15.668  1.00  0.00      MEMB
ATOM   4798  C1  POPC   33       9.151 -37.842  15.634  1.00  0.00      MEMB
ATOM   4799  C2  POPC   33       8.493 -36.739  14.689  1.00  0.00      MEMB
ATOM   4800  O21 POPC   33       9.076 -36.748  13.372  1.00  0.00      MEMB
ATOM   4801  C21 POPC   33       8.867 -37.744  12.534  1.00  0.00      MEMB
ATOM   4802  O22 POPC   33       8.234 -38.736  12.766  1.00  0.00      MEMB
ATOM   4803  C22 POPC   33       9.422 -37.308  11.078  1.00  0.00      MEMB
ATOM   4804  C3  POPC   33       8.789 -35.303  15.254  1.00  0.00      MEMB
ATOM   4805  O31 POPC   33       8.774 -34.199  14.304  1.00  0.00      MEMB
ATOM   4806  C31 POPC   33       7.629 -33.998  13.654  1.00  0.00      MEMB
ATOM   4807  O32 POPC   33       6.542 -34.492  13.985  1.00  0.00      MEMB
ATOM   4808  C32 POPC   33       7.864 -33.134  12.485  1.00  0.00      MEMB
ATOM   4809  C23 POPC   33       9.708 -38.504  10.137  1.00  0.00      MEMB
ATOM   4810  C24 POPC   33       8.475 -39.102   9.370  1.00  0.00      MEMB
ATOM   4811  C25 POPC   33       7.512 -38.026   8.725  1.00  0.00      MEMB
ATOM   4812  C26 POPC   33       8.118 -37.216   7.612  1.00  0.00      MEMB
ATOM   4813  C27 POPC   33       7.240 -36.054   6.944  1.00  0.00      MEMB
ATOM   4814  C28 POPC   33       8.111 -35.039   6.105  1.00  0.00      MEMB
ATOM   4815  C29 POPC   33       8.903 -35.694   4.979  1.00  0.00      MEMB
ATOM   4816 C210 POPC   33       8.576 -35.676   3.684  1.00  0.00      MEMB
ATOM   4817 C211 POPC   33       7.504 -34.910   2.892  1.00  0.00      MEMB
ATOM   4818 C212 POPC   33       6.978 -35.704   1.672  1.00  0.00      MEMB
ATOM   4819 C213 POPC   33       5.690 -35.085   1.036  1.00  0.00      MEMB
ATOM   4820 C214 POPC   33       5.400 -35.695  -0.392  1.00  0.00      MEMB
ATOM   4821 C215 POPC   33       4.111 -35.267  -1.178  1.00  0.00      MEMB
ATOM   4822 C216 POPC   33       3.793 -33.739  -1.251  1.00  0.00      MEMB
ATOM   4823 C217 POPC   33       4.825 -32.909  -1.929  1.00  0.00      MEMB
ATOM   4824 C218 POPC   33       4.603 -31.449  -1.538  1.00  0.00      MEMB
ATOM   4825  C33 POPC   33       6.719 -33.171  11.415  1.00  0.00      MEMB
ATOM   4826  C34 POPC   33       5.796 -31.923  11.511  1.00  0.00      MEMB
ATOM   4827  C35 POPC   33       5.901 -31.066  10.261  1.00  0.00      MEMB
ATOM   4828  C36 POPC   33       7.353 -30.555  10.074  1.00  0.00      MEMB
ATOM   4829  C37 POPC   33       7.501 -29.194   9.440  1.00  0.00      MEMB
ATOM   4830  C38 POPC   33       6.812 -29.006   8.117  1.00  0.00      MEMB
ATOM   4831  C39 POPC   33       7.289 -29.935   7.047  1.00  0.00      MEMB
ATOM   4832 C310 POPC   33       6.834 -29.513   5.650  1.00  0.00      MEMB
ATOM   4833 C311 POPC   33       7.271 -30.574   4.611  1.00  0.00      MEMB
ATOM   4834 C312 POPC   33       6.797 -30.335   3.140  1.00  0.00      MEMB
ATOM   4835 C313 POPC   33       7.740 -29.660   2.038  1.00  0.00      MEMB
ATOM   4836 C314 POPC   33       8.347 -28.378   2.582  1.00  0.00      MEMB
ATOM   4837 C315 POPC   33       8.940 -27.328   1.632  1.00  0.00      MEMB
ATOM   4838 C316 POPC   33       7.942 -26.924   0.501  1.00  0.00      MEMB
TER    4839      POPC   33                                                  
ATOM   4839  N   POPC   34     -37.736   8.950  25.540  1.00  0.00      MEMB
ATOM   4840  C12 POPC   34     -38.187   9.689  24.253  1.00  0.00      MEMB
ATOM   4841  C13 POPC   34     -38.725   9.168  26.659  1.00  0.00      MEMB
ATOM   4842  C14 POPC   34     -37.461   7.473  25.369  1.00  0.00      MEMB
ATOM   4843  C15 POPC   34     -36.453   9.537  25.927  1.00  0.00      MEMB
ATOM   4844  C11 POPC   34     -37.211   9.862  23.127  1.00  0.00      MEMB
ATOM   4845  P   POPC   34     -35.516   8.656  21.655  1.00  0.00      MEMB
ATOM   4846  O13 POPC   34     -34.925   7.317  21.572  1.00  0.00      MEMB
ATOM   4847  O14 POPC   34     -34.565   9.775  21.811  1.00  0.00      MEMB
ATOM   4848  O12 POPC   34     -36.430   8.635  22.861  1.00  0.00      MEMB
ATOM   4849  O11 POPC   34     -36.439   9.042  20.494  1.00  0.00      MEMB
ATOM   4850  C1  POPC   34     -37.059   8.081  19.568  1.00  0.00      MEMB
ATOM   4851  C2  POPC   34     -36.786   8.360  18.088  1.00  0.00      MEMB
ATOM   4852  O21 POPC   34     -35.345   8.178  17.809  1.00  0.00      MEMB
ATOM   4853  C21 POPC   34     -35.103   6.856  17.579  1.00  0.00      MEMB
ATOM   4854  O22 POPC   34     -35.866   5.929  17.867  1.00  0.00      MEMB
ATOM   4855  C22 POPC   34     -33.826   6.774  16.740  1.00  0.00      MEMB
ATOM   4856  C3  POPC   34     -37.140   9.812  17.605  1.00  0.00      MEMB
ATOM   4857  O31 POPC   34     -37.346   9.791  16.155  1.00  0.00      MEMB
ATOM   4858  C31 POPC   34     -36.264   9.882  15.359  1.00  0.00      MEMB
ATOM   4859  O32 POPC   34     -35.147  10.248  15.723  1.00  0.00      MEMB
ATOM   4860  C32 POPC   34     -36.594   9.493  13.950  1.00  0.00      MEMB
ATOM   4861  C23 POPC   34     -33.956   5.743  15.561  1.00  0.00      MEMB
ATOM   4862  C24 POPC   34     -34.482   6.281  14.239  1.00  0.00      MEMB
ATOM   4863  C25 POPC   34     -34.162   5.430  13.047  1.00  0.00      MEMB
ATOM   4864  C26 POPC   34     -34.908   5.903  11.801  1.00  0.00      MEMB
ATOM   4865  C27 POPC   34     -34.633   4.938  10.630  1.00  0.00      MEMB
ATOM   4866  C28 POPC   34     -35.325   5.608   9.367  1.00  0.00      MEMB
ATOM   4867  C29 POPC   34     -35.281   4.667   8.182  1.00  0.00      MEMB
ATOM   4868 C210 POPC   34     -34.583   4.847   7.062  1.00  0.00      MEMB
ATOM   4869 C211 POPC   34     -34.029   6.090   6.548  1.00  0.00      MEMB
ATOM   4870 C212 POPC   34     -34.873   6.579   5.337  1.00  0.00      MEMB
ATOM   4871 C213 POPC   34     -34.427   5.875   4.098  1.00  0.00      MEMB
ATOM   4872 C214 POPC   34     -33.155   6.549   3.559  1.00  0.00      MEMB
ATOM   4873 C215 POPC   34     -32.634   5.933   2.216  1.00  0.00      MEMB
ATOM   4874 C216 POPC   34     -31.854   4.629   2.229  1.00  0.00      MEMB
ATOM   4875 C217 POPC   34     -31.629   4.099   0.847  1.00  0.00      MEMB
ATOM   4876 C218 POPC   34     -32.811   4.147  -0.184  1.00  0.00      MEMB
ATOM   4877  C33 POPC   34     -35.585  10.110  13.012  1.00  0.00      MEMB
ATOM   4878  C34 POPC   34     -35.670   9.743  11.523  1.00  0.00      MEMB
ATOM   4879  C35 POPC   34     -34.695  10.546  10.721  1.00  0.00      MEMB
ATOM   4880  C36 POPC   34     -34.651  10.229   9.257  1.00  0.00      MEMB
ATOM   4881  C37 POPC   34     -36.010  10.488   8.429  1.00  0.00      MEMB
ATOM   4882  C38 POPC   34     -35.818  10.373   6.894  1.00  0.00      MEMB
ATOM   4883  C39 POPC   34     -37.085  10.827   6.166  1.00  0.00      MEMB
ATOM   4884 C310 POPC   34     -37.459   9.983   4.978  1.00  0.00      MEMB
ATOM   4885 C311 POPC   34     -36.475  10.063   3.790  1.00  0.00      MEMB
ATOM   4886 C312 POPC   34     -36.833   9.083   2.718  1.00  0.00      MEMB
ATOM   4887 C313 POPC   34     -35.816   9.168   1.583  1.00  0.00      MEMB
ATOM   4888 C314 POPC   34     -36.131   8.256   0.446  1.00  0.00      MEMB
ATOM   4889 C315 POPC   34     -34.913   8.164  -0.514  1.00  0.00      MEMB
ATOM   4890 C316 POPC   34     -35.144   7.232  -1.725  1.00  0.00      MEMB
TER    4891      POPC   34                                                  
ATOM   4891  N   POPC   35      27.507  24.403  18.132  1.00  0.00      MEMB
ATOM   4892  C12 POPC   35      26.197  25.185  18.154  1.00  0.00      MEMB
ATOM   4893  C13 POPC   35      27.163  22.954  17.855  1.00  0.00      MEMB
ATOM   4894  C14 POPC   35      28.465  24.929  17.101  1.00  0.00      MEMB
ATOM   4895  C15 POPC   35      28.188  24.441  19.532  1.00  0.00      MEMB
ATOM   4896  C11 POPC   35      25.225  25.052  16.914  1.00  0.00      MEMB
ATOM   4897  P   POPC   35      23.498  23.442  17.809  1.00  0.00      MEMB
ATOM   4898  O13 POPC   35      22.572  24.580  17.934  1.00  0.00      MEMB
ATOM   4899  O14 POPC   35      23.991  22.859  19.085  1.00  0.00      MEMB
ATOM   4900  O12 POPC   35      24.673  23.745  16.808  1.00  0.00      MEMB
ATOM   4901  O11 POPC   35      22.705  22.355  17.003  1.00  0.00      MEMB
ATOM   4902  C1  POPC   35      22.079  22.540  15.756  1.00  0.00      MEMB
ATOM   4903  C2  POPC   35      21.676  21.293  14.968  1.00  0.00      MEMB
ATOM   4904  O21 POPC   35      22.956  20.733  14.392  1.00  0.00      MEMB
ATOM   4905  C21 POPC   35      22.828  19.479  14.012  1.00  0.00      MEMB
ATOM   4906  O22 POPC   35      21.802  18.818  14.220  1.00  0.00      MEMB
ATOM   4907  C22 POPC   35      23.989  18.919  13.202  1.00  0.00      MEMB
ATOM   4908  C3  POPC   35      20.727  21.682  13.867  1.00  0.00      MEMB
ATOM   4909  O31 POPC   35      21.272  22.749  13.083  1.00  0.00      MEMB
ATOM   4910  C31 POPC   35      20.479  22.979  12.045  1.00  0.00      MEMB
ATOM   4911  O32 POPC   35      19.315  22.565  11.955  1.00  0.00      MEMB
ATOM   4912  C32 POPC   35      21.330  23.704  11.021  1.00  0.00      MEMB
ATOM   4913  C23 POPC   35      24.159  19.728  11.850  1.00  0.00      MEMB
ATOM   4914  C24 POPC   35      23.012  19.460  10.869  1.00  0.00      MEMB
ATOM   4915  C25 POPC   35      23.500  19.456   9.416  1.00  0.00      MEMB
ATOM   4916  C26 POPC   35      22.414  19.321   8.346  1.00  0.00      MEMB
ATOM   4917  C27 POPC   35      23.009  18.514   7.119  1.00  0.00      MEMB
ATOM   4918  C28 POPC   35      21.878  18.078   6.079  1.00  0.00      MEMB
ATOM   4919  C29 POPC   35      22.347  17.598   4.744  1.00  0.00      MEMB
ATOM   4920 C210 POPC   35      22.629  18.383   3.686  1.00  0.00      MEMB
ATOM   4921 C211 POPC   35      22.376  19.945   3.520  1.00  0.00      MEMB
ATOM   4922 C212 POPC   35      21.374  20.162   2.477  1.00  0.00      MEMB
ATOM   4923 C213 POPC   35      21.434  21.606   2.009  1.00  0.00      MEMB
ATOM   4924 C214 POPC   35      20.645  21.855   0.690  1.00  0.00      MEMB
ATOM   4925 C215 POPC   35      20.217  23.295   0.387  1.00  0.00      MEMB
ATOM   4926 C216 POPC   35      19.252  23.385  -0.772  1.00  0.00      MEMB
ATOM   4927 C217 POPC   35      18.960  24.845  -1.320  1.00  0.00      MEMB
ATOM   4928 C218 POPC   35      18.077  24.691  -2.560  1.00  0.00      MEMB
ATOM   4929  C33 POPC   35      21.059  23.009   9.675  1.00  0.00      MEMB
ATOM   4930  C34 POPC   35      21.792  23.879   8.551  1.00  0.00      MEMB
ATOM   4931  C35 POPC   35      22.249  22.945   7.348  1.00  0.00      MEMB
ATOM   4932  C36 POPC   35      23.003  23.905   6.364  1.00  0.00      MEMB
ATOM   4933  C37 POPC   35      22.052  24.909   5.592  1.00  0.00      MEMB
ATOM   4934  C38 POPC   35      22.817  25.499   4.479  1.00  0.00      MEMB
ATOM   4935  C39 POPC   35      22.831  24.525   3.214  1.00  0.00      MEMB
ATOM   4936 C310 POPC   35      23.599  25.141   1.967  1.00  0.00      MEMB
ATOM   4937 C311 POPC   35      23.250  26.645   1.699  1.00  0.00      MEMB
ATOM   4938 C312 POPC   35      23.752  27.036   0.289  1.00  0.00      MEMB
ATOM   4939 C313 POPC   35      22.897  28.182  -0.346  1.00  0.00      MEMB
ATOM   4940 C314 POPC   35      22.697  29.479   0.438  1.00  0.00      MEMB
ATOM   4941 C315 POPC   35      21.873  30.605  -0.155  1.00  0.00      MEMB
ATOM   4942 C316 POPC   35      20.383  30.399  -0.199  1.00  0.00      MEMB
TER    4943      POPC   35                                                  
ATOM   4943  N   POPC   36      13.074 -30.295  18.087  1.00  0.00      MEMB
ATOM   4944  C12 POPC   36      12.091 -31.055  17.194  1.00  0.00      MEMB
ATOM   4945  C13 POPC   36      13.388 -31.174  19.279  1.00  0.00      MEMB
ATOM   4946  C14 POPC   36      14.362 -30.012  17.395  1.00  0.00      MEMB
ATOM   4947  C15 POPC   36      12.443 -29.089  18.591  1.00  0.00      MEMB
ATOM   4948  C11 POPC   36      11.822 -30.392  15.815  1.00  0.00      MEMB
ATOM   4949  P   POPC   36       9.473 -29.249  16.185  1.00  0.00      MEMB
ATOM   4950  O13 POPC   36       9.136 -28.275  17.156  1.00  0.00      MEMB
ATOM   4951  O14 POPC   36       9.016 -30.649  16.398  1.00  0.00      MEMB
ATOM   4952  O12 POPC   36      11.023 -29.205  15.928  1.00  0.00      MEMB
ATOM   4953  O11 POPC   36       8.907 -28.699  14.788  1.00  0.00      MEMB
ATOM   4954  C1  POPC   36       9.524 -29.189  13.571  1.00  0.00      MEMB
ATOM   4955  C2  POPC   36      10.413 -28.014  12.985  1.00  0.00      MEMB
ATOM   4956  O21 POPC   36       9.672 -27.272  11.986  1.00  0.00      MEMB
ATOM   4957  C21 POPC   36      10.213 -26.250  11.386  1.00  0.00      MEMB
ATOM   4958  O22 POPC   36      11.313 -25.780  11.562  1.00  0.00      MEMB
ATOM   4959  C22 POPC   36       9.179 -25.605  10.389  1.00  0.00      MEMB
ATOM   4960  C3  POPC   36      11.832 -28.518  12.482  1.00  0.00      MEMB
ATOM   4961  O31 POPC   36      11.716 -29.118  11.130  1.00  0.00      MEMB
ATOM   4962  C31 POPC   36      11.682 -30.382  11.099  1.00  0.00      MEMB
ATOM   4963  O32 POPC   36      11.793 -31.132  12.024  1.00  0.00      MEMB
ATOM   4964  C32 POPC   36      11.206 -30.952   9.795  1.00  0.00      MEMB
ATOM   4965  C23 POPC   36       9.573 -26.010   8.968  1.00  0.00      MEMB
ATOM   4966  C24 POPC   36      10.808 -25.327   8.420  1.00  0.00      MEMB
ATOM   4967  C25 POPC   36      11.050 -25.680   6.950  1.00  0.00      MEMB
ATOM   4968  C26 POPC   36      11.303 -27.216   6.721  1.00  0.00      MEMB
ATOM   4969  C27 POPC   36      11.816 -27.694   5.403  1.00  0.00      MEMB
ATOM   4970  C28 POPC   36      12.164 -29.196   5.292  1.00  0.00      MEMB
ATOM   4971  C29 POPC   36      11.152 -30.287   5.503  1.00  0.00      MEMB
ATOM   4972 C210 POPC   36      10.969 -31.292   4.644  1.00  0.00      MEMB
ATOM   4973 C211 POPC   36      11.767 -31.462   3.377  1.00  0.00      MEMB
ATOM   4974 C212 POPC   36      11.480 -32.708   2.615  1.00  0.00      MEMB
ATOM   4975 C213 POPC   36      10.319 -32.448   1.701  1.00  0.00      MEMB
ATOM   4976 C214 POPC   36      10.068 -33.698   0.766  1.00  0.00      MEMB
ATOM   4977 C215 POPC   36       8.828 -33.507  -0.223  1.00  0.00      MEMB
ATOM   4978 C216 POPC   36       9.193 -32.629  -1.439  1.00  0.00      MEMB
ATOM   4979 C217 POPC   36       9.971 -33.372  -2.561  1.00  0.00      MEMB
ATOM   4980 C218 POPC   36      10.462 -32.404  -3.700  1.00  0.00      MEMB
ATOM   4981  C33 POPC   36      10.690 -32.355   9.795  1.00  0.00      MEMB
ATOM   4982  C34 POPC   36      10.403 -32.962   8.420  1.00  0.00      MEMB
ATOM   4983  C35 POPC   36      11.531 -33.293   7.466  1.00  0.00      MEMB
ATOM   4984  C36 POPC   36      12.549 -34.222   8.083  1.00  0.00      MEMB
ATOM   4985  C37 POPC   36      13.711 -34.590   7.204  1.00  0.00      MEMB
ATOM   4986  C38 POPC   36      13.394 -34.739   5.744  1.00  0.00      MEMB
ATOM   4987  C39 POPC   36      14.544 -35.226   4.945  1.00  0.00      MEMB
ATOM   4988 C310 POPC   36      14.319 -35.489   3.478  1.00  0.00      MEMB
ATOM   4989 C311 POPC   36      13.312 -36.675   3.209  1.00  0.00      MEMB
ATOM   4990 C312 POPC   36      13.955 -38.100   3.439  1.00  0.00      MEMB
ATOM   4991 C313 POPC   36      13.036 -39.168   2.920  1.00  0.00      MEMB
ATOM   4992 C314 POPC   36      13.768 -40.329   2.304  1.00  0.00      MEMB
ATOM   4993 C315 POPC   36      12.936 -41.282   1.426  1.00  0.00      MEMB
ATOM   4994 C316 POPC   36      13.811 -42.546   1.117  1.00  0.00      MEMB
TER    4995      POPC   36                                                  
ATOM   4995  N   POPC   37      28.742  10.866  21.292  1.00  0.00      MEMB
ATOM   4996  C12 POPC   37      28.029  10.415  20.039  1.00  0.00      MEMB
ATOM   4997  C13 POPC   37      30.153  10.349  21.405  1.00  0.00      MEMB
ATOM   4998  C14 POPC   37      28.847  12.361  21.279  1.00  0.00      MEMB
ATOM   4999  C15 POPC   37      27.895  10.449  22.499  1.00  0.00      MEMB
ATOM   5000  C11 POPC   37      28.811  10.573  18.742  1.00  0.00      MEMB
ATOM   5001  P   POPC   37      28.127  12.846  17.553  1.00  0.00      MEMB
ATOM   5002  O13 POPC   37      27.966  14.071  18.404  1.00  0.00      MEMB
ATOM   5003  O14 POPC   37      26.920  12.099  17.204  1.00  0.00      MEMB
ATOM   5004  O12 POPC   37      29.141  11.901  18.295  1.00  0.00      MEMB
ATOM   5005  O11 POPC   37      28.905  13.181  16.197  1.00  0.00      MEMB
ATOM   5006  C1  POPC   37      30.186  13.894  16.218  1.00  0.00      MEMB
ATOM   5007  C2  POPC   37      29.876  15.399  16.153  1.00  0.00      MEMB
ATOM   5008  O21 POPC   37      29.432  15.806  14.864  1.00  0.00      MEMB
ATOM   5009  C21 POPC   37      28.808  16.863  14.733  1.00  0.00      MEMB
ATOM   5010  O22 POPC   37      28.409  17.630  15.601  1.00  0.00      MEMB
ATOM   5011  C22 POPC   37      28.676  17.126  13.227  1.00  0.00      MEMB
ATOM   5012  C3  POPC   37      31.054  16.219  16.715  1.00  0.00      MEMB
ATOM   5013  O31 POPC   37      32.216  16.055  15.982  1.00  0.00      MEMB
ATOM   5014  C31 POPC   37      32.664  17.042  15.271  1.00  0.00      MEMB
ATOM   5015  O32 POPC   37      32.051  18.121  15.150  1.00  0.00      MEMB
ATOM   5016  C32 POPC   37      34.104  16.790  14.993  1.00  0.00      MEMB
ATOM   5017  C23 POPC   37      27.593  16.230  12.488  1.00  0.00      MEMB
ATOM   5018  C24 POPC   37      27.466  16.771  11.013  1.00  0.00      MEMB
ATOM   5019  C25 POPC   37      26.870  15.718  10.058  1.00  0.00      MEMB
ATOM   5020  C26 POPC   37      25.296  15.670  10.029  1.00  0.00      MEMB
ATOM   5021  C27 POPC   37      24.712  14.975   8.843  1.00  0.00      MEMB
ATOM   5022  C28 POPC   37      23.148  14.874   8.900  1.00  0.00      MEMB
ATOM   5023  C29 POPC   37      22.479  14.052   7.805  1.00  0.00      MEMB
ATOM   5024 C210 POPC   37      21.203  14.221   7.499  1.00  0.00      MEMB
ATOM   5025 C211 POPC   37      20.175  15.088   8.165  1.00  0.00      MEMB
ATOM   5026 C212 POPC   37      18.722  15.076   7.647  1.00  0.00      MEMB
ATOM   5027 C213 POPC   37      18.659  15.635   6.143  1.00  0.00      MEMB
ATOM   5028 C214 POPC   37      17.671  14.890   5.228  1.00  0.00      MEMB
ATOM   5029 C215 POPC   37      17.334  15.610   3.901  1.00  0.00      MEMB
ATOM   5030 C216 POPC   37      18.518  15.509   2.869  1.00  0.00      MEMB
ATOM   5031 C217 POPC   37      18.036  16.224   1.552  1.00  0.00      MEMB
ATOM   5032 C218 POPC   37      19.147  16.348   0.516  1.00  0.00      MEMB
ATOM   5033  C33 POPC   37      34.475  17.008  13.528  1.00  0.00      MEMB
ATOM   5034  C34 POPC   37      33.830  16.118  12.507  1.00  0.00      MEMB
ATOM   5035  C35 POPC   37      32.559  16.777  11.936  1.00  0.00      MEMB
ATOM   5036  C36 POPC   37      31.767  15.914  10.861  1.00  0.00      MEMB
ATOM   5037  C37 POPC   37      31.155  14.668  11.414  1.00  0.00      MEMB
ATOM   5038  C38 POPC   37      30.347  13.767  10.456  1.00  0.00      MEMB
ATOM   5039  C39 POPC   37      31.150  13.003   9.434  1.00  0.00      MEMB
ATOM   5040 C310 POPC   37      30.368  12.001   8.474  1.00  0.00      MEMB
ATOM   5041 C311 POPC   37      29.255  12.685   7.680  1.00  0.00      MEMB
ATOM   5042 C312 POPC   37      28.395  11.749   6.689  1.00  0.00      MEMB
ATOM   5043 C313 POPC   37      27.629  10.518   7.308  1.00  0.00      MEMB
ATOM   5044 C314 POPC   37      27.237   9.442   6.204  1.00  0.00      MEMB
ATOM   5045 C315 POPC   37      26.282   8.318   6.696  1.00  0.00      MEMB
ATOM   5046 C316 POPC   37      24.738   8.555   6.709  1.00  0.00      MEMB
TER    5047      POPC   37                                                  
ATOM   5047  N   POPC   38      24.482 -25.041  21.870  1.00  0.00      MEMB
ATOM   5048  C12 POPC   38      25.286 -25.941  20.931  1.00  0.00      MEMB
ATOM   5049  C13 POPC   38      25.420 -24.118  22.530  1.00  0.00      MEMB
ATOM   5050  C14 POPC   38      23.411 -24.198  21.288  1.00  0.00      MEMB
ATOM   5051  C15 POPC   38      23.909 -25.909  22.912  1.00  0.00      MEMB
ATOM   5052  C11 POPC   38      25.920 -25.388  19.665  1.00  0.00      MEMB
ATOM   5053  P   POPC   38      23.959 -25.389  17.934  1.00  0.00      MEMB
ATOM   5054  O13 POPC   38      22.737 -24.587  17.885  1.00  0.00      MEMB
ATOM   5055  O14 POPC   38      23.720 -26.790  18.395  1.00  0.00      MEMB
ATOM   5056  O12 POPC   38      24.935 -24.694  18.942  1.00  0.00      MEMB
ATOM   5057  O11 POPC   38      24.697 -25.369  16.564  1.00  0.00      MEMB
ATOM   5058  C1  POPC   38      25.560 -24.401  16.103  1.00  0.00      MEMB
ATOM   5059  C2  POPC   38      24.897 -23.286  15.138  1.00  0.00      MEMB
ATOM   5060  O21 POPC   38      24.460 -23.983  13.859  1.00  0.00      MEMB
ATOM   5061  C21 POPC   38      23.697 -23.171  13.111  1.00  0.00      MEMB
ATOM   5062  O22 POPC   38      23.291 -22.106  13.488  1.00  0.00      MEMB
ATOM   5063  C22 POPC   38      23.410 -23.873  11.780  1.00  0.00      MEMB
ATOM   5064  C3  POPC   38      26.038 -22.185  14.853  1.00  0.00      MEMB
ATOM   5065  O31 POPC   38      26.733 -22.485  13.642  1.00  0.00      MEMB
ATOM   5066  C31 POPC   38      28.017 -22.747  13.717  1.00  0.00      MEMB
ATOM   5067  O32 POPC   38      28.674 -22.929  14.722  1.00  0.00      MEMB
ATOM   5068  C32 POPC   38      28.552 -22.966  12.287  1.00  0.00      MEMB
ATOM   5069  C23 POPC   38      22.739 -25.321  11.738  1.00  0.00      MEMB
ATOM   5070  C24 POPC   38      22.205 -25.651  10.347  1.00  0.00      MEMB
ATOM   5071  C25 POPC   38      22.198 -27.214  10.099  1.00  0.00      MEMB
ATOM   5072  C26 POPC   38      21.921 -27.484   8.598  1.00  0.00      MEMB
ATOM   5073  C27 POPC   38      23.201 -27.328   7.795  1.00  0.00      MEMB
ATOM   5074  C28 POPC   38      22.895 -27.716   6.291  1.00  0.00      MEMB
ATOM   5075  C29 POPC   38      21.909 -26.819   5.517  1.00  0.00      MEMB
ATOM   5076 C210 POPC   38      21.183 -27.153   4.430  1.00  0.00      MEMB
ATOM   5077 C211 POPC   38      21.153 -28.546   3.816  1.00  0.00      MEMB
ATOM   5078 C212 POPC   38      22.137 -28.855   2.658  1.00  0.00      MEMB
ATOM   5079 C213 POPC   38      21.882 -30.159   1.815  1.00  0.00      MEMB
ATOM   5080 C214 POPC   38      22.934 -30.246   0.631  1.00  0.00      MEMB
ATOM   5081 C215 POPC   38      23.653 -31.543   0.463  1.00  0.00      MEMB
ATOM   5082 C216 POPC   38      23.903 -32.383   1.722  1.00  0.00      MEMB
ATOM   5083 C217 POPC   38      24.679 -33.655   1.528  1.00  0.00      MEMB
ATOM   5084 C218 POPC   38      25.205 -34.294   2.795  1.00  0.00      MEMB
ATOM   5085  C33 POPC   38      30.095 -23.274  12.379  1.00  0.00      MEMB
ATOM   5086  C34 POPC   38      30.675 -23.381  10.950  1.00  0.00      MEMB
ATOM   5087  C35 POPC   38      32.208 -23.278  10.983  1.00  0.00      MEMB
ATOM   5088  C36 POPC   38      32.852 -23.338   9.609  1.00  0.00      MEMB
ATOM   5089  C37 POPC   38      32.624 -22.112   8.658  1.00  0.00      MEMB
ATOM   5090  C38 POPC   38      33.538 -22.096   7.395  1.00  0.00      MEMB
ATOM   5091  C39 POPC   38      33.343 -20.770   6.650  1.00  0.00      MEMB
ATOM   5092 C310 POPC   38      34.196 -20.846   5.340  1.00  0.00      MEMB
ATOM   5093 C311 POPC   38      34.303 -19.627   4.442  1.00  0.00      MEMB
ATOM   5094 C312 POPC   38      35.085 -19.918   3.159  1.00  0.00      MEMB
ATOM   5095 C313 POPC   38      36.454 -20.569   3.328  1.00  0.00      MEMB
ATOM   5096 C314 POPC   38      37.357 -20.659   2.127  1.00  0.00      MEMB
ATOM   5097 C315 POPC   38      37.919 -19.293   1.700  1.00  0.00      MEMB
ATOM   5098 C316 POPC   38      38.822 -19.320   0.462  1.00  0.00      MEMB
TER    5099      POPC   38                                                  
ATOM   5099  N   POPC   39       5.835  33.479  25.533  1.00  0.00      MEMB
ATOM   5100  C12 POPC   39       6.426  32.670  24.391  1.00  0.00      MEMB
ATOM   5101  C13 POPC   39       4.553  32.893  26.051  1.00  0.00      MEMB
ATOM   5102  C14 POPC   39       6.775  33.508  26.639  1.00  0.00      MEMB
ATOM   5103  C15 POPC   39       5.666  34.878  25.093  1.00  0.00      MEMB
ATOM   5104  C11 POPC   39       5.589  32.584  23.191  1.00  0.00      MEMB
ATOM   5105  P   POPC   39       6.703  33.980  21.160  1.00  0.00      MEMB
ATOM   5106  O13 POPC   39       8.070  34.288  21.539  1.00  0.00      MEMB
ATOM   5107  O14 POPC   39       6.089  35.008  20.287  1.00  0.00      MEMB
ATOM   5108  O12 POPC   39       5.773  33.771  22.458  1.00  0.00      MEMB
ATOM   5109  O11 POPC   39       6.810  32.588  20.430  1.00  0.00      MEMB
ATOM   5110  C1  POPC   39       5.628  31.965  19.817  1.00  0.00      MEMB
ATOM   5111  C2  POPC   39       5.970  30.547  19.296  1.00  0.00      MEMB
ATOM   5112  O21 POPC   39       6.532  30.700  17.972  1.00  0.00      MEMB
ATOM   5113  C21 POPC   39       7.306  29.581  17.595  1.00  0.00      MEMB
ATOM   5114  O22 POPC   39       7.424  28.571  18.300  1.00  0.00      MEMB
ATOM   5115  C22 POPC   39       8.008  29.831  16.276  1.00  0.00      MEMB
ATOM   5116  C3  POPC   39       4.642  29.720  19.279  1.00  0.00      MEMB
ATOM   5117  O31 POPC   39       3.669  30.322  18.371  1.00  0.00      MEMB
ATOM   5118  C31 POPC   39       3.673  29.895  17.120  1.00  0.00      MEMB
ATOM   5119  O32 POPC   39       4.292  28.884  16.760  1.00  0.00      MEMB
ATOM   5120  C32 POPC   39       2.736  30.790  16.336  1.00  0.00      MEMB
ATOM   5121  C23 POPC   39       7.051  29.507  15.082  1.00  0.00      MEMB
ATOM   5122  C24 POPC   39       7.560  29.652  13.661  1.00  0.00      MEMB
ATOM   5123  C25 POPC   39       6.600  29.073  12.606  1.00  0.00      MEMB
ATOM   5124  C26 POPC   39       5.469  29.948  12.236  1.00  0.00      MEMB
ATOM   5125  C27 POPC   39       5.682  30.660  10.917  1.00  0.00      MEMB
ATOM   5126  C28 POPC   39       5.258  29.746   9.696  1.00  0.00      MEMB
ATOM   5127  C29 POPC   39       4.873  30.781   8.606  1.00  0.00      MEMB
ATOM   5128 C210 POPC   39       5.495  30.768   7.363  1.00  0.00      MEMB
ATOM   5129 C211 POPC   39       6.432  29.750   6.788  1.00  0.00      MEMB
ATOM   5130 C212 POPC   39       5.675  28.665   6.097  1.00  0.00      MEMB
ATOM   5131 C213 POPC   39       6.583  27.565   5.524  1.00  0.00      MEMB
ATOM   5132 C214 POPC   39       7.633  27.996   4.455  1.00  0.00      MEMB
ATOM   5133 C215 POPC   39       8.533  26.822   4.056  1.00  0.00      MEMB
ATOM   5134 C216 POPC   39       9.619  27.120   2.988  1.00  0.00      MEMB
ATOM   5135 C217 POPC   39      10.715  26.060   3.027  1.00  0.00      MEMB
ATOM   5136 C218 POPC   39      11.691  26.235   4.185  1.00  0.00      MEMB
ATOM   5137  C33 POPC   39       2.354  30.228  14.975  1.00  0.00      MEMB
ATOM   5138  C34 POPC   39       1.256  31.173  14.380  1.00  0.00      MEMB
ATOM   5139  C35 POPC   39       0.480  30.559  13.207  1.00  0.00      MEMB
ATOM   5140  C36 POPC   39       1.131  30.615  11.866  1.00  0.00      MEMB
ATOM   5141  C37 POPC   39       0.425  29.815  10.729  1.00  0.00      MEMB
ATOM   5142  C38 POPC   39       1.256  29.771   9.462  1.00  0.00      MEMB
ATOM   5143  C39 POPC   39       0.562  29.199   8.179  1.00  0.00      MEMB
ATOM   5144 C310 POPC   39       1.271  29.420   6.839  1.00  0.00      MEMB
ATOM   5145 C311 POPC   39       0.860  30.712   6.150  1.00  0.00      MEMB
ATOM   5146 C312 POPC   39       1.211  30.837   4.664  1.00  0.00      MEMB
ATOM   5147 C313 POPC   39       2.648  30.412   4.322  1.00  0.00      MEMB
ATOM   5148 C314 POPC   39       2.821  30.593   2.820  1.00  0.00      MEMB
ATOM   5149 C315 POPC   39       4.152  30.228   2.332  1.00  0.00      MEMB
ATOM   5150 C316 POPC   39       5.191  31.269   2.683  1.00  0.00      MEMB
TER    5151      POPC   39                                                  
ATOM   5151  N   POPC   40     -12.120 -36.693  19.785  1.00  0.00      MEMB
ATOM   5152  C12 POPC   40     -12.240 -35.422  19.047  1.00  0.00      MEMB
[truncated: 852,853 more chars]
