# Supplementary material for: YeeD is an essential partner for YeeE-mediated thiosulfate uptake in bacteria and regulates thiosulfate ion decomposition
Source: PLoS Biol. 2024 Apr 24;22(4):e3002601. doi: 10.1371/journal.pbio.3002601 (PMC11073785; doi:10.1371/journal.pbio.3002601)
Supplement: S1 Raw Images — (ZIP) [file pbio.3002601.s009.zip]

Archive with 18 entries (15 files):
- S1_raw_images/
- __MACOSX/._S1_raw_images
- S1_raw_images/.DS_Store
- __MACOSX/S1_raw_images/._.DS_Store
- S1_raw_images/S1_Raw_Images_Fig2DE/
- __MACOSX/S1_raw_images/._S1_Raw_Images_Fig2DE
- S1_raw_images/S1_Raw_Images_FigS2D-F/
- __MACOSX/S1_raw_images/._S1_Raw_Images_FigS2D-F
- S1_raw_images/S1_Raw_Images_Fig2DE/StYeeD_WT_C17A_MS.Tif
- __MACOSX/S1_raw_images/S1_Raw_Images_Fig2DE/._StYeeD_WT_C17A_MS.Tif
- S1_raw_images/S1_Raw_Images_FigS2D-F/FigS5F.Tif
- __MACOSX/S1_raw_images/S1_Raw_Images_FigS2D-F/._FigS5F.Tif
- S1_raw_images/S1_Raw_Images_FigS2D-F/.DS_Store
- __MACOSX/S1_raw_images/S1_Raw_Images_FigS2D-F/._.DS_Store
- S1_raw_images/S1_Raw_Images_FigS2D-F/FigS2E.Tif
- __MACOSX/S1_raw_images/S1_Raw_Images_FigS2D-F/._FigS2E.Tif
- S1_raw_images/S1_Raw_Images_FigS2D-F/FigS2D.Tif
- __MACOSX/S1_raw_images/S1_Raw_Images_FigS2D-F/._FigS2D.Tif
